# Supplementary material for: Investigating genetic, antigenic, and structural diversity in the Neisseria gonorrhoeae outer membrane protein, PorB: implications for vaccine design
Source: mBio. 2025 Aug 25;16(10):e01309-25. doi: 10.1128/mbio.01309-25 (PMC12509796; doi:10.1128/mbio.01309-25)
Supplement: Supplemental Tables — Tables S1 and S2. [file mbio.01309-25-s0007.xlsx]

## Sheet: SupplementaryTable-legends
Supplementary Table 1. Table of isolates used in analyses
Details of isolate records used in analyses that includes PubMLST ID number, provenance, year of isolation (if known), MLST ST, LINcode superlineage, lineage and sub-lineage, NEIS2020 (porB) allele, PorB class (P.IA or P.IB), PorB cluster, PorB designation and loop (VR) alleles and the families these belong to
Supplementary Table 2. Table of Kenyan isolates
Details of Kenyan isolate records with accompanying human sera. Data includes PubMLST ID number, provenance, year of isolation, MLST ST, LINcode superlineage, lineage and sub-lineage, NEIS2020 (porB) allele, PorB class (P.IA or P.IB), PorB cluster, PorB designation and loop (VR) alleles and the families these belong to.

## Sheet: SupplementaryTable1
PubMLST_id	isolate	country	continent	year	ST (MLST)	NEIS2020	PorB Class	PorB cluster	PorB designation	PorB_loop1	VR1 Family	PorB_loop2	VR2 Family	PorB_loop3	VR3 Family	PorB_loop4	VR4 Family	PorB_loop5	VR5 Family	PorB_loop6	VR6 Family	PorB_loop7	VR7 Family	PorB_loop8	VR8 Family	superlineage	Lineage	sub-lineage
2855	FA1090	USA	North America	1980	1899	200	PIB	Cluster1	PIB:4:2:5:3:2	3	VR 1-4	1	VR 2-2	1	VR 3-2	1	VR 4-1	14	VR 5-5	2	VR 6-3	4	VR 7-2	1	VR 8-2	6_0	6_0_1	6_0_1_0
13685	NCCP11945	South Korea	Asia	2005	1901	201	PIB	Cluster3	PIB:4:6:5:7:1	1	VR 1-4	1	VR 2-2	25	VR 3-6	1	VR 4-1	610	VR 5-5	1	VR 6-7	1	VR 7-1	2	VR 8-2	0_2	0_2_0	0_2_0_1
14729	MS-11	USA	North America	1960	6959	202	PIB	Cluster1	PIB:4:4:5:4:2	3	VR 1-4	1	VR 2-2	33	VR 3-4	1	VR 4-1	3	VR 5-5	4	VR 6-4	3	VR 7-2	1	VR 8-2	0_0	0_0_0	0_0_0_0
15698	DGI2	USA	North America	unknown	8421	224	PIB	Cluster3	PIB:5:2:5:7:1	56	VR 1-5	1	VR 2-2	5	VR 3-2	1	VR 4-1	13	VR 5-5	1	VR 6-7	1	VR 7-1	1	VR 8-2	8_1	8_1_0	8_1_0_3
15935	PID24	USA	North America	unknown	8418	203	PIB	Cluster3	PIB:5:2:5:4:1	9	VR 1-5	2	VR 2-2	156	VR 3-2	1	VR 4-1	22	VR 5-5	4	VR 6-4	1	VR 7-1	1	VR 8-2	0_12	0_12_8	0_12_8_0
15936	DGI18	USA	North America	unknown	8418	203	PIB	Cluster3	PIB:5:2:5:4:1	9	VR 1-5	2	VR 2-2	156	VR 3-2	1	VR 4-1	22	VR 5-5	4	VR 6-4	1	VR 7-1	1	VR 8-2	0_12	0_12_8	0_12_8_0
26827	12028_2010	Ireland	Europe	2010	10682	486	PIA	PIA	PIA:2:1:1:10:3	171	VR 1-2	10	VR 2-1	192	VR 3-1	24	VR 4-2	629	VR 5-1	149	VR 6-10	47	VR 7-3	46	VR 8-1	8_1	8_1_0	8_1_0_0
27091	S405	UK [England]	Europe	1997	1918	609	PIB	Cluster3	PIB:5:2:5:7:1	9	VR 1-5	1	VR 2-2	23	VR 3-2	1	VR 4-1	13	VR 5-5	6	VR 6-7	1	VR 7-1	1	VR 8-2	26_0	26_0_0	26_0_0_0
27093	S359	UK [England]	Europe	1997	1918	615	PIB	Cluster3	PIB:5:2:5:7:1	9	VR 1-5	1	VR 2-2	19	VR 3-2	1	VR 4-1	13	VR 5-5	6	VR 6-7	1	VR 7-1	1	VR 8-2	26_0	26_0_0	26_0_0_0
27106	S343	UK [England]	Europe	1997	1918	615	PIB	Cluster3	PIB:5:2:5:7:1	9	VR 1-5	1	VR 2-2	19	VR 3-2	1	VR 4-1	13	VR 5-5	6	VR 6-7	1	VR 7-1	1	VR 8-2	26_0	26_0_0	26_0_0_0
27110	S493	UK [England]	Europe	1997	1918	615	PIB	Cluster3	PIB:5:2:5:7:1	9	VR 1-5	1	VR 2-2	19	VR 3-2	1	VR 4-1	13	VR 5-5	6	VR 6-7	1	VR 7-1	1	VR 8-2	26_0	26_0_0	26_0_0_0
27119	S276	UK [England]	Europe	1996	1918	615	PIB	Cluster3	PIB:5:2:5:7:1	9	VR 1-5	1	VR 2-2	19	VR 3-2	1	VR 4-1	13	VR 5-5	6	VR 6-7	1	VR 7-1	1	VR 8-2	26_0	26_0_0	26_0_0_0
27121	S206	UK [England]	Europe	1996	1918	615	PIB	Cluster3	PIB:5:2:5:7:1	9	VR 1-5	1	VR 2-2	19	VR 3-2	1	VR 4-1	13	VR 5-5	6	VR 6-7	1	VR 7-1	1	VR 8-2	26_0	26_0_0	26_0_0_0
27124	S283	UK [England]	Europe	1996	1918	615	PIB	Cluster3	PIB:5:2:5:7:1	9	VR 1-5	1	VR 2-2	19	VR 3-2	1	VR 4-1	13	VR 5-5	6	VR 6-7	1	VR 7-1	1	VR 8-2	26_0	26_0_0	26_0_0_0
27125	S280	UK [England]	Europe	1996	1918	615	PIB	Cluster3	PIB:5:2:5:7:1	9	VR 1-5	1	VR 2-2	19	VR 3-2	1	VR 4-1	13	VR 5-5	6	VR 6-7	1	VR 7-1	1	VR 8-2	26_0	26_0_0	26_0_0_0
27126	S292	UK [England]	Europe	1996	1918	615	PIB	Cluster3	PIB:5:2:5:7:1	9	VR 1-5	1	VR 2-2	19	VR 3-2	1	VR 4-1	13	VR 5-5	6	VR 6-7	1	VR 7-1	1	VR 8-2	26_0	26_0_0	26_0_0_0
27133	S081	UK [England]	Europe	1995	1918	615	PIB	Cluster3	PIB:5:2:5:7:1	9	VR 1-5	1	VR 2-2	19	VR 3-2	1	VR 4-1	13	VR 5-5	6	VR 6-7	1	VR 7-1	1	VR 8-2	26_0	26_0_0	26_0_0_0
27137	S427	UK [England]	Europe	1997	1918	615	PIB	Cluster3	PIB:5:2:5:7:1	9	VR 1-5	1	VR 2-2	19	VR 3-2	1	VR 4-1	13	VR 5-5	6	VR 6-7	1	VR 7-1	1	VR 8-2	26_0	26_0_0	26_0_0_0
27139	S278	UK [England]	Europe	1996	1918	615	PIB	Cluster3	PIB:5:2:5:7:1	9	VR 1-5	1	VR 2-2	19	VR 3-2	1	VR 4-1	13	VR 5-5	6	VR 6-7	1	VR 7-1	1	VR 8-2	26_0	26_0_0	26_0_0_0
27140	S058	UK [England]	Europe	1995	1918	615	PIB	Cluster3	PIB:5:2:5:7:1	9	VR 1-5	1	VR 2-2	19	VR 3-2	1	VR 4-1	13	VR 5-5	6	VR 6-7	1	VR 7-1	1	VR 8-2	26_0	26_0_0	26_0_0_0
27142	S207	UK [England]	Europe	1996	1918	615	PIB	Cluster3	PIB:5:2:5:7:1	9	VR 1-5	1	VR 2-2	19	VR 3-2	1	VR 4-1	13	VR 5-5	6	VR 6-7	1	VR 7-1	1	VR 8-2	26_0	26_0_0	26_0_0_0
27146	S474	UK [England]	Europe	1997	1918	615	PIB	Cluster3	PIB:5:2:5:7:1	9	VR 1-5	1	VR 2-2	19	VR 3-2	1	VR 4-1	13	VR 5-5	6	VR 6-7	1	VR 7-1	1	VR 8-2	26_0	26_0_0	26_0_0_0
27147	S350	UK [England]	Europe	1997	1918	615	PIB	Cluster3	PIB:5:2:5:7:1	9	VR 1-5	1	VR 2-2	19	VR 3-2	1	VR 4-1	13	VR 5-5	6	VR 6-7	1	VR 7-1	1	VR 8-2	26_0	26_0_0	26_0_0_0
27148	S151	UK [England]	Europe	1996	1918	615	PIB	Cluster3	PIB:5:2:5:7:1	9	VR 1-5	1	VR 2-2	19	VR 3-2	1	VR 4-1	13	VR 5-5	6	VR 6-7	1	VR 7-1	1	VR 8-2	26_0	26_0_0	26_0_0_0
27150	S106	UK [England]	Europe	1995	1918	615	PIB	Cluster3	PIB:5:2:5:7:1	9	VR 1-5	1	VR 2-2	19	VR 3-2	1	VR 4-1	13	VR 5-5	6	VR 6-7	1	VR 7-1	1	VR 8-2	26_0	26_0_0	26_0_0_0
27153	S201	UK [England]	Europe	1996	1918	615	PIB	Cluster3	PIB:5:2:5:7:1	9	VR 1-5	1	VR 2-2	19	VR 3-2	1	VR 4-1	13	VR 5-5	6	VR 6-7	1	VR 7-1	1	VR 8-2	26_0	26_0_0	26_0_0_0
27154	S281	UK [England]	Europe	1996	1918	615	PIB	Cluster3	PIB:5:2:5:7:1	9	VR 1-5	1	VR 2-2	19	VR 3-2	1	VR 4-1	13	VR 5-5	6	VR 6-7	1	VR 7-1	1	VR 8-2	26_0	26_0_0	26_0_0_0
27156	S302	UK [England]	Europe	1996	1918	615	PIB	Cluster3	PIB:5:2:5:7:1	9	VR 1-5	1	VR 2-2	19	VR 3-2	1	VR 4-1	13	VR 5-5	6	VR 6-7	1	VR 7-1	1	VR 8-2	26_0	26_0_0	26_0_0_0
27157	S135	UK [England]	Europe	1996	1918	615	PIB	Cluster3	PIB:5:2:5:7:1	9	VR 1-5	1	VR 2-2	19	VR 3-2	1	VR 4-1	13	VR 5-5	6	VR 6-7	1	VR 7-1	1	VR 8-2	26_0	26_0_0	26_0_0_0
27159	S073	UK [England]	Europe	1995	1918	615	PIB	Cluster3	PIB:5:2:5:7:1	9	VR 1-5	1	VR 2-2	19	VR 3-2	1	VR 4-1	13	VR 5-5	6	VR 6-7	1	VR 7-1	1	VR 8-2	26_0	26_0_0	26_0_0_0
27162	S006	UK [England]	Europe	1995	1918	621	PIB	Cluster3	PIB:5:2:5:7:4	9	VR 1-5	1	VR 2-2	19	VR 3-2	1	VR 4-1	13	VR 5-5	6	VR 6-7	9	VR 7-4	1	VR 8-2	26_0	26_0_0	26_0_0_0
27163	S293	UK [England]	Europe	1996	1918	615	PIB	Cluster3	PIB:5:2:5:7:1	9	VR 1-5	1	VR 2-2	19	VR 3-2	1	VR 4-1	13	VR 5-5	6	VR 6-7	1	VR 7-1	1	VR 8-2	26_0	26_0_0	26_0_0_0
27166	S217	UK [England]	Europe	1996	1918	615	PIB	Cluster3	PIB:5:2:5:7:1	9	VR 1-5	1	VR 2-2	19	VR 3-2	1	VR 4-1	13	VR 5-5	6	VR 6-7	1	VR 7-1	1	VR 8-2	26_0	26_0_0	26_0_0_0
27170	S255	UK [England]	Europe	1996	1918	615	PIB	Cluster3	PIB:5:2:5:7:1	9	VR 1-5	1	VR 2-2	19	VR 3-2	1	VR 4-1	13	VR 5-5	6	VR 6-7	1	VR 7-1	1	VR 8-2	26_0	26_0_0	26_0_0_0
27171	S289	UK [England]	Europe	1996	1918	615	PIB	Cluster3	PIB:5:2:5:7:1	9	VR 1-5	1	VR 2-2	19	VR 3-2	1	VR 4-1	13	VR 5-5	6	VR 6-7	1	VR 7-1	1	VR 8-2	26_0	26_0_0	26_0_0_0
27172	S163	UK [England]	Europe	1996	1918	615	PIB	Cluster3	PIB:5:2:5:7:1	9	VR 1-5	1	VR 2-2	19	VR 3-2	1	VR 4-1	13	VR 5-5	6	VR 6-7	1	VR 7-1	1	VR 8-2	26_0	26_0_0	26_0_0_0
27173	S387	UK [England]	Europe	1997	1918	615	PIB	Cluster3	PIB:5:2:5:7:1	9	VR 1-5	1	VR 2-2	19	VR 3-2	1	VR 4-1	13	VR 5-5	6	VR 6-7	1	VR 7-1	1	VR 8-2	26_0	26_0_0	26_0_0_0
27174	S141	UK [England]	Europe	1996	1918	615	PIB	Cluster3	PIB:5:2:5:7:1	9	VR 1-5	1	VR 2-2	19	VR 3-2	1	VR 4-1	13	VR 5-5	6	VR 6-7	1	VR 7-1	1	VR 8-2	26_0	26_0_0	26_0_0_0
27176	S155	UK [England]	Europe	1996	1918	615	PIB	Cluster3	PIB:5:2:5:7:1	9	VR 1-5	1	VR 2-2	19	VR 3-2	1	VR 4-1	13	VR 5-5	6	VR 6-7	1	VR 7-1	1	VR 8-2	26_0	26_0_0	26_0_0_0
27182	S517	UK [England]	Europe	1997	1918	615	PIB	Cluster3	PIB:5:2:5:7:1	9	VR 1-5	1	VR 2-2	19	VR 3-2	1	VR 4-1	13	VR 5-5	6	VR 6-7	1	VR 7-1	1	VR 8-2	26_0	26_0_0	26_0_0_0
27184	S290	UK [England]	Europe	1996	1918	615	PIB	Cluster3	PIB:5:2:5:7:1	9	VR 1-5	1	VR 2-2	19	VR 3-2	1	VR 4-1	13	VR 5-5	6	VR 6-7	1	VR 7-1	1	VR 8-2	26_0	26_0_0	26_0_0_0
27185	S306	UK [England]	Europe	1996	1918	615	PIB	Cluster3	PIB:5:2:5:7:1	9	VR 1-5	1	VR 2-2	19	VR 3-2	1	VR 4-1	13	VR 5-5	6	VR 6-7	1	VR 7-1	1	VR 8-2	26_0	26_0_0	26_0_0_0
27186	S256	UK [England]	Europe	1996	1918	615	PIB	Cluster3	PIB:5:2:5:7:1	9	VR 1-5	1	VR 2-2	19	VR 3-2	1	VR 4-1	13	VR 5-5	6	VR 6-7	1	VR 7-1	1	VR 8-2	26_0	26_0_0	26_0_0_0
27187	S152	UK [England]	Europe	1996	1918	621	PIB	Cluster3	PIB:5:2:5:7:4	9	VR 1-5	1	VR 2-2	19	VR 3-2	1	VR 4-1	13	VR 5-5	6	VR 6-7	9	VR 7-4	1	VR 8-2	26_0	26_0_0	26_0_0_0
27188	S149	UK [England]	Europe	1996	1918	621	PIB	Cluster3	PIB:5:2:5:7:4	9	VR 1-5	1	VR 2-2	19	VR 3-2	1	VR 4-1	13	VR 5-5	6	VR 6-7	9	VR 7-4	1	VR 8-2	26_0	26_0_0	26_0_0_0
27190	S100	UK [England]	Europe	1995	1918	615	PIB	Cluster3	PIB:5:2:5:7:1	9	VR 1-5	1	VR 2-2	19	VR 3-2	1	VR 4-1	13	VR 5-5	6	VR 6-7	1	VR 7-1	1	VR 8-2	26_0	26_0_0	26_0_0_0
27191	S466	UK [England]	Europe	1997	1918	615	PIB	Cluster3	PIB:5:2:5:7:1	9	VR 1-5	1	VR 2-2	19	VR 3-2	1	VR 4-1	13	VR 5-5	6	VR 6-7	1	VR 7-1	1	VR 8-2	26_0	26_0_0	26_0_0_0
27192	S184	UK [England]	Europe	1996	1918	615	PIB	Cluster3	PIB:5:2:5:7:1	9	VR 1-5	1	VR 2-2	19	VR 3-2	1	VR 4-1	13	VR 5-5	6	VR 6-7	1	VR 7-1	1	VR 8-2	26_0	26_0_0	26_0_0_0
27193	S078	UK [England]	Europe	1995	1918	615	PIB	Cluster3	PIB:5:2:5:7:1	9	VR 1-5	1	VR 2-2	19	VR 3-2	1	VR 4-1	13	VR 5-5	6	VR 6-7	1	VR 7-1	1	VR 8-2	26_0	26_0_0	26_0_0_0
27195	S308	UK [England]	Europe	1997	1918	615	PIB	Cluster3	PIB:5:2:5:7:1	9	VR 1-5	1	VR 2-2	19	VR 3-2	1	VR 4-1	13	VR 5-5	6	VR 6-7	1	VR 7-1	1	VR 8-2	26_0	26_0_0	26_0_0_0
27197	S241	UK [England]	Europe	1996	1918	615	PIB	Cluster3	PIB:5:2:5:7:1	9	VR 1-5	1	VR 2-2	19	VR 3-2	1	VR 4-1	13	VR 5-5	6	VR 6-7	1	VR 7-1	1	VR 8-2	26_0	26_0_0	26_0_0_0
27198	S257	UK [England]	Europe	1996	1918	624	PIB	Cluster3	PIB:5:2:5:7:4	65	VR 1-5	1	VR 2-2	19	VR 3-2	1	VR 4-1	13	VR 5-5	6	VR 6-7	9	VR 7-4	1	VR 8-2	26_0	26_0_0	26_0_0_0
27199	S522	UK [England]	Europe	1997	1918	615	PIB	Cluster3	PIB:5:2:5:7:1	9	VR 1-5	1	VR 2-2	19	VR 3-2	1	VR 4-1	13	VR 5-5	6	VR 6-7	1	VR 7-1	1	VR 8-2	26_0	26_0_0	26_0_0_0
27200	S098	UK [England]	Europe	1995	1918	615	PIB	Cluster3	PIB:5:2:5:7:1	9	VR 1-5	1	VR 2-2	19	VR 3-2	1	VR 4-1	13	VR 5-5	6	VR 6-7	1	VR 7-1	1	VR 8-2	26_0	26_0_0	26_0_0_0
27201	S463	UK [England]	Europe	1997	1918	615	PIB	Cluster3	PIB:5:2:5:7:1	9	VR 1-5	1	VR 2-2	19	VR 3-2	1	VR 4-1	13	VR 5-5	6	VR 6-7	1	VR 7-1	1	VR 8-2	26_0	26_0_0	26_0_0_0
27202	S253	UK [England]	Europe	1996	1918	624	PIB	Cluster3	PIB:5:2:5:7:4	65	VR 1-5	1	VR 2-2	19	VR 3-2	1	VR 4-1	13	VR 5-5	6	VR 6-7	9	VR 7-4	1	VR 8-2	26_0	26_0_0	26_0_0_0
27203	S514	UK [England]	Europe	1997	1918	615	PIB	Cluster3	PIB:5:2:5:7:1	9	VR 1-5	1	VR 2-2	19	VR 3-2	1	VR 4-1	13	VR 5-5	6	VR 6-7	1	VR 7-1	1	VR 8-2	26_0	26_0_0	26_0_0_0
27204	S415	UK [England]	Europe	1997	1918	609	PIB	Cluster3	PIB:5:2:5:7:1	9	VR 1-5	1	VR 2-2	23	VR 3-2	1	VR 4-1	13	VR 5-5	6	VR 6-7	1	VR 7-1	1	VR 8-2	26_0	26_0_0	26_0_0_0
27205	S154	UK [England]	Europe	1996	1918	621	PIB	Cluster3	PIB:5:2:5:7:4	9	VR 1-5	1	VR 2-2	19	VR 3-2	1	VR 4-1	13	VR 5-5	6	VR 6-7	9	VR 7-4	1	VR 8-2	26_0	26_0_0	26_0_0_0
27206	S317	UK [England]	Europe	1997	1918	615	PIB	Cluster3	PIB:5:2:5:7:1	9	VR 1-5	1	VR 2-2	19	VR 3-2	1	VR 4-1	13	VR 5-5	6	VR 6-7	1	VR 7-1	1	VR 8-2	26_0	26_0_0	26_0_0_0
27207	S407	UK [England]	Europe	1997	1918	609	PIB	Cluster3	PIB:5:2:5:7:1	9	VR 1-5	1	VR 2-2	23	VR 3-2	1	VR 4-1	13	VR 5-5	6	VR 6-7	1	VR 7-1	1	VR 8-2	26_0	26_0_0	26_0_0_0
27208	S414	UK [England]	Europe	1997	1918	615	PIB	Cluster3	PIB:5:2:5:7:1	9	VR 1-5	1	VR 2-2	19	VR 3-2	1	VR 4-1	13	VR 5-5	6	VR 6-7	1	VR 7-1	1	VR 8-2	26_0	26_0_0	26_0_0_0
27209	S438	UK [England]	Europe	1997	1918	609	PIB	Cluster3	PIB:5:2:5:7:1	9	VR 1-5	1	VR 2-2	23	VR 3-2	1	VR 4-1	13	VR 5-5	6	VR 6-7	1	VR 7-1	1	VR 8-2	26_0	26_0_0	26_0_0_0
27210	S423	UK [England]	Europe	1997	1918	609	PIB	Cluster3	PIB:5:2:5:7:1	9	VR 1-5	1	VR 2-2	23	VR 3-2	1	VR 4-1	13	VR 5-5	6	VR 6-7	1	VR 7-1	1	VR 8-2	26_0	26_0_0	26_0_0_0
27211	S425	UK [England]	Europe	1997	1918	609	PIB	Cluster3	PIB:5:2:5:7:1	9	VR 1-5	1	VR 2-2	23	VR 3-2	1	VR 4-1	13	VR 5-5	6	VR 6-7	1	VR 7-1	1	VR 8-2	26_0	26_0_0	26_0_0_0
27212	S417	UK [England]	Europe	1997	1918	615	PIB	Cluster3	PIB:5:2:5:7:1	9	VR 1-5	1	VR 2-2	19	VR 3-2	1	VR 4-1	13	VR 5-5	6	VR 6-7	1	VR 7-1	1	VR 8-2	26_0	26_0_0	26_0_0_0
27213	S424	UK [England]	Europe	1997	1918	609	PIB	Cluster3	PIB:5:2:5:7:1	9	VR 1-5	1	VR 2-2	23	VR 3-2	1	VR 4-1	13	VR 5-5	6	VR 6-7	1	VR 7-1	1	VR 8-2	26_0	26_0_0	26_0_0_0
27214	S399	UK [England]	Europe	1997	1918	609	PIB	Cluster3	PIB:5:2:5:7:1	9	VR 1-5	1	VR 2-2	23	VR 3-2	1	VR 4-1	13	VR 5-5	6	VR 6-7	1	VR 7-1	1	VR 8-2	26_0	26_0_0	26_0_0_0
27215	S378	UK [England]	Europe	1997	1918	609	PIB	Cluster3	PIB:5:2:5:7:1	9	VR 1-5	1	VR 2-2	23	VR 3-2	1	VR 4-1	13	VR 5-5	6	VR 6-7	1	VR 7-1	1	VR 8-2	26_0	26_0_0	26_0_0_0
27216	S401	UK [England]	Europe	1997	1918	609	PIB	Cluster3	PIB:5:2:5:7:1	9	VR 1-5	1	VR 2-2	23	VR 3-2	1	VR 4-1	13	VR 5-5	6	VR 6-7	1	VR 7-1	1	VR 8-2	26_0	26_0_0	26_0_0_0
27217	S430	UK [England]	Europe	1997	1918	609	PIB	Cluster3	PIB:5:2:5:7:1	9	VR 1-5	1	VR 2-2	23	VR 3-2	1	VR 4-1	13	VR 5-5	6	VR 6-7	1	VR 7-1	1	VR 8-2	26_0	26_0_0	26_0_0_0
27218	S380	UK [England]	Europe	1997	1918	609	PIB	Cluster3	PIB:5:2:5:7:1	9	VR 1-5	1	VR 2-2	23	VR 3-2	1	VR 4-1	13	VR 5-5	6	VR 6-7	1	VR 7-1	1	VR 8-2	26_0	26_0_0	26_0_0_0
27219	S416	UK [England]	Europe	1997	1918	609	PIB	Cluster3	PIB:5:2:5:7:1	9	VR 1-5	1	VR 2-2	23	VR 3-2	1	VR 4-1	13	VR 5-5	6	VR 6-7	1	VR 7-1	1	VR 8-2	26_0	26_0_0	26_0_0_0
27220	S419	UK [England]	Europe	1997	10305	609	PIB	Cluster3	PIB:5:2:5:7:1	9	VR 1-5	1	VR 2-2	23	VR 3-2	1	VR 4-1	13	VR 5-5	6	VR 6-7	1	VR 7-1	1	VR 8-2	26_0	26_0_0	26_0_0_0
27221	S397	UK [England]	Europe	1997	1918	609	PIB	Cluster3	PIB:5:2:5:7:1	9	VR 1-5	1	VR 2-2	23	VR 3-2	1	VR 4-1	13	VR 5-5	6	VR 6-7	1	VR 7-1	1	VR 8-2	26_0	26_0_0	26_0_0_0
27222	S418	UK [England]	Europe	1997	1918	609	PIB	Cluster3	PIB:5:2:5:7:1	9	VR 1-5	1	VR 2-2	23	VR 3-2	1	VR 4-1	13	VR 5-5	6	VR 6-7	1	VR 7-1	1	VR 8-2	26_0	26_0_0	26_0_0_0
27223	S382	UK [England]	Europe	1997	1918	615	PIB	Cluster3	PIB:5:2:5:7:1	9	VR 1-5	1	VR 2-2	19	VR 3-2	1	VR 4-1	13	VR 5-5	6	VR 6-7	1	VR 7-1	1	VR 8-2	26_0	26_0_0	26_0_0_0
27224	S406	UK [England]	Europe	1997	1918	609	PIB	Cluster3	PIB:5:2:5:7:1	9	VR 1-5	1	VR 2-2	23	VR 3-2	1	VR 4-1	13	VR 5-5	6	VR 6-7	1	VR 7-1	1	VR 8-2	26_0	26_0_0	26_0_0_0
27225	S433	UK [England]	Europe	1997	1918	609	PIB	Cluster3	PIB:5:2:5:7:1	9	VR 1-5	1	VR 2-2	23	VR 3-2	1	VR 4-1	13	VR 5-5	6	VR 6-7	1	VR 7-1	1	VR 8-2	26_0	26_0_0	26_0_0_0
27226	S288	UK [England]	Europe	1996	1918	615	PIB	Cluster3	PIB:5:2:5:7:1	9	VR 1-5	1	VR 2-2	19	VR 3-2	1	VR 4-1	13	VR 5-5	6	VR 6-7	1	VR 7-1	1	VR 8-2	26_0	26_0_0	26_0_0_0
27230	GCGS0010	USA	North America	2009	1580	511	PIB	Cluster3	PIB:5:2:5:7:1	12	VR 1-5	1	VR 2-2	7	VR 3-2	1	VR 4-1	13	VR 5-5	1	VR 6-7	1	VR 7-1	3	VR 8-2	0_2	0_2_1	0_2_1_0
27231	GCGS0062	USA	North America	2009	1580	512	PIB	Cluster2	PIB:4:3:4:4:2	1	VR 1-4	3	VR 2-2	14	VR 3-3	1	VR 4-1	4	VR 5-4	4	VR 6-4	5	VR 7-2	1	VR 8-2	0_2	0_2_1	0_2_1_0
27232	GCGS0138	USA	North America	2010	9363	513	PIB	Cluster2	PIB:5:2:5:3:2	2	VR 1-5	1	VR 2-2	6	VR 3-2	2	VR 4-1	11	VR 5-5	3	VR 6-3	2	VR 7-2	1	VR 8-2	0_2	0_2_1	0_2_1_0
27233	GCGS0198	USA	North America	2009	9363	525	PIB	Cluster2	PIB:5:2:5:3:2	2	VR 1-5	1	VR 2-2	6	VR 3-2	2	VR 4-1	103	VR 5-5	3	VR 6-3	2	VR 7-2	1	VR 8-2	0_2	0_2_1	0_2_1_0
27234	GCGS0144	USA	North America	2009	1580	514	PIB	Cluster3	PIB:5:2:5:7:1	33	VR 1-5	1	VR 2-2	7	VR 3-2	1	VR 4-1	340	VR 5-5	1	VR 6-7	1	VR 7-1	3	VR 8-2	0_2	0_2_1	0_2_1_0
27235	GCGS0074	USA	North America	2009	1583	515	PIB	Cluster2	PIB:4:2:5:3:2	14	VR 1-4	3	VR 2-2	15	VR 3-2	1	VR 4-1	3	VR 5-5	8	VR 6-3	3	VR 7-2	1	VR 8-2	0_2	0_2_15	0_2_15_1
27236	GCGS0230	USA	North America	2010	9363	518	PIB	Cluster2	PIB:5:2:5:3:2	4	VR 1-5	1	VR 2-2	6	VR 3-2	1	VR 4-1	447	VR 5-5	3	VR 6-3	2	VR 7-2	1	VR 8-2	0_2	0_2_1	0_2_1_0
27237	GCGS0038	USA	North America	2009	9363	513	PIB	Cluster2	PIB:5:2:5:3:2	2	VR 1-5	1	VR 2-2	6	VR 3-2	2	VR 4-1	11	VR 5-5	3	VR 6-3	2	VR 7-2	1	VR 8-2	0_2	0_2_1	0_2_1_0
27238	GCGS0018	USA	North America	2009	9363	513	PIB	Cluster2	PIB:5:2:5:3:2	2	VR 1-5	1	VR 2-2	6	VR 3-2	2	VR 4-1	11	VR 5-5	3	VR 6-3	2	VR 7-2	1	VR 8-2	0_2	0_2_1	0_2_1_0
27239	GCGS0226	USA	North America	2010	9363	625	PIB	Cluster2	PIB:5:2:5:3:2	4	VR 1-5	1	VR 2-2	6	VR 3-2	1	VR 4-1	117	VR 5-5	3	VR 6-3	2	VR 7-2	1	VR 8-2	0_2	0_2_1	0_2_1_0
27240	GCGS0098	USA	North America	2010	9363	513	PIB	Cluster2	PIB:5:2:5:3:2	2	VR 1-5	1	VR 2-2	6	VR 3-2	2	VR 4-1	11	VR 5-5	3	VR 6-3	2	VR 7-2	1	VR 8-2	0_2	0_2_1	0_2_1_0
27241	GCGS0126	USA	North America	2010	9363	516	PIB	Cluster2	PIB:5:2:5:3:2	10	VR 1-5	1	VR 2-2	6	VR 3-2	2	VR 4-1	11	VR 5-5	3	VR 6-3	2	VR 7-2	1	VR 8-2	0_2	0_2_1	0_2_1_0
27242	GCGS0128	USA	North America	2010	9363	513	PIB	Cluster2	PIB:5:2:5:3:2	2	VR 1-5	1	VR 2-2	6	VR 3-2	2	VR 4-1	11	VR 5-5	3	VR 6-3	2	VR 7-2	1	VR 8-2	0_2	0_2_1	0_2_1_0
27243	GCGS0174	USA	North America	2010	9363	513	PIB	Cluster2	PIB:5:2:5:3:2	2	VR 1-5	1	VR 2-2	6	VR 3-2	2	VR 4-1	11	VR 5-5	3	VR 6-3	2	VR 7-2	1	VR 8-2	0_2	0_2_1	0_2_1_0
27244	GCGS0204	USA	North America	2010	9363	626	PIB	Cluster2	PIB:5:2:5:3:2	2	VR 1-5	1	VR 2-2	6	VR 3-2	1	VR 4-1	361	VR 5-5	3	VR 6-3	2	VR 7-2	1	VR 8-2	0_2	0_2_1	0_2_1_0
27245	GCGS0083	USA	North America	2009	9363	517	PIB	Cluster1	PIB:5:4:4:3:2	5	VR 1-5	2	VR 2-2	2	VR 3-4	1	VR 4-1	1	VR 5-4	2	VR 6-3	2	VR 7-2	1	VR 8-2	0_2	0_2_1	0_2_1_0
27247	GCGS0228	USA	North America	2009	9363	628	PIB	Cluster3	PIB:4:5:5:7:1	1	VR 1-4	1	VR 2-2	3	VR 3-5	1	VR 4-1	176	VR 5-5	1	VR 6-7	1	VR 7-1	1	VR 8-2	0_2	0_2_1	0_2_1_0
27248	GCGS0176	USA	North America	2010	9363	518	PIB	Cluster2	PIB:5:2:5:3:2	4	VR 1-5	1	VR 2-2	6	VR 3-2	1	VR 4-1	447	VR 5-5	3	VR 6-3	2	VR 7-2	1	VR 8-2	0_2	0_2_1	0_2_1_0
27249	GCGS0224	USA	North America	2009	9363	525	PIB	Cluster2	PIB:5:2:5:3:2	2	VR 1-5	1	VR 2-2	6	VR 3-2	2	VR 4-1	103	VR 5-5	3	VR 6-3	2	VR 7-2	1	VR 8-2	0_2	0_2_1	0_2_1_0
27250	GCGS0156	USA	North America	2010	9363	519	PIB	Cluster2	PIB:5:2:5:3:2	2	VR 1-5	1	VR 2-2	6	VR 3-2	2	VR 4-1	469	VR 5-5	3	VR 6-3	2	VR 7-2	1	VR 8-2	0_2	0_2_1	0_2_1_0
27251	GCGS0084	USA	North America	2009	9363	517	PIB	Cluster1	PIB:5:4:4:3:2	5	VR 1-5	2	VR 2-2	2	VR 3-4	1	VR 4-1	1	VR 5-4	2	VR 6-3	2	VR 7-2	1	VR 8-2	0_2	0_2_1	0_2_1_0
27252	GCGS0202	USA	North America	2009	9363	525	PIB	Cluster2	PIB:5:2:5:3:2	2	VR 1-5	1	VR 2-2	6	VR 3-2	2	VR 4-1	103	VR 5-5	3	VR 6-3	2	VR 7-2	1	VR 8-2	0_2	0_2_1	0_2_1_0
27253	GCGS0136	USA	North America	2010	9363	520	PIB	Cluster2	PIB:5:2:5:3:2	2	VR 1-5	1	VR 2-2	6	VR 3-2	2	VR 4-1	236	VR 5-5	3	VR 6-3	2	VR 7-2	1	VR 8-2	0_2	0_2_1	0_2_1_0
27254	GCGS0092	USA	North America	2010	1580	521	PIB	Cluster3	PIB:5:3:4:4:2	18	VR 1-5	3	VR 2-2	14	VR 3-3	1	VR 4-1	4	VR 5-4	4	VR 6-4	5	VR 7-2	1	VR 8-2	0_2	0_2_1	0_2_1_0
27255	GCGS0118	USA	North America	2010	9363	522	PIB	Cluster2	PIB:5:2:5:3:2	2	VR 1-5	1	VR 2-2	6	VR 3-2	2	VR 4-1	207	VR 5-5	3	VR 6-3	2	VR 7-2	1	VR 8-2	0_2	0_2_1	0_2_1_0
27256	GCGS0009	USA	North America	2009	8126	523	PIB	Cluster1	PIB:5:3:5:3:2	2	VR 1-5	3	VR 2-2	8	VR 3-3	1	VR 4-1	41	VR 5-5	3	VR 6-3	2	VR 7-2	1	VR 8-2	0_2	0_2_1	0_2_1_0
27257	GCGS0192	USA	North America	2010	9363	513	PIB	Cluster2	PIB:5:2:5:3:2	2	VR 1-5	1	VR 2-2	6	VR 3-2	2	VR 4-1	11	VR 5-5	3	VR 6-3	2	VR 7-2	1	VR 8-2	0_2	0_2_1	0_2_1_0
27258	GCGS0110	USA	North America	2010	9363	513	PIB	Cluster2	PIB:5:2:5:3:2	2	VR 1-5	1	VR 2-2	6	VR 3-2	2	VR 4-1	11	VR 5-5	3	VR 6-3	2	VR 7-2	1	VR 8-2	0_2	0_2_1	0_2_1_0
27259	GCGS0032	USA	North America	2009	1901	524	PIB	Cluster3	PIB:4:5:5:7:1	1	VR 1-4	1	VR 2-2	4	VR 3-5	1	VR 4-1	34	VR 5-5	1	VR 6-7	1	VR 7-1	2	VR 8-2	0_0	0_0_12	0_0_12_2
27260	GCGS0096	USA	North America	2010	9363	513	PIB	Cluster2	PIB:5:2:5:3:2	2	VR 1-5	1	VR 2-2	6	VR 3-2	2	VR 4-1	11	VR 5-5	3	VR 6-3	2	VR 7-2	1	VR 8-2	0_2	0_2_1	0_2_1_0
27261	GCGS0120	USA	North America	2009	9363	525	PIB	Cluster2	PIB:5:2:5:3:2	2	VR 1-5	1	VR 2-2	6	VR 3-2	2	VR 4-1	103	VR 5-5	3	VR 6-3	2	VR 7-2	1	VR 8-2	0_2	0_2_1	0_2_1_0
27263	GCGS0218	USA	North America	2009	9363	513	PIB	Cluster2	PIB:5:2:5:3:2	2	VR 1-5	1	VR 2-2	6	VR 3-2	2	VR 4-1	11	VR 5-5	3	VR 6-3	2	VR 7-2	1	VR 8-2	0_2	0_2_1	0_2_1_0
27264	GCGS0060	USA	North America	2009	1901	524	PIB	Cluster3	PIB:4:5:5:7:1	1	VR 1-4	1	VR 2-2	4	VR 3-5	1	VR 4-1	34	VR 5-5	1	VR 6-7	1	VR 7-1	2	VR 8-2	0_0	0_0_12	0_0_12_2
27265	GCGS0044	USA	North America	2009	1901	526	PIB	Cluster3	PIB:4:5:5:7:1	1	VR 1-4	1	VR 2-2	4	VR 3-5	1	VR 4-1	154	VR 5-5	1	VR 6-7	1	VR 7-1	2	VR 8-2	0_0	0_0_12	0_0_12_2
27266	GCGS0172	USA	North America	2010	1893	527	PIB	Cluster3	PIB:5:2:5:2:1	4	VR 1-5	1	VR 2-2	7	VR 3-2	1	VR 4-1	61	VR 5-5	50	VR 6-2	1	VR 7-1	3	VR 8-2	0_2	0_2_29	0_2_29_2
27267	GCGS0208	USA	North America	2009	1582	629	PIB	Cluster3	PIB:4:5:5:7:1	3	VR 1-4	1	VR 2-2	4	VR 3-5	1	VR 4-1	16	VR 5-5	101	VR 6-7	1	VR 7-1	3	VR 8-2	0_0	0_0_18	0_0_18_3
27268	GCGS0180	USA	North America	2009	1588	528	PIB	Cluster2	PIB:4:6:5:2:5	1	VR 1-4	1	VR 2-2	9	VR 3-6	1	VR 4-1	17	VR 5-5	46	VR 6-2	7	VR 7-5	1	VR 8-2	0_0	0_0_33	0_0_33_12
27269	GCGS0188	USA	North America	2009	1588	529	PIB	Cluster3	PIB:5:2:5:7:1	4	VR 1-5	1	VR 2-2	7	VR 3-2	1	VR 4-1	10	VR 5-5	5	VR 6-7	1	VR 7-1	3	VR 8-2	0_0	0_0_33	0_0_33_12
27270	GCGS0200	USA	North America	2009	6722	630	PIB	Cluster3	PIB:5:2:5:2:4	13	VR 1-5	1	VR 2-2	19	VR 3-2	1	VR 4-1	77	VR 5-5	33	VR 6-2	9	VR 7-4	1	VR 8-2	14_1	14_1_0	14_1_0_2
27271	GCGS0064	USA	North America	2009	1893	530	PIB	Cluster3	PIB:4:5:5:7:1	1	VR 1-4	1	VR 2-2	4	VR 3-5	1	VR 4-1	5	VR 5-5	1	VR 6-7	1	VR 7-1	2	VR 8-2	0_2	0_2_29	0_2_29_12
27272	GCGS0212	USA	North America	2009	1588	631	PIB	Cluster3	PIB:5:3:4:4:2	16	VR 1-5	2	VR 2-2	10	VR 3-3	1	VR 4-1	4	VR 5-4	4	VR 6-4	5	VR 7-2	1	VR 8-2	0_0	0_0_33	0_0_33_12
27273	GCGS0142	USA	North America	2009	1579	531	PIB	Cluster3	PIB:4:5:5:7:1	1	VR 1-4	1	VR 2-2	4	VR 3-5	1	VR 4-1	60	VR 5-5	1	VR 6-7	1	VR 7-1	15	VR 8-2	0_0	0_0_43	0_0_43_1
27274	GCGS0112	USA	North America	2009	10310	532	PIB	Cluster2	PIB:4:5:5:3:2	1	VR 1-4	1	VR 2-2	3	VR 3-5	1	VR 4-1	3	VR 5-5	8	VR 6-3	37	VR 7-2	1	VR 8-2	0_0	0_0_18	0_0_18_4
27275	GCGS0210	USA	North America	2009	1588	537	PIB	Cluster3	PIB:5:2:5:7:1	4	VR 1-5	1	VR 2-2	5	VR 3-2	1	VR 4-1	10	VR 5-5	1	VR 6-7	1	VR 7-1	3	VR 8-2	0_0	0_0_33	0_0_33_12
27276	GCGS0008	USA	North America	2009	1588	533	PIB	Cluster2	PIB:4:2:5:7:5	1	VR 1-4	1	VR 2-2	12	VR 3-2	1	VR 4-1	17	VR 5-5	1	VR 6-7	7	VR 7-5	1	VR 8-2	0_0	0_0_33	0_0_33_19
27277	GCGS0186	USA	North America	2009	1588	534	PIB	Cluster2	PIB:4:6:5:7:5	1	VR 1-4	1	VR 2-2	9	VR 3-6	1	VR 4-1	17	VR 5-5	1	VR 6-7	7	VR 7-5	1	VR 8-2	0_0	0_0_33	0_0_33_12
27278	GCGS0216	USA	North America	2009	1588	537	PIB	Cluster3	PIB:5:2:5:7:1	4	VR 1-5	1	VR 2-2	5	VR 3-2	1	VR 4-1	10	VR 5-5	1	VR 6-7	1	VR 7-1	3	VR 8-2	0_0	0_0_33	0_0_33_12
27279	GCGS0090	USA	North America	2009	1588	535	PIB	Cluster3	PIB:5:2:5:7:1	4	VR 1-5	1	VR 2-2	170	VR 3-2	1	VR 4-1	10	VR 5-5	6	VR 6-7	1	VR 7-1	3	VR 8-2	0_0	0_0_33	0_0_33_12
27280	GCGS154	USA	North America	2009	8130	536	PIA	PIA	PIA:2:1:1:10:3	185	VR 1-2	11	VR 2-1	191	VR 3-1	23	VR 4-2	628	VR 5-1	148	VR 6-10	47	VR 7-3	46	VR 8-1	0_0	0_0_26	0_0_26_12
27281	GCGS0146	USA	North America	2009	1588	537	PIB	Cluster3	PIB:5:2:5:7:1	4	VR 1-5	1	VR 2-2	5	VR 3-2	1	VR 4-1	10	VR 5-5	1	VR 6-7	1	VR 7-1	3	VR 8-2	0_0	0_0_33	0_0_33_12
27282	GCGS0242	USA	North America	2010	1901	558	PIB	Cluster3	PIB:5:3:4:3:2	4	VR 1-5	2	VR 2-2	14	VR 3-3	1	VR 4-1	408	VR 5-4	2	VR 6-3	2	VR 7-2	1	VR 8-2	0_2	0_2_0	0_2_0_1
27284	GCGS0117	USA	North America	2010	10312	517	PIB	Cluster1	PIB:5:4:4:3:2	5	VR 1-5	2	VR 2-2	2	VR 3-4	1	VR 4-1	1	VR 5-4	2	VR 6-3	2	VR 7-2	1	VR 8-2	0_2	0_2_0	0_2_0_1
27285	GCGS0082	USA	North America	2009	10313	539	PIB	Cluster1	PIB:5:5:4:7:4	2	VR 1-5	3	VR 2-2	11	VR 3-5	1	VR 4-1	8	VR 5-4	5	VR 6-7	6	VR 7-4	1	VR 8-2	0_2	0_2_23	0_2_23_3
27286	GCGS222	USA	North America	2009	1901	632	PIB	Cluster2	PIB:4:5:5:7:1	3	VR 1-4	1	VR 2-2	18	VR 3-5	1	VR 4-1	2	VR 5-5	1	VR 6-7	1	VR 7-1	8	VR 8-2	0_2	0_2_0	0_2_0_10
27287	GCGS0113	USA	North America	2010	1901	540	PIB	Cluster1	PIB:5:4:4:3:2	5	VR 1-5	2	VR 2-2	2	VR 3-4	1	VR 4-1	264	VR 5-4	2	VR 6-3	2	VR 7-2	1	VR 8-2	0_2	0_2_0	0_2_0_1
27288	GCGS0102	USA	North America	2010	1901	541	PIB	Cluster1	PIB:5:4:4:3:2	5	VR 1-5	2	VR 2-2	32	VR 3-4	1	VR 4-1	1	VR 5-4	2	VR 6-3	2	VR 7-2	1	VR 8-2	0_2	0_2_0	0_2_0_1
27289	GCGS0179	USA	North America	2010	1901	542	PIB	Cluster1	PIB:5:4:3:1:2	5	VR 1-5	2	VR 2-2	2	VR 3-4	1	VR 4-1	37	VR 5-3	13	VR 6-1	2	VR 7-2	1	VR 8-2	0_2	0_2_0	0_2_0_1
27290	GCGS0199	USA	North America	2010	1580	549	PIB	Cluster3	PIB:5:2:5:7:1	15	VR 1-5	1	VR 2-2	7	VR 3-2	1	VR 4-1	61	VR 5-5	5	VR 6-7	1	VR 7-1	3	VR 8-2	0_2	0_2_1	0_2_1_0
27291	GCGS029	USA	North America	unknown	1901	517	PIB	Cluster1	PIB:5:4:4:3:2	5	VR 1-5	2	VR 2-2	2	VR 3-4	1	VR 4-1	1	VR 5-4	2	VR 6-3	2	VR 7-2	1	VR 8-2	0_2	0_2_0	0_2_0_1
27292	GCGS0050	USA	North America	2009	8154	543	PIB	Cluster1	PIB:4:2:5:3:2	3	VR 1-4	1	VR 2-2	1	VR 3-2	1	VR 4-1	59	VR 5-5	9	VR 6-3	3	VR 7-2	1	VR 8-2	1_1	1_1_22	1_1_22_0
27293	GCGS0170	USA	North America	2010	1901	544	PIB	Cluster3	PIB:4:5:5:7:1	1	VR 1-4	1	VR 2-2	4	VR 3-5	1	VR 4-1	2	VR 5-5	1	VR 6-7	1	VR 7-1	2	VR 8-2	0_0	0_0_12	0_0_12_2
27294	GCGS0223	USA	North America	2010	1580	549	PIB	Cluster3	PIB:5:2:5:7:1	15	VR 1-5	1	VR 2-2	7	VR 3-2	1	VR 4-1	61	VR 5-5	5	VR 6-7	1	VR 7-1	3	VR 8-2	0_2	0_2_1	0_2_1_0
27295	GCGS0114	USA	North America	2009	1901	545	PIB	Cluster1	PIB:5:4:4:3:2	4	VR 1-5	2	VR 2-2	2	VR 3-4	1	VR 4-1	1	VR 5-4	2	VR 6-3	2	VR 7-2	1	VR 8-2	0_2	0_2_0	0_2_0_1
27296	GCGS0237	USA	North America	2010	1901	633	PIB	Cluster1	PIB:5:4:4:3:2	76	VR 1-5	2	VR 2-2	2	VR 3-4	1	VR 4-1	1	VR 5-4	2	VR 6-3	2	VR 7-2	1	VR 8-2	0_2	0_2_0	0_2_0_1
27297	GCGS0168	USA	North America	2010	1901	544	PIB	Cluster3	PIB:4:5:5:7:1	1	VR 1-4	1	VR 2-2	4	VR 3-5	1	VR 4-1	2	VR 5-5	1	VR 6-7	1	VR 7-1	2	VR 8-2	0_0	0_0_12	0_0_12_2
27298	GCGS0063	USA	North America	2009	1901	542	PIB	Cluster1	PIB:5:4:3:1:2	5	VR 1-5	2	VR 2-2	2	VR 3-4	1	VR 4-1	37	VR 5-3	13	VR 6-1	2	VR 7-2	1	VR 8-2	0_2	0_2_0	0_2_0_1
27299	GCGS0105	USA	North America	2010	1901	546	PIB	Cluster1	PIB:5:4:4:1:2	2	VR 1-5	2	VR 2-2	2	VR 3-4	1	VR 4-1	23	VR 5-4	13	VR 6-1	2	VR 7-2	1	VR 8-2	0_2	0_2_0	0_2_0_1
27300	GCGS0152	USA	North America	2010	10314	547	PIB	Cluster1	PIB:4:6:5:3:2	3	VR 1-4	1	VR 2-2	9	VR 3-6	1	VR 4-1	7	VR 5-5	3	VR 6-3	4	VR 7-2	1	VR 8-2	0_2	0_2_0	0_2_0_16
27301	GCGS0027	USA	North America	2009	1901	517	PIB	Cluster1	PIB:5:4:4:3:2	5	VR 1-5	2	VR 2-2	2	VR 3-4	1	VR 4-1	1	VR 5-4	2	VR 6-3	2	VR 7-2	1	VR 8-2	0_2	0_2_0	0_2_0_1
27302	GCGS0238	USA	North America	2009	10315	634	PIB	Cluster3	PIB:4:5:5:7:1	1	VR 1-4	1	VR 2-2	61	VR 3-5	1	VR 4-1	5	VR 5-5	1	VR 6-7	1	VR 7-1	2	VR 8-2	0_2	0_2_0	0_2_0_1
27303	GCGS0164	USA	North America	2009	1901	548	PIB	Cluster3	PIB:4:5:5:7:1	1	VR 1-4	1	VR 2-2	4	VR 3-5	1	VR 4-1	2	VR 5-5	1	VR 6-7	1	VR 7-1	1	VR 8-2	0_0	0_0_12	0_0_12_2
27304	GCGS0175	USA	North America	2010	1580	549	PIB	Cluster3	PIB:5:2:5:7:1	15	VR 1-5	1	VR 2-2	7	VR 3-2	1	VR 4-1	61	VR 5-5	5	VR 6-7	1	VR 7-1	3	VR 8-2	0_2	0_2_1	0_2_1_0
27305	GCGS0219	USA	North America	2010	1580	549	PIB	Cluster3	PIB:5:2:5:7:1	15	VR 1-5	1	VR 2-2	7	VR 3-2	1	VR 4-1	61	VR 5-5	5	VR 6-7	1	VR 7-1	3	VR 8-2	0_2	0_2_1	0_2_1_0
27306	GCGS0043	USA	North America	2009	1901	550	PIB	Cluster1	PIB:5:4:4:3:2	5	VR 1-5	2	VR 2-2	2	VR 3-4	1	VR 4-1	130	VR 5-4	2	VR 6-3	2	VR 7-2	1	VR 8-2	0_2	0_2_0	0_2_0_1
27307	GCGS0040	USA	North America	2009	7823	547	PIB	Cluster1	PIB:4:6:5:3:2	3	VR 1-4	1	VR 2-2	9	VR 3-6	1	VR 4-1	7	VR 5-5	3	VR 6-3	4	VR 7-2	1	VR 8-2	0_2	0_2_9	0_2_9_3
27308	GCGS239	USA	North America	2010	1901	517	PIB	Cluster1	PIB:5:4:4:3:2	5	VR 1-5	2	VR 2-2	2	VR 3-4	1	VR 4-1	1	VR 5-4	2	VR 6-3	2	VR 7-2	1	VR 8-2	0_2	0_2_0	0_2_0_1
27309	GCGS0143	USA	North America	2010	1901	550	PIB	Cluster1	PIB:5:4:4:3:2	5	VR 1-5	2	VR 2-2	2	VR 3-4	1	VR 4-1	130	VR 5-4	2	VR 6-3	2	VR 7-2	1	VR 8-2	0_2	0_2_0	0_2_0_1
27310	GCGS0093	USA	North America	2010	1901	551	PIB	Cluster1	PIB:5:4:3:3:2	5	VR 1-5	2	VR 2-2	2	VR 3-4	1	VR 4-1	529	VR 5-3	2	VR 6-3	2	VR 7-2	1	VR 8-2	0_2	0_2_0	0_2_0_1
27311	GCGS0169	USA	North America	2010	1580	549	PIB	Cluster3	PIB:5:2:5:7:1	15	VR 1-5	1	VR 2-2	7	VR 3-2	1	VR 4-1	61	VR 5-5	5	VR 6-7	1	VR 7-1	3	VR 8-2	0_2	0_2_1	0_2_1_0
27312	GCGS0047	USA	North America	2009	1901	550	PIB	Cluster1	PIB:5:4:4:3:2	5	VR 1-5	2	VR 2-2	2	VR 3-4	1	VR 4-1	130	VR 5-4	2	VR 6-3	2	VR 7-2	1	VR 8-2	0_2	0_2_0	0_2_0_1
27313	GCGS0046	USA	North America	2009	1901	550	PIB	Cluster1	PIB:5:4:4:3:2	5	VR 1-5	2	VR 2-2	2	VR 3-4	1	VR 4-1	130	VR 5-4	2	VR 6-3	2	VR 7-2	1	VR 8-2	0_2	0_2_0	0_2_0_1
27314	GCGS0137	USA	North America	2010	1901	517	PIB	Cluster1	PIB:5:4:4:3:2	5	VR 1-5	2	VR 2-2	2	VR 3-4	1	VR 4-1	1	VR 5-4	2	VR 6-3	2	VR 7-2	1	VR 8-2	0_2	0_2_0	0_2_0_1
27315	GCGS0003	USA	North America	2009	1901	517	PIB	Cluster1	PIB:5:4:4:3:2	5	VR 1-5	2	VR 2-2	2	VR 3-4	1	VR 4-1	1	VR 5-4	2	VR 6-3	2	VR 7-2	1	VR 8-2	0_2	0_2_0	0_2_0_1
27316	GCGS0091	USA	North America	2010	1901	551	PIB	Cluster1	PIB:5:4:3:3:2	5	VR 1-5	2	VR 2-2	2	VR 3-4	1	VR 4-1	529	VR 5-3	2	VR 6-3	2	VR 7-2	1	VR 8-2	0_2	0_2_0	0_2_0_1
27317	GCGS0135	USA	North America	2010	1901	552	PIB	Cluster1	PIB:5:4:4:3:2	2	VR 1-5	2	VR 2-2	2	VR 3-4	1	VR 4-1	1	VR 5-4	2	VR 6-3	2	VR 7-2	1	VR 8-2	0_2	0_2_0	0_2_0_1
27318	GCGS0005	USA	North America	2009	1901	551	PIB	Cluster1	PIB:5:4:3:3:2	5	VR 1-5	2	VR 2-2	2	VR 3-4	1	VR 4-1	529	VR 5-3	2	VR 6-3	2	VR 7-2	1	VR 8-2	0_2	0_2_0	0_2_0_1
27319	GCGS0030	USA	North America	2009	1901	553	PIB	Cluster1	PIB:5:4:4:3:2	25	VR 1-5	2	VR 2-2	2	VR 3-4	1	VR 4-1	1	VR 5-4	2	VR 6-3	2	VR 7-2	1	VR 8-2	0_2	0_2_0	0_2_0_1
27320	GCGS0054	USA	North America	2009	1901	554	PIB	Cluster3	PIB:4:5:5:7:1	1	VR 1-4	1	VR 2-2	4	VR 3-5	1	VR 4-1	5	VR 5-5	1	VR 6-7	1	VR 7-1	2	VR 8-2	0_2	0_2_0	0_2_0_1
27321	GCGS0217	USA	North America	2010	1580	549	PIB	Cluster3	PIB:5:2:5:7:1	15	VR 1-5	1	VR 2-2	7	VR 3-2	1	VR 4-1	61	VR 5-5	5	VR 6-7	1	VR 7-1	3	VR 8-2	0_2	0_2_1	0_2_1_0
27323	GCGS0163	USA	North America	2010	1901	556	PIB	Cluster1	PIB:5:4:3:3:2	111	VR 1-5	2	VR 2-2	2	VR 3-4	1	VR 4-1	21	VR 5-3	2	VR 6-3	2	VR 7-2	1	VR 8-2	0_2	0_2_0	0_2_0_1
27324	GCGS0129	USA	North America	2010	1901	517	PIB	Cluster1	PIB:5:4:4:3:2	5	VR 1-5	2	VR 2-2	2	VR 3-4	1	VR 4-1	1	VR 5-4	2	VR 6-3	2	VR 7-2	1	VR 8-2	0_2	0_2_0	0_2_0_1
27325	GCGS0022	USA	North America	2009	1901	544	PIB	Cluster3	PIB:4:5:5:7:1	1	VR 1-4	1	VR 2-2	4	VR 3-5	1	VR 4-1	2	VR 5-5	1	VR 6-7	1	VR 7-1	2	VR 8-2	0_0	0_0_12	0_0_12_2
27326	GCGS0051	USA	North America	2009	1901	550	PIB	Cluster1	PIB:5:4:4:3:2	5	VR 1-5	2	VR 2-2	2	VR 3-4	1	VR 4-1	130	VR 5-4	2	VR 6-3	2	VR 7-2	1	VR 8-2	0_2	0_2_0	0_2_0_1
27327	GCGS0116	USA	North America	2009	1901	544	PIB	Cluster3	PIB:4:5:5:7:1	1	VR 1-4	1	VR 2-2	4	VR 3-5	1	VR 4-1	2	VR 5-5	1	VR 6-7	1	VR 7-1	2	VR 8-2	0_0	0_0_12	0_0_12_2
27328	GCGS0069	USA	North America	2009	1901	557	PIB	Cluster1	PIB:5:4:3:3:2	5	VR 1-5	2	VR 2-2	16	VR 3-4	1	VR 4-1	37	VR 5-3	2	VR 6-3	2	VR 7-2	1	VR 8-2	0_2	0_2_0	0_2_0_1
27329	GCGS0157	USA	North America	2010	1901	517	PIB	Cluster1	PIB:5:4:4:3:2	5	VR 1-5	2	VR 2-2	2	VR 3-4	1	VR 4-1	1	VR 5-4	2	VR 6-3	2	VR 7-2	1	VR 8-2	0_2	0_2_0	0_2_0_1
27330	GCGS0048	USA	North America	2009	1901	550	PIB	Cluster1	PIB:5:4:4:3:2	5	VR 1-5	2	VR 2-2	2	VR 3-4	1	VR 4-1	130	VR 5-4	2	VR 6-3	2	VR 7-2	1	VR 8-2	0_2	0_2_0	0_2_0_1
27331	GCGS0127	USA	North America	2010	1901	558	PIB	Cluster3	PIB:5:3:4:3:2	4	VR 1-5	2	VR 2-2	14	VR 3-3	1	VR 4-1	408	VR 5-4	2	VR 6-3	2	VR 7-2	1	VR 8-2	0_2	0_2_0	0_2_0_1
27332	GCGS0209	USA	North America	2010	1580	549	PIB	Cluster3	PIB:5:2:5:7:1	15	VR 1-5	1	VR 2-2	7	VR 3-2	1	VR 4-1	61	VR 5-5	5	VR 6-7	1	VR 7-1	3	VR 8-2	0_2	0_2_1	0_2_1_0
27333	GCGS0196	USA	North America	2010	1901	635	PIB	Cluster3	PIB:4:5:5:7:1	1	VR 1-4	1	VR 2-2	4	VR 3-5	1	VR 4-1	5	VR 5-5	1	VR 6-7	12	VR 7-1	2	VR 8-2	0_2	0_2_0	0_2_0_1
27334	GCGS148	USA	North America	2009	1901	559	PIB	Cluster3	PIB:5:2:5:7:1	13	VR 1-5	1	VR 2-2	7	VR 3-2	1	VR 4-1	12	VR 5-5	11	VR 6-7	1	VR 7-1	3	VR 8-2	0_2	0_2_0	0_2_0_1
27335	GCGS0187	USA	North America	2010	1901	542	PIB	Cluster1	PIB:5:4:3:1:2	5	VR 1-5	2	VR 2-2	2	VR 3-4	1	VR 4-1	37	VR 5-3	13	VR 6-1	2	VR 7-2	1	VR 8-2	0_2	0_2_0	0_2_0_1
27336	GCGS0045	USA	North America	2009	1901	550	PIB	Cluster1	PIB:5:4:4:3:2	5	VR 1-5	2	VR 2-2	2	VR 3-4	1	VR 4-1	130	VR 5-4	2	VR 6-3	2	VR 7-2	1	VR 8-2	0_2	0_2_0	0_2_0_1
27338	GCGS0173	USA	North America	2010	1580	549	PIB	Cluster3	PIB:5:2:5:7:1	15	VR 1-5	1	VR 2-2	7	VR 3-2	1	VR 4-1	61	VR 5-5	5	VR 6-7	1	VR 7-1	3	VR 8-2	0_2	0_2_1	0_2_1_0
27339	GCGS0167	USA	North America	2010	1580	549	PIB	Cluster3	PIB:5:2:5:7:1	15	VR 1-5	1	VR 2-2	7	VR 3-2	1	VR 4-1	61	VR 5-5	5	VR 6-7	1	VR 7-1	3	VR 8-2	0_2	0_2_1	0_2_1_0
27340	GCGS0134	USA	North America	2009	1901	554	PIB	Cluster3	PIB:4:5:5:7:1	1	VR 1-4	1	VR 2-2	4	VR 3-5	1	VR 4-1	5	VR 5-5	1	VR 6-7	1	VR 7-1	2	VR 8-2	0_0	0_0_12	0_0_12_2
27341	GCGS0039	USA	North America	2009	1901	550	PIB	Cluster1	PIB:5:4:4:3:2	5	VR 1-5	2	VR 2-2	2	VR 3-4	1	VR 4-1	130	VR 5-4	2	VR 6-3	2	VR 7-2	1	VR 8-2	0_2	0_2_0	0_2_0_1
27342	GCGS0132	USA	North America	2009	1901	554	PIB	Cluster3	PIB:4:5:5:7:1	1	VR 1-4	1	VR 2-2	4	VR 3-5	1	VR 4-1	5	VR 5-5	1	VR 6-7	1	VR 7-1	2	VR 8-2	0_2	0_2_0	0_2_0_1
27343	GCGS0024	USA	North America	2009	7823	547	PIB	Cluster1	PIB:4:6:5:3:2	3	VR 1-4	1	VR 2-2	9	VR 3-6	1	VR 4-1	7	VR 5-5	3	VR 6-3	4	VR 7-2	1	VR 8-2	0_2	0_2_9	0_2_9_3
27344	GCGS0197	USA	North America	2010	1580	549	PIB	Cluster3	PIB:5:2:5:7:1	15	VR 1-5	1	VR 2-2	7	VR 3-2	1	VR 4-1	61	VR 5-5	5	VR 6-7	1	VR 7-1	3	VR 8-2	0_2	0_2_1	0_2_1_0
27345	GCGS0107	USA	North America	2010	1901	517	PIB	Cluster1	PIB:5:4:4:3:2	5	VR 1-5	2	VR 2-2	2	VR 3-4	1	VR 4-1	1	VR 5-4	2	VR 6-3	2	VR 7-2	1	VR 8-2	0_2	0_2_0	0_2_0_1
27346	GCGS0087	USA	North America	2009	1901	560	PIB	Cluster1	PIB:5:4:3:3:2	139	VR 1-5	2	VR 2-2	2	VR 3-4	1	VR 4-1	21	VR 5-3	2	VR 6-3	2	VR 7-2	1	VR 8-2	0_2	0_2_0	0_2_0_1
27347	GCGS0194	USA	North America	2009	1901	587	PIB	Cluster2	PIB:4:5:5:7:1	3	VR 1-4	1	VR 2-2	18	VR 3-5	1	VR 4-1	2	VR 5-5	1	VR 6-7	1	VR 7-1	1	VR 8-2	0_2	0_2_0	0_2_0_10
27348	GCGS0191	USA	North America	2010	1580	549	PIB	Cluster3	PIB:5:2:5:7:1	15	VR 1-5	1	VR 2-2	7	VR 3-2	1	VR 4-1	61	VR 5-5	5	VR 6-7	1	VR 7-1	3	VR 8-2	0_2	0_2_1	0_2_1_0
27349	GCGS0234	USA	North America	2010	1901	577	PIB	Cluster3	PIB:4:5:5:7:1	1	VR 1-4	1	VR 2-2	3	VR 3-5	1	VR 4-1	5	VR 5-5	1	VR 6-7	1	VR 7-1	2	VR 8-2	0_2	0_2_0	0_2_0_1
27350	GCGS0231	USA	North America	2010	1901	636	PIB	Cluster1	PIB:5:4:3:3:2	12	VR 1-5	2	VR 2-2	2	VR 3-4	1	VR 4-1	37	VR 5-3	2	VR 6-3	2	VR 7-2	1	VR 8-2	0_2	0_2_0	0_2_0_1
27351	GCGS0171	USA	North America	2010	1580	549	PIB	Cluster3	PIB:5:2:5:7:1	15	VR 1-5	1	VR 2-2	7	VR 3-2	1	VR 4-1	61	VR 5-5	5	VR 6-7	1	VR 7-1	3	VR 8-2	0_2	0_2_1	0_2_1_0
27352	GCGS0115	USA	North America	2010	1901	517	PIB	Cluster1	PIB:5:4:4:3:2	5	VR 1-5	2	VR 2-2	2	VR 3-4	1	VR 4-1	1	VR 5-4	2	VR 6-3	2	VR 7-2	1	VR 8-2	0_2	0_2_0	0_2_0_1
27353	GCGS0214	USA	North America	2009	1579	572	PIB	Cluster3	PIB:5:2:5:7:1	2	VR 1-5	1	VR 2-2	7	VR 3-2	1	VR 4-1	12	VR 5-5	11	VR 6-7	1	VR 7-1	3	VR 8-2	0_2	0_2_0	0_2_0_1
27354	GCGS0207	USA	North America	2010	1580	549	PIB	Cluster3	PIB:5:2:5:7:1	15	VR 1-5	1	VR 2-2	7	VR 3-2	1	VR 4-1	61	VR 5-5	5	VR 6-7	1	VR 7-1	3	VR 8-2	0_2	0_2_1	0_2_1_0
27355	GCGS0119	USA	North America	2010	10312	517	PIB	Cluster1	PIB:5:4:4:3:2	5	VR 1-5	2	VR 2-2	2	VR 3-4	1	VR 4-1	1	VR 5-4	2	VR 6-3	2	VR 7-2	1	VR 8-2	0_2	0_2_0	0_2_0_1
27356	GCGS0049	USA	North America	2009	1901	550	PIB	Cluster1	PIB:5:4:4:3:2	5	VR 1-5	2	VR 2-2	2	VR 3-4	1	VR 4-1	130	VR 5-4	2	VR 6-3	2	VR 7-2	1	VR 8-2	0_2	0_2_0	0_2_0_1
27357	GCGS0035	USA	North America	2009	1901	557	PIB	Cluster1	PIB:5:4:3:3:2	5	VR 1-5	2	VR 2-2	16	VR 3-4	1	VR 4-1	37	VR 5-3	2	VR 6-3	2	VR 7-2	1	VR 8-2	0_2	0_2_0	0_2_0_1
27358	GCGS0055	USA	North America	2009	1901	561	PIB	Cluster1	PIB:5:4:4:3:2	58	VR 1-5	2	VR 2-2	2	VR 3-4	1	VR 4-1	1	VR 5-4	2	VR 6-3	2	VR 7-2	1	VR 8-2	0_2	0_2_0	0_2_0_1
27359	GCGS0065	USA	North America	2009	1901	542	PIB	Cluster1	PIB:5:4:3:1:2	5	VR 1-5	2	VR 2-2	2	VR 3-4	1	VR 4-1	37	VR 5-3	13	VR 6-1	2	VR 7-2	1	VR 8-2	0_2	0_2_0	0_2_0_1
27360	GCGS0124	USA	North America	2010	1901	517	PIB	Cluster1	PIB:5:4:4:3:2	5	VR 1-5	2	VR 2-2	2	VR 3-4	1	VR 4-1	1	VR 5-4	2	VR 6-3	2	VR 7-2	1	VR 8-2	0_2	0_2_0	0_2_0_1
27361	GCGS0100	USA	North America	2010	1893	562	PIB	Cluster2	PIB:4:5:5:3:4	3	VR 1-4	1	VR 2-2	18	VR 3-5	1	VR 4-1	509	VR 5-5	8	VR 6-3	6	VR 7-4	1	VR 8-2	0_2	0_2_29	0_2_29_7
27362	GCGS0227	USA	North America	2010	1901	637	PIB	Cluster1	PIB:5:4:4:3:2	5	VR 1-5	2	VR 2-2	2	VR 3-4	5	VR 4-1	1	VR 5-4	2	VR 6-3	2	VR 7-2	1	VR 8-2	0_2	0_2_0	0_2_0_1
27363	GCGS133	USA	North America	2010	1901	552	PIB	Cluster1	PIB:5:4:4:3:2	2	VR 1-5	2	VR 2-2	2	VR 3-4	1	VR 4-1	1	VR 5-4	2	VR 6-3	2	VR 7-2	1	VR 8-2	0_2	0_2_0	0_2_0_1
27364	GCGS0184	USA	North America	2009	1582	563	PIB	Cluster2	PIB:4:2:5:3:2	1	VR 1-4	2	VR 2-2	15	VR 3-2	1	VR 4-1	3	VR 5-5	8	VR 6-3	3	VR 7-2	1	VR 8-2	0_0	0_0_41	0_0_41_2
27365	GCGS0080	USA	North America	2009	1901	564	PIB	Cluster3	PIB:4:5:5:7:1	1	VR 1-4	1	VR 2-2	4	VR 3-5	1	VR 4-1	38	VR 5-5	1	VR 6-7	1	VR 7-1	2	VR 8-2	0_2	0_2_0	0_2_0_1
27366	GCGS0206	USA	North America	2009	1901	544	PIB	Cluster3	PIB:4:5:5:7:1	1	VR 1-4	1	VR 2-2	4	VR 3-5	1	VR 4-1	2	VR 5-5	1	VR 6-7	1	VR 7-1	2	VR 8-2	0_0	0_0_12	0_0_12_2
27367	GCGS0007	USA	North America	2009	1901	565	PIB	Cluster1	PIB:5:4:4:3:2	5	VR 1-5	2	VR 2-2	84	VR 3-4	1	VR 4-1	1	VR 5-4	2	VR 6-3	2	VR 7-2	1	VR 8-2	0_2	0_2_0	0_2_0_1
27368	GCGS0121	USA	North America	2010	1901	552	PIB	Cluster1	PIB:5:4:4:3:2	2	VR 1-5	2	VR 2-2	2	VR 3-4	1	VR 4-1	1	VR 5-4	2	VR 6-3	2	VR 7-2	1	VR 8-2	0_2	0_2_0	0_2_0_1
27369	GCGS0233	USA	North America	2010	1901	552	PIB	Cluster1	PIB:5:4:4:3:2	2	VR 1-5	2	VR 2-2	2	VR 3-4	1	VR 4-1	1	VR 5-4	2	VR 6-3	2	VR 7-2	1	VR 8-2	0_2	0_2_0	0_2_0_1
27370	GCGS0059	USA	North America	2009	1901	566	PIB	Cluster1	PIB:5:4:4:3:2	2	VR 1-5	2	VR 2-2	2	VR 3-4	1	VR 4-1	1	VR 5-4	12	VR 6-3	2	VR 7-2	1	VR 8-2	0_2	0_2_0	0_2_0_1
27371	GCGS0071	USA	North America	2009	1580	567	PIB	Cluster3	PIB:5:2:5:7:1	4	VR 1-5	1	VR 2-2	7	VR 3-2	1	VR 4-1	61	VR 5-5	5	VR 6-7	1	VR 7-1	3	VR 8-2	0_2	0_2_1	0_2_1_0
27372	GCGS0220	USA	North America	2009	1579	572	PIB	Cluster3	PIB:5:2:5:7:1	2	VR 1-5	1	VR 2-2	7	VR 3-2	1	VR 4-1	12	VR 5-5	11	VR 6-7	1	VR 7-1	3	VR 8-2	0_2	0_2_0	0_2_0_1
27373	GCGS0097	USA	North America	2010	1901	517	PIB	Cluster1	PIB:5:4:4:3:2	5	VR 1-5	2	VR 2-2	2	VR 3-4	1	VR 4-1	1	VR 5-4	2	VR 6-3	2	VR 7-2	1	VR 8-2	0_2	0_2_0	0_2_0_1
27374	GCGS0031	USA	North America	2009	1901	517	PIB	Cluster1	PIB:5:4:4:3:2	5	VR 1-5	2	VR 2-2	2	VR 3-4	1	VR 4-1	1	VR 5-4	2	VR 6-3	2	VR 7-2	1	VR 8-2	0_2	0_2_0	0_2_0_1
27375	GCGS0017	USA	North America	2009	1901	517	PIB	Cluster1	PIB:5:4:4:3:2	5	VR 1-5	2	VR 2-2	2	VR 3-4	1	VR 4-1	1	VR 5-4	2	VR 6-3	2	VR 7-2	1	VR 8-2	0_2	0_2_0	0_2_0_1
27376	GCGS0225	USA	North America	2010	1580	549	PIB	Cluster3	PIB:5:2:5:7:1	15	VR 1-5	1	VR 2-2	7	VR 3-2	1	VR 4-1	61	VR 5-5	5	VR 6-7	1	VR 7-1	3	VR 8-2	0_2	0_2_1	0_2_1_0
27377	GCGS0221	USA	North America	2010	1580	549	PIB	Cluster3	PIB:5:2:5:7:1	15	VR 1-5	1	VR 2-2	7	VR 3-2	1	VR 4-1	61	VR 5-5	5	VR 6-7	1	VR 7-1	3	VR 8-2	0_2	0_2_1	0_2_1_0
27378	GCGS0211	USA	North America	2010	1580	549	PIB	Cluster3	PIB:5:2:5:7:1	15	VR 1-5	1	VR 2-2	7	VR 3-2	1	VR 4-1	61	VR 5-5	5	VR 6-7	1	VR 7-1	3	VR 8-2	0_2	0_2_1	0_2_1_0
27379	GCGS0019	USA	North America	2009	1901	517	PIB	Cluster1	PIB:5:4:4:3:2	5	VR 1-5	2	VR 2-2	2	VR 3-4	1	VR 4-1	1	VR 5-4	2	VR 6-3	2	VR 7-2	1	VR 8-2	0_2	0_2_0	0_2_0_1
27380	GCGS0042	USA	North America	2009	1901	554	PIB	Cluster3	PIB:4:5:5:7:1	1	VR 1-4	1	VR 2-2	4	VR 3-5	1	VR 4-1	5	VR 5-5	1	VR 6-7	1	VR 7-1	2	VR 8-2	0_2	0_2_0	0_2_0_1
27381	GCGS0104	USA	North America	2010	1901	517	PIB	Cluster1	PIB:5:4:4:3:2	5	VR 1-5	2	VR 2-2	2	VR 3-4	1	VR 4-1	1	VR 5-4	2	VR 6-3	2	VR 7-2	1	VR 8-2	0_2	0_2_0	0_2_0_1
27382	GCGS0147	USA	North America	2010	1901	550	PIB	Cluster1	PIB:5:4:4:3:2	5	VR 1-5	2	VR 2-2	2	VR 3-4	1	VR 4-1	130	VR 5-4	2	VR 6-3	2	VR 7-2	1	VR 8-2	0_2	0_2_0	0_2_0_1
27383	GCGS0078	USA	North America	2009	1901	568	PIB	Cluster3	PIB:4:5:5:7:1	1	VR 1-4	1	VR 2-2	4	VR 3-5	1	VR 4-1	110	VR 5-5	1	VR 6-7	1	VR 7-1	2	VR 8-2	0_0	0_0_12	0_0_12_2
27384	GCGS0190	USA	North America	2010	1901	544	PIB	Cluster3	PIB:4:5:5:7:1	1	VR 1-4	1	VR 2-2	4	VR 3-5	1	VR 4-1	2	VR 5-5	1	VR 6-7	1	VR 7-1	2	VR 8-2	0_0	0_0_12	0_0_12_2
27385	GCGS0079	USA	North America	2009	1901	569	PIB	Cluster1	PIB:5:4:3:3:2	5	VR 1-5	2	VR 2-2	2	VR 3-4	1	VR 4-1	37	VR 5-3	2	VR 6-3	2	VR 7-2	1	VR 8-2	0_2	0_2_0	0_2_0_1
27386	GCGS0145	USA	North America	2010	1901	517	PIB	Cluster1	PIB:5:4:4:3:2	5	VR 1-5	2	VR 2-2	2	VR 3-4	1	VR 4-1	1	VR 5-4	2	VR 6-3	2	VR 7-2	1	VR 8-2	0_2	0_2_0	0_2_0_1
27387	GCGS0125	USA	North America	2010	1901	552	PIB	Cluster1	PIB:5:4:4:3:2	2	VR 1-5	2	VR 2-2	2	VR 3-4	1	VR 4-1	1	VR 5-4	2	VR 6-3	2	VR 7-2	1	VR 8-2	0_2	0_2_0	0_2_0_1
27388	GCGS0141	USA	North America	2010	1901	550	PIB	Cluster1	PIB:5:4:4:3:2	5	VR 1-5	2	VR 2-2	2	VR 3-4	1	VR 4-1	130	VR 5-4	2	VR 6-3	2	VR 7-2	1	VR 8-2	0_2	0_2_0	0_2_0_1
27389	GCGS0075	USA	North America	2009	1901	517	PIB	Cluster1	PIB:5:4:4:3:2	5	VR 1-5	2	VR 2-2	2	VR 3-4	1	VR 4-1	1	VR 5-4	2	VR 6-3	2	VR 7-2	1	VR 8-2	0_2	0_2_0	0_2_0_1
27390	GCGS0053	USA	North America	2009	1901	570	PIB	Cluster1	PIB:5:4:3:3:2	12	VR 1-5	2	VR 2-2	16	VR 3-4	1	VR 4-1	37	VR 5-3	2	VR 6-3	2	VR 7-2	1	VR 8-2	0_2	0_2_0	0_2_0_1
27391	GCGS0023	USA	North America	2009	1901	547	PIB	Cluster1	PIB:4:6:5:3:2	3	VR 1-4	1	VR 2-2	9	VR 3-6	1	VR 4-1	7	VR 5-5	3	VR 6-3	4	VR 7-2	1	VR 8-2	0_2	0_2_0	0_2_0_1
27392	GCGS0181	USA	North America	2010	1901	542	PIB	Cluster1	PIB:5:4:3:1:2	5	VR 1-5	2	VR 2-2	2	VR 3-4	1	VR 4-1	37	VR 5-3	13	VR 6-1	2	VR 7-2	1	VR 8-2	0_2	0_2_0	0_2_0_1
27393	GCGS159	USA	North America	2010	1901	552	PIB	Cluster1	PIB:5:4:4:3:2	2	VR 1-5	2	VR 2-2	2	VR 3-4	1	VR 4-1	1	VR 5-4	2	VR 6-3	2	VR 7-2	1	VR 8-2	0_2	0_2_0	0_2_0_1
27394	GCGS0235	USA	North America	2010	1901	638	PIB	Cluster1	PIB:5:4:4:3:2	5	VR 1-5	1	VR 2-2	2	VR 3-4	1	VR 4-1	1	VR 5-4	2	VR 6-3	2	VR 7-2	1	VR 8-2	0_2	0_2_0	0_2_0_1
27395	GCGS0076	USA	North America	2009	1901	553	PIB	Cluster1	PIB:5:4:4:3:2	25	VR 1-5	2	VR 2-2	2	VR 3-4	1	VR 4-1	1	VR 5-4	2	VR 6-3	2	VR 7-2	1	VR 8-2	0_2	0_2_0	0_2_0_1
27396	GCGS0149	USA	North America	2010	1580	549	PIB	Cluster3	PIB:5:2:5:7:1	15	VR 1-5	1	VR 2-2	7	VR 3-2	1	VR 4-1	61	VR 5-5	5	VR 6-7	1	VR 7-1	3	VR 8-2	0_2	0_2_1	0_2_1_0
27397	GCGS0229	USA	North America	2010	1901	637	PIB	Cluster1	PIB:5:4:4:3:2	5	VR 1-5	2	VR 2-2	2	VR 3-4	5	VR 4-1	1	VR 5-4	2	VR 6-3	2	VR 7-2	1	VR 8-2	0_2	0_2_0	0_2_0_1
27398	GCGS0139	USA	North America	2010	1901	552	PIB	Cluster1	PIB:5:4:4:3:2	2	VR 1-5	2	VR 2-2	2	VR 3-4	1	VR 4-1	1	VR 5-4	2	VR 6-3	2	VR 7-2	1	VR 8-2	0_2	0_2_0	0_2_0_1
27399	GCGS0185	USA	North America	2010	1901	542	PIB	Cluster1	PIB:5:4:3:1:2	5	VR 1-5	2	VR 2-2	2	VR 3-4	1	VR 4-1	37	VR 5-3	13	VR 6-1	2	VR 7-2	1	VR 8-2	0_2	0_2_0	0_2_0_1
27400	GCGS0081	USA	North America	2009	1901	569	PIB	Cluster1	PIB:5:4:3:3:2	5	VR 1-5	2	VR 2-2	2	VR 3-4	1	VR 4-1	37	VR 5-3	2	VR 6-3	2	VR 7-2	1	VR 8-2	0_2	0_2_0	0_2_0_1
27401	GCGS0077	USA	North America	2009	1901	571	PIB	Cluster1	PIB:5:4:4:3:2	5	VR 1-5	2	VR 2-2	2	VR 3-4	1	VR 4-1	1	VR 5-4	2	VR 6-3	2	VR 7-2	1	VR 8-2	0_2	0_2_0	0_2_0_1
27402	GCGS0201	USA	North America	2010	1580	549	PIB	Cluster3	PIB:5:2:5:7:1	15	VR 1-5	1	VR 2-2	7	VR 3-2	1	VR 4-1	61	VR 5-5	5	VR 6-7	1	VR 7-1	3	VR 8-2	0_2	0_2_1	0_2_1_0
27403	GCGS0213	USA	North America	2010	1580	549	PIB	Cluster3	PIB:5:2:5:7:1	15	VR 1-5	1	VR 2-2	7	VR 3-2	1	VR 4-1	61	VR 5-5	5	VR 6-7	1	VR 7-1	3	VR 8-2	0_2	0_2_1	0_2_1_0
27404	GCGS0028	USA	North America	2009	1901	552	PIB	Cluster1	PIB:5:4:4:3:2	2	VR 1-5	2	VR 2-2	2	VR 3-4	1	VR 4-1	1	VR 5-4	2	VR 6-3	2	VR 7-2	1	VR 8-2	0_2	0_2_0	0_2_0_1
27405	GCGS0020	USA	North America	2009	1579	572	PIB	Cluster3	PIB:5:2:5:7:1	2	VR 1-5	1	VR 2-2	7	VR 3-2	1	VR 4-1	12	VR 5-5	11	VR 6-7	1	VR 7-1	3	VR 8-2	0_2	0_2_0	0_2_0_1
27406	GCGS0067	USA	North America	2009	1901	573	PIB	Cluster1	PIB:5:4:4:3:2	5	VR 1-5	2	VR 2-2	2	VR 3-4	1	VR 4-1	23	VR 5-4	2	VR 6-3	2	VR 7-2	1	VR 8-2	0_2	0_2_0	0_2_0_1
27407	GCGS0203	USA	North America	2010	1580	549	PIB	Cluster3	PIB:5:2:5:7:1	15	VR 1-5	1	VR 2-2	7	VR 3-2	1	VR 4-1	61	VR 5-5	5	VR 6-7	1	VR 7-1	3	VR 8-2	0_2	0_2_1	0_2_1_0
27408	GCGS0161	USA	North America	2010	1580	549	PIB	Cluster3	PIB:5:2:5:7:1	15	VR 1-5	1	VR 2-2	7	VR 3-2	1	VR 4-1	61	VR 5-5	5	VR 6-7	1	VR 7-1	3	VR 8-2	0_2	0_2_1	0_2_1_0
27409	GCGS0215	USA	North America	2010	1580	549	PIB	Cluster3	PIB:5:2:5:7:1	15	VR 1-5	1	VR 2-2	7	VR 3-2	1	VR 4-1	61	VR 5-5	5	VR 6-7	1	VR 7-1	3	VR 8-2	0_2	0_2_1	0_2_1_0
27410	GCGS0058	USA	North America	2009	1901	574	PIB	Cluster3	PIB:4:5:5:7:1	1	VR 1-4	1	VR 2-2	4	VR 3-5	1	VR 4-1	5	VR 5-5	1	VR 6-7	8	VR 7-1	2	VR 8-2	0_2	0_2_0	0_2_0_1
27411	GCGS0012	USA	North America	2009	1893	562	PIB	Cluster2	PIB:4:5:5:3:4	3	VR 1-4	1	VR 2-2	18	VR 3-5	1	VR 4-1	509	VR 5-5	8	VR 6-3	6	VR 7-4	1	VR 8-2	0_2	0_2_29	0_2_29_7
27412	GCGS0153	USA	North America	2010	1580	549	PIB	Cluster3	PIB:5:2:5:7:1	15	VR 1-5	1	VR 2-2	7	VR 3-2	1	VR 4-1	61	VR 5-5	5	VR 6-7	1	VR 7-1	3	VR 8-2	0_2	0_2_1	0_2_1_0
27413	GCGS0131	USA	North America	2010	1901	517	PIB	Cluster1	PIB:5:4:4:3:2	5	VR 1-5	2	VR 2-2	2	VR 3-4	1	VR 4-1	1	VR 5-4	2	VR 6-3	2	VR 7-2	1	VR 8-2	0_2	0_2_0	0_2_0_1
27414	GCGS0021	USA	North America	2009	1901	517	PIB	Cluster1	PIB:5:4:4:3:2	5	VR 1-5	2	VR 2-2	2	VR 3-4	1	VR 4-1	1	VR 5-4	2	VR 6-3	2	VR 7-2	1	VR 8-2	0_2	0_2_0	0_2_0_1
27415	GCGS0066	USA	North America	2009	1901	552	PIB	Cluster1	PIB:5:4:4:3:2	2	VR 1-5	2	VR 2-2	2	VR 3-4	1	VR 4-1	1	VR 5-4	2	VR 6-3	2	VR 7-2	1	VR 8-2	0_2	0_2_0	0_2_0_1
27416	GCGS0189	USA	North America	2010	1901	575	PIB	Cluster1	PIB:5:4:4:1:2	5	VR 1-5	2	VR 2-2	2	VR 3-4	1	VR 4-1	121	VR 5-4	13	VR 6-1	2	VR 7-2	1	VR 8-2	0_2	0_2_0	0_2_0_1
27417	GCGS0183	USA	North America	2010	1901	542	PIB	Cluster1	PIB:5:4:3:1:2	5	VR 1-5	2	VR 2-2	2	VR 3-4	1	VR 4-1	37	VR 5-3	13	VR 6-1	2	VR 7-2	1	VR 8-2	0_2	0_2_0	0_2_0_1
27418	GCGS0057	USA	North America	2009	1901	569	PIB	Cluster1	PIB:5:4:3:3:2	5	VR 1-5	2	VR 2-2	2	VR 3-4	1	VR 4-1	37	VR 5-3	2	VR 6-3	2	VR 7-2	1	VR 8-2	0_2	0_2_0	0_2_0_1
27419	GCGS0073	USA	North America	2009	1580	549	PIB	Cluster3	PIB:5:2:5:7:1	15	VR 1-5	1	VR 2-2	7	VR 3-2	1	VR 4-1	61	VR 5-5	5	VR 6-7	1	VR 7-1	3	VR 8-2	0_2	0_2_1	0_2_1_0
27420	GCGS0236	USA	North America	2010	1901	577	PIB	Cluster3	PIB:4:5:5:7:1	1	VR 1-4	1	VR 2-2	3	VR 3-5	1	VR 4-1	5	VR 5-5	1	VR 6-7	1	VR 7-1	2	VR 8-2	0_2	0_2_0	0_2_0_1
27421	GCGS0109	USA	North America	2010	1901	517	PIB	Cluster1	PIB:5:4:4:3:2	5	VR 1-5	2	VR 2-2	2	VR 3-4	1	VR 4-1	1	VR 5-4	2	VR 6-3	2	VR 7-2	1	VR 8-2	0_2	0_2_0	0_2_0_1
27422	GCGS0004	USA	North America	2009	1901	576	PIB	Cluster3	PIB:4:5:5:7:1	1	VR 1-4	1	VR 2-2	4	VR 3-5	1	VR 4-1	322	VR 5-5	1	VR 6-7	1	VR 7-1	2	VR 8-2	0_2	0_2_0	0_2_0_1
27423	GCGS0195	USA	North America	2010	1901	552	PIB	Cluster1	PIB:5:4:4:3:2	2	VR 1-5	2	VR 2-2	2	VR 3-4	1	VR 4-1	1	VR 5-4	2	VR 6-3	2	VR 7-2	1	VR 8-2	0_2	0_2_0	0_2_0_1
27424	GCGS140	USA	North America	2010	1901	577	PIB	Cluster3	PIB:4:5:5:7:1	1	VR 1-4	1	VR 2-2	3	VR 3-5	1	VR 4-1	5	VR 5-5	1	VR 6-7	1	VR 7-1	2	VR 8-2	0_2	0_2_0	0_2_0_1
27425	GCGS0158	USA	North America	2009	1901	530	PIB	Cluster3	PIB:4:5:5:7:1	1	VR 1-4	1	VR 2-2	4	VR 3-5	1	VR 4-1	5	VR 5-5	1	VR 6-7	1	VR 7-1	2	VR 8-2	0_2	0_2_0	0_2_0_1
27426	GCGS0160	USA	North America	2009	1901	552	PIB	Cluster1	PIB:5:4:4:3:2	2	VR 1-5	2	VR 2-2	2	VR 3-4	1	VR 4-1	1	VR 5-4	2	VR 6-3	2	VR 7-2	1	VR 8-2	0_2	0_2_0	0_2_0_1
27427	GCGS0151	USA	North America	2010	10312	517	PIB	Cluster1	PIB:5:4:4:3:2	5	VR 1-5	2	VR 2-2	2	VR 3-4	1	VR 4-1	1	VR 5-4	2	VR 6-3	2	VR 7-2	1	VR 8-2	0_2	0_2_0	0_2_0_1
27428	GCGS0122	USA	North America	2010	1901	577	PIB	Cluster3	PIB:4:5:5:7:1	1	VR 1-4	1	VR 2-2	3	VR 3-5	1	VR 4-1	5	VR 5-5	1	VR 6-7	1	VR 7-1	2	VR 8-2	0_2	0_2_0	0_2_0_1
27429	GCGS0001	USA	North America	2009	1901	517	PIB	Cluster1	PIB:5:4:4:3:2	5	VR 1-5	2	VR 2-2	2	VR 3-4	1	VR 4-1	1	VR 5-4	2	VR 6-3	2	VR 7-2	1	VR 8-2	0_2	0_2_0	0_2_0_1
27430	GCGS0155	USA	North America	2010	1901	517	PIB	Cluster1	PIB:5:4:4:3:2	5	VR 1-5	2	VR 2-2	2	VR 3-4	1	VR 4-1	1	VR 5-4	2	VR 6-3	2	VR 7-2	1	VR 8-2	0_2	0_2_0	0_2_0_1
27431	GCGS011	USA	North America	2009	1893	578	PIB	Cluster1	PIB:4:3:5:3:2	3	VR 1-4	2	VR 2-2	46	VR 3-3	1	VR 4-1	7	VR 5-5	3	VR 6-3	4	VR 7-2	1	VR 8-2	0_2	0_2_29	0_2_29_7
27432	GCGS0014	USA	North America	2009	1893	562	PIB	Cluster2	PIB:4:5:5:3:4	3	VR 1-4	1	VR 2-2	18	VR 3-5	1	VR 4-1	509	VR 5-5	8	VR 6-3	6	VR 7-4	1	VR 8-2	0_2	0_2_29	0_2_29_7
27433	GCGS0111	USA	North America	2010	1901	517	PIB	Cluster1	PIB:5:4:4:3:2	5	VR 1-5	2	VR 2-2	2	VR 3-4	1	VR 4-1	1	VR 5-4	2	VR 6-3	2	VR 7-2	1	VR 8-2	0_2	0_2_0	0_2_0_1
27434	GCGS0232	USA	North America	2010	1901	577	PIB	Cluster3	PIB:4:5:5:7:1	1	VR 1-4	1	VR 2-2	3	VR 3-5	1	VR 4-1	5	VR 5-5	1	VR 6-7	1	VR 7-1	2	VR 8-2	0_2	0_2_0	0_2_0_1
27435	GCGS0086	USA	North America	2009	1901	559	PIB	Cluster3	PIB:5:2:5:7:1	13	VR 1-5	1	VR 2-2	7	VR 3-2	1	VR 4-1	12	VR 5-5	11	VR 6-7	1	VR 7-1	3	VR 8-2	0_2	0_2_0	0_2_0_1
27436	GCGS0193	USA	North America	2010	1580	549	PIB	Cluster3	PIB:5:2:5:7:1	15	VR 1-5	1	VR 2-2	7	VR 3-2	1	VR 4-1	61	VR 5-5	5	VR 6-7	1	VR 7-1	3	VR 8-2	0_2	0_2_1	0_2_1_0
27437	GCGS0056	USA	North America	2009	1901	579	PIB	Cluster3	PIB:4:5:5:7:1	1	VR 1-4	1	VR 2-2	4	VR 3-5	1	VR 4-1	2	VR 5-5	6	VR 6-7	1	VR 7-1	9	VR 8-2	0_0	0_0_12	0_0_12_2
27438	GCGS0123	USA	North America	2010	1901	552	PIB	Cluster1	PIB:5:4:4:3:2	2	VR 1-5	2	VR 2-2	2	VR 3-4	1	VR 4-1	1	VR 5-4	2	VR 6-3	2	VR 7-2	1	VR 8-2	0_2	0_2_0	0_2_0_1
27439	GCGS0182	USA	North America	2009	1579	572	PIB	Cluster3	PIB:5:2:5:7:1	2	VR 1-5	1	VR 2-2	7	VR 3-2	1	VR 4-1	12	VR 5-5	11	VR 6-7	1	VR 7-1	3	VR 8-2	0_2	0_2_0	0_2_0_1
27440	GCGS0099	USA	North America	2010	1901	530	PIB	Cluster3	PIB:4:5:5:7:1	1	VR 1-4	1	VR 2-2	4	VR 3-5	1	VR 4-1	5	VR 5-5	1	VR 6-7	1	VR 7-1	2	VR 8-2	0_2	0_2_0	0_2_0_1
27441	GCGS0130	USA	North America	2009	1901	577	PIB	Cluster3	PIB:4:5:5:7:1	1	VR 1-4	1	VR 2-2	3	VR 3-5	1	VR 4-1	5	VR 5-5	1	VR 6-7	1	VR 7-1	2	VR 8-2	0_2	0_2_0	0_2_0_1
27442	GCGS0052	USA	North America	2009	1901	554	PIB	Cluster3	PIB:4:5:5:7:1	1	VR 1-4	1	VR 2-2	4	VR 3-5	1	VR 4-1	5	VR 5-5	1	VR 6-7	1	VR 7-1	2	VR 8-2	0_2	0_2_0	0_2_0_1
27443	GCGS0089	USA	North America	2009	1901	517	PIB	Cluster1	PIB:5:4:4:3:2	5	VR 1-5	2	VR 2-2	2	VR 3-4	1	VR 4-1	1	VR 5-4	2	VR 6-3	2	VR 7-2	1	VR 8-2	0_2	0_2_0	0_2_0_1
27444	GCGS0037	USA	North America	2009	1901	517	PIB	Cluster1	PIB:5:4:4:3:2	5	VR 1-5	2	VR 2-2	2	VR 3-4	1	VR 4-1	1	VR 5-4	2	VR 6-3	2	VR 7-2	1	VR 8-2	0_2	0_2_0	0_2_0_1
27445	GCGS0178	USA	North America	2010	1901	580	PIB	Cluster1	PIB:5:4:4:3:2	103	VR 1-5	2	VR 2-2	2	VR 3-4	1	VR 4-1	1	VR 5-4	2	VR 6-3	2	VR 7-2	1	VR 8-2	0_2	0_2_0	0_2_0_1
27446	GCGS0205	USA	North America	2010	1901	517	PIB	Cluster1	PIB:5:4:4:3:2	5	VR 1-5	2	VR 2-2	2	VR 3-4	1	VR 4-1	1	VR 5-4	2	VR 6-3	2	VR 7-2	1	VR 8-2	0_2	0_2_0	0_2_0_1
27447	GCGS061	USA	North America	2009	1901	569	PIB	Cluster1	PIB:5:4:3:3:2	5	VR 1-5	2	VR 2-2	2	VR 3-4	1	VR 4-1	37	VR 5-3	2	VR 6-3	2	VR 7-2	1	VR 8-2	0_2	0_2_0	0_2_0_1
27448	GCGS0241	USA	North America	2010	1901	517	PIB	Cluster1	PIB:5:4:4:3:2	5	VR 1-5	2	VR 2-2	2	VR 3-4	1	VR 4-1	1	VR 5-4	2	VR 6-3	2	VR 7-2	1	VR 8-2	0_2	0_2_0	0_2_0_1
27449	GCGS0088	USA	North America	2009	1901	560	PIB	Cluster1	PIB:5:4:3:3:2	139	VR 1-5	2	VR 2-2	2	VR 3-4	1	VR 4-1	21	VR 5-3	2	VR 6-3	2	VR 7-2	1	VR 8-2	0_2	0_2_0	0_2_0_1
27450	GCGS0106	USA	North America	2010	8126	523	PIB	Cluster1	PIB:5:3:5:3:2	2	VR 1-5	3	VR 2-2	8	VR 3-3	1	VR 4-1	41	VR 5-5	3	VR 6-3	2	VR 7-2	1	VR 8-2	0_2	0_2_1	0_2_1_0
27451	GCGS0165	USA	North America	2010	1901	517	PIB	Cluster1	PIB:5:4:4:3:2	5	VR 1-5	2	VR 2-2	2	VR 3-4	1	VR 4-1	1	VR 5-4	2	VR 6-3	2	VR 7-2	1	VR 8-2	0_2	0_2_0	0_2_0_1
27452	GCGS0085	USA	North America	2009	1901	581	PIB	Cluster1	PIB:5:4:3:3:2	5	VR 1-5	2	VR 2-2	2	VR 3-4	1	VR 4-1	113	VR 5-3	2	VR 6-3	2	VR 7-2	1	VR 8-2	0_2	0_2_0	0_2_0_1
27453	GCGS0095	USA	North America	2010	1901	517	PIB	Cluster1	PIB:5:4:4:3:2	5	VR 1-5	2	VR 2-2	2	VR 3-4	1	VR 4-1	1	VR 5-4	2	VR 6-3	2	VR 7-2	1	VR 8-2	0_2	0_2_0	0_2_0_1
27454	GCGS0177	USA	North America	2010	1901	582	PIA	PIA	PIA:2:1:1:10:3	175	VR 1-2	12	VR 2-1	192	VR 3-1	23	VR 4-2	630	VR 5-1	149	VR 6-10	47	VR 7-3	46	VR 8-1	0_2	0_2_0	0_2_0_1
27455	GCGS0026	USA	North America	2009	1901	583	PIB	Cluster3	PIB:4:5:5:7:1	1	VR 1-4	1	VR 2-2	4	VR 3-5	1	VR 4-1	523	VR 5-5	1	VR 6-7	1	VR 7-1	9	VR 8-2	0_0	0_0_12	0_0_12_2
27456	GCGS0036	USA	North America	2009	1901	584	PIB	Cluster3	PIB:4:5:5:7:1	1	VR 1-4	1	VR 2-2	4	VR 3-5	1	VR 4-1	56	VR 5-5	1	VR 6-7	1	VR 7-1	2	VR 8-2	0_2	0_2_0	0_2_0_1
27457	GCGS0002	USA	North America	2009	1901	585	PIB	Cluster3	PIB:4:5:5:7:1	1	VR 1-4	1	VR 2-2	4	VR 3-5	1	VR 4-1	30	VR 5-5	1	VR 6-7	1	VR 7-1	2	VR 8-2	0_2	0_2_0	0_2_0_1
27458	GCGS0166	USA	North America	2009	1901	586	PIB	Cluster1	PIB:5:4:4:3:2	30	VR 1-5	2	VR 2-2	2	VR 3-4	1	VR 4-1	1	VR 5-4	2	VR 6-3	2	VR 7-2	1	VR 8-2	0_2	0_2_0	0_2_0_1
27459	GCGS0016	USA	North America	2009	1893	562	PIB	Cluster2	PIB:4:5:5:3:4	3	VR 1-4	1	VR 2-2	18	VR 3-5	1	VR 4-1	509	VR 5-5	8	VR 6-3	6	VR 7-4	1	VR 8-2	0_2	0_2_29	0_2_29_7
27460	GCGS0070	USA	North America	2009	1901	587	PIB	Cluster2	PIB:4:5:5:7:1	3	VR 1-4	1	VR 2-2	18	VR 3-5	1	VR 4-1	2	VR 5-5	1	VR 6-7	1	VR 7-1	1	VR 8-2	0_2	0_2_0	0_2_0_10
27461	GCGS0094	USA	North America	2009	1901	588	PIB	Cluster3	PIB:4:5:5:7:1	1	VR 1-4	1	VR 2-2	82	VR 3-5	1	VR 4-1	30	VR 5-5	1	VR 6-7	1	VR 7-1	2	VR 8-2	0_2	0_2_0	0_2_0_1
27462	GCGS0103	USA	North America	2010	1901	517	PIB	Cluster1	PIB:5:4:4:3:2	5	VR 1-5	2	VR 2-2	2	VR 3-4	1	VR 4-1	1	VR 5-4	2	VR 6-3	2	VR 7-2	1	VR 8-2	0_2	0_2_0	0_2_0_1
27463	GCGS0108	USA	North America	2009	1901	577	PIB	Cluster3	PIB:4:5:5:7:1	1	VR 1-4	1	VR 2-2	3	VR 3-5	1	VR 4-1	5	VR 5-5	1	VR 6-7	1	VR 7-1	2	VR 8-2	0_2	0_2_0	0_2_0_1
27464	GCGS0240	USA	North America	2010	1901	639	PIB	Cluster3	PIB:5:2:4:4:2	2	VR 1-5	3	VR 2-2	40	VR 3-2	1	VR 4-1	15	VR 5-4	7	VR 6-4	3	VR 7-2	1	VR 8-2	0_0	0_0_12	0_0_12_2
27466	GCGS0034	USA	North America	2009	N/A	589	PIB	Cluster3	PIB:5:5:3:7:1	36	VR 1-5	1	VR 2-2	3	VR 3-5	1	VR 4-1	72	VR 5-3	25	VR 6-7	1	VR 7-1	1	VR 8-2	0_2	0_2_16	0_2_16_0
27467	GCGS0006	USA	North America	2009	8110	590	PIB	Cluster3	PIB:5:2:5:4:2	2	VR 1-5	3	VR 2-2	21	VR 3-2	1	VR 4-1	22	VR 5-5	4	VR 6-4	3	VR 7-2	23	VR 8-2	0_2	0_2_0	0_2_0_7
27469	GCGS0041	USA	North America	2009	1901	517	PIB	Cluster1	PIB:5:4:4:3:2	5	VR 1-5	2	VR 2-2	2	VR 3-4	1	VR 4-1	1	VR 5-4	2	VR 6-3	2	VR 7-2	1	VR 8-2	0_2	0_2_0	0_2_0_1
27470	GCGS0101	USA	North America	2010	1901	552	PIB	Cluster1	PIB:5:4:4:3:2	2	VR 1-5	2	VR 2-2	2	VR 3-4	1	VR 4-1	1	VR 5-4	2	VR 6-3	2	VR 7-2	1	VR 8-2	0_2	0_2_0	0_2_0_1
27471	GCGS0072	USA	North America	2009	10316	591	PIB	Cluster3	PIB:5:2:5:7:1	4	VR 1-5	1	VR 2-2	7	VR 3-2	1	VR 4-1	12	VR 5-5	1	VR 6-7	1	VR 7-1	3	VR 8-2	22_0	22_0_1	22_0_1_0
27472	GCGS0162	USA	North America	2009	10317	592	PIB	Cluster3	PIB:5:2:5:7:3	4	VR 1-5	1	VR 2-2	7	VR 3-2	1	VR 4-1	12	VR 5-5	1	VR 6-7	18	VR 7-3	3	VR 8-2	1_1	1_1_2	1_1_2_9
27473	GCGS0033	USA	North America	2009	1901	593	PIB	Cluster1	PIB:5:4:4:3:2	5	VR 1-5	2	VR 2-2	2	VR 3-4	1	VR 4-1	40	VR 5-4	2	VR 6-3	2	VR 7-2	1	VR 8-2	0_2	0_2_0	0_2_0_1
27474	GCGS0150	USA	North America	2009	1903	594	PIB	Cluster2	PIB:4:6:5:2:2	1	VR 1-4	1	VR 2-2	9	VR 3-6	1	VR 4-1	132	VR 5-5	21	VR 6-2	3	VR 7-2	1	VR 8-2	0_0	0_0_47	0_0_47_5
27475	GCGS0068	USA	North America	2009	1901	553	PIB	Cluster1	PIB:5:4:4:3:2	25	VR 1-5	2	VR 2-2	2	VR 3-4	1	VR 4-1	1	VR 5-4	2	VR 6-3	2	VR 7-2	1	VR 8-2	0_2	0_2_0	0_2_0_1
31125	MU_NG1	Canada	North America	1991	10934	640	PIA	PIA	PIA:2:1:1:10:3	177	VR 1-2	10	VR 2-1	193	VR 3-1	23	VR 4-2	628	VR 5-1	150	VR 6-10	47	VR 7-3	46	VR 8-1	34_0	34_0_0	34_0_0_0
31178	NM8365	UK [England]	Europe	2011	1901	517	PIB	Cluster1	PIB:5:4:4:3:2	5	VR 1-5	2	VR 2-2	2	VR 3-4	1	VR 4-1	1	VR 5-4	2	VR 6-3	2	VR 7-2	1	VR 8-2	0_2	0_2_0	0_2_0_1
31193	NM9396	UK [England]	Europe	2012	11172	643	PIB	Cluster3	PIB:5:2:6:7:1	4	VR 1-5	1	VR 2-2	7	VR 3-2	1	VR 4-1	50	VR 5-6	1	VR 6-7	1	VR 7-1	3	VR 8-2	1_1	1_1_2	1_1_2_0
31333	W0306	UK [England]	Europe	2004	1901	544	PIB	Cluster3	PIB:4:5:5:7:1	1	VR 1-4	1	VR 2-2	4	VR 3-5	1	VR 4-1	2	VR 5-5	1	VR 6-7	1	VR 7-1	2	VR 8-2	0_0	0_0_12	0_0_12_2
31335	W0362	UK [England]	Europe	2004	1901	544	PIB	Cluster3	PIB:4:5:5:7:1	1	VR 1-4	1	VR 2-2	4	VR 3-5	1	VR 4-1	2	VR 5-5	1	VR 6-7	1	VR 7-1	2	VR 8-2	0_0	0_0_12	0_0_12_2
31336	W0370	UK [England]	Europe	2004	1901	544	PIB	Cluster3	PIB:4:5:5:7:1	1	VR 1-4	1	VR 2-2	4	VR 3-5	1	VR 4-1	2	VR 5-5	1	VR 6-7	1	VR 7-1	2	VR 8-2	0_0	0_0_12	0_0_12_2
31337	W0420	UK [England]	Europe	2004	1901	544	PIB	Cluster3	PIB:4:5:5:7:1	1	VR 1-4	1	VR 2-2	4	VR 3-5	1	VR 4-1	2	VR 5-5	1	VR 6-7	1	VR 7-1	2	VR 8-2	0_0	0_0_12	0_0_12_2
31339	W0550	UK [England]	Europe	2004	1901	544	PIB	Cluster3	PIB:4:5:5:7:1	1	VR 1-4	1	VR 2-2	4	VR 3-5	1	VR 4-1	2	VR 5-5	1	VR 6-7	1	VR 7-1	2	VR 8-2	0_0	0_0_12	0_0_12_2
31340	W0560	UK [England]	Europe	2004	1901	544	PIB	Cluster3	PIB:4:5:5:7:1	1	VR 1-4	1	VR 2-2	4	VR 3-5	1	VR 4-1	2	VR 5-5	1	VR 6-7	1	VR 7-1	2	VR 8-2	0_0	0_0_12	0_0_12_2
31341	W0561	UK [England]	Europe	2004	1901	644	PIB	Cluster3	PIB:4:5:5:7:1	1	VR 1-4	1	VR 2-2	4	VR 3-5	1	VR 4-1	2	VR 5-5	1	VR 6-7	1	VR 7-1	9	VR 8-2	0_0	0_0_12	0_0_12_2
31342	W0563	UK [England]	Europe	2004	1901	544	PIB	Cluster3	PIB:4:5:5:7:1	1	VR 1-4	1	VR 2-2	4	VR 3-5	1	VR 4-1	2	VR 5-5	1	VR 6-7	1	VR 7-1	2	VR 8-2	0_0	0_0_12	0_0_12_2
31344	W0569	UK [England]	Europe	2004	1901	544	PIB	Cluster3	PIB:4:5:5:7:1	1	VR 1-4	1	VR 2-2	4	VR 3-5	1	VR 4-1	2	VR 5-5	1	VR 6-7	1	VR 7-1	2	VR 8-2	0_0	0_0_12	0_0_12_2
31345	W0587	UK [England]	Europe	2004	1901	544	PIB	Cluster3	PIB:4:5:5:7:1	1	VR 1-4	1	VR 2-2	4	VR 3-5	1	VR 4-1	2	VR 5-5	1	VR 6-7	1	VR 7-1	2	VR 8-2	0_0	0_0_12	0_0_12_2
31346	W0592	UK [England]	Europe	2004	1901	544	PIB	Cluster3	PIB:4:5:5:7:1	1	VR 1-4	1	VR 2-2	4	VR 3-5	1	VR 4-1	2	VR 5-5	1	VR 6-7	1	VR 7-1	2	VR 8-2	0_0	0_0_12	0_0_12_2
31347	W0603	UK [England]	Europe	2004	1901	644	PIB	Cluster3	PIB:4:5:5:7:1	1	VR 1-4	1	VR 2-2	4	VR 3-5	1	VR 4-1	2	VR 5-5	1	VR 6-7	1	VR 7-1	9	VR 8-2	0_0	0_0_12	0_0_12_2
31348	W0604	UK [England]	Europe	2004	1901	544	PIB	Cluster3	PIB:4:5:5:7:1	1	VR 1-4	1	VR 2-2	4	VR 3-5	1	VR 4-1	2	VR 5-5	1	VR 6-7	1	VR 7-1	2	VR 8-2	0_0	0_0_12	0_0_12_2
31350	W0613	UK [England]	Europe	2004	1901	644	PIB	Cluster3	PIB:4:5:5:7:1	1	VR 1-4	1	VR 2-2	4	VR 3-5	1	VR 4-1	2	VR 5-5	1	VR 6-7	1	VR 7-1	9	VR 8-2	0_0	0_0_12	0_0_12_2
31352	W0627	UK [England]	Europe	2004	1901	544	PIB	Cluster3	PIB:4:5:5:7:1	1	VR 1-4	1	VR 2-2	4	VR 3-5	1	VR 4-1	2	VR 5-5	1	VR 6-7	1	VR 7-1	2	VR 8-2	0_0	0_0_12	0_0_12_2
31353	W0725	UK [England]	Europe	2004	1901	544	PIB	Cluster3	PIB:4:5:5:7:1	1	VR 1-4	1	VR 2-2	4	VR 3-5	1	VR 4-1	2	VR 5-5	1	VR 6-7	1	VR 7-1	2	VR 8-2	0_0	0_0_12	0_0_12_2
31354	W0749	UK [England]	Europe	2004	1901	544	PIB	Cluster3	PIB:4:5:5:7:1	1	VR 1-4	1	VR 2-2	4	VR 3-5	1	VR 4-1	2	VR 5-5	1	VR 6-7	1	VR 7-1	2	VR 8-2	0_0	0_0_12	0_0_12_2
31355	W0751	UK [England]	Europe	2004	1901	544	PIB	Cluster3	PIB:4:5:5:7:1	1	VR 1-4	1	VR 2-2	4	VR 3-5	1	VR 4-1	2	VR 5-5	1	VR 6-7	1	VR 7-1	2	VR 8-2	0_0	0_0_12	0_0_12_2
31356	W0761	UK [England]	Europe	2004	1901	544	PIB	Cluster3	PIB:4:5:5:7:1	1	VR 1-4	1	VR 2-2	4	VR 3-5	1	VR 4-1	2	VR 5-5	1	VR 6-7	1	VR 7-1	2	VR 8-2	0_0	0_0_12	0_0_12_2
31357	W0762	UK [England]	Europe	2004	1901	544	PIB	Cluster3	PIB:4:5:5:7:1	1	VR 1-4	1	VR 2-2	4	VR 3-5	1	VR 4-1	2	VR 5-5	1	VR 6-7	1	VR 7-1	2	VR 8-2	0_0	0_0_12	0_0_12_2
31359	W0789	UK [England]	Europe	2004	1901	644	PIB	Cluster3	PIB:4:5:5:7:1	1	VR 1-4	1	VR 2-2	4	VR 3-5	1	VR 4-1	2	VR 5-5	1	VR 6-7	1	VR 7-1	9	VR 8-2	0_0	0_0_12	0_0_12_2
31361	W0885	UK [England]	Europe	2004	1901	544	PIB	Cluster3	PIB:4:5:5:7:1	1	VR 1-4	1	VR 2-2	4	VR 3-5	1	VR 4-1	2	VR 5-5	1	VR 6-7	1	VR 7-1	2	VR 8-2	0_0	0_0_12	0_0_12_2
31362	LG0186	UK [England]	Europe	2004	1901	544	PIB	Cluster3	PIB:4:5:5:7:1	1	VR 1-4	1	VR 2-2	4	VR 3-5	1	VR 4-1	2	VR 5-5	1	VR 6-7	1	VR 7-1	2	VR 8-2	0_0	0_0_12	0_0_12_2
31363	LG0394	UK [England]	Europe	2004	1901	544	PIB	Cluster3	PIB:4:5:5:7:1	1	VR 1-4	1	VR 2-2	4	VR 3-5	1	VR 4-1	2	VR 5-5	1	VR 6-7	1	VR 7-1	2	VR 8-2	0_0	0_0_12	0_0_12_2
31364	LG0671	UK [England]	Europe	2004	1901	544	PIB	Cluster3	PIB:4:5:5:7:1	1	VR 1-4	1	VR 2-2	4	VR 3-5	1	VR 4-1	2	VR 5-5	1	VR 6-7	1	VR 7-1	2	VR 8-2	0_0	0_0_12	0_0_12_2
31365	LG1091	UK [England]	Europe	2004	1901	544	PIB	Cluster3	PIB:4:5:5:7:1	1	VR 1-4	1	VR 2-2	4	VR 3-5	1	VR 4-1	2	VR 5-5	1	VR 6-7	1	VR 7-1	2	VR 8-2	0_0	0_0_12	0_0_12_2
31366	LG1291	UK [England]	Europe	2004	1901	644	PIB	Cluster3	PIB:4:5:5:7:1	1	VR 1-4	1	VR 2-2	4	VR 3-5	1	VR 4-1	2	VR 5-5	1	VR 6-7	1	VR 7-1	9	VR 8-2	0_0	0_0_12	0_0_12_2
31368	LG1721	UK [England]	Europe	2004	1901	544	PIB	Cluster3	PIB:4:5:5:7:1	1	VR 1-4	1	VR 2-2	4	VR 3-5	1	VR 4-1	2	VR 5-5	1	VR 6-7	1	VR 7-1	2	VR 8-2	0_0	0_0_12	0_0_12_2
31370	LG0199	UK [England]	Europe	2004	1901	544	PIB	Cluster3	PIB:4:5:5:7:1	1	VR 1-4	1	VR 2-2	4	VR 3-5	1	VR 4-1	2	VR 5-5	1	VR 6-7	1	VR 7-1	2	VR 8-2	0_0	0_0_12	0_0_12_2
31371	LG0458	UK [England]	Europe	2004	1901	544	PIB	Cluster3	PIB:4:5:5:7:1	1	VR 1-4	1	VR 2-2	4	VR 3-5	1	VR 4-1	2	VR 5-5	1	VR 6-7	1	VR 7-1	2	VR 8-2	0_0	0_0_12	0_0_12_2
31373	LG1094	UK [England]	Europe	2004	1901	544	PIB	Cluster3	PIB:4:5:5:7:1	1	VR 1-4	1	VR 2-2	4	VR 3-5	1	VR 4-1	2	VR 5-5	1	VR 6-7	1	VR 7-1	2	VR 8-2	0_0	0_0_12	0_0_12_2
31374	LG1295	UK [England]	Europe	2004	1901	544	PIB	Cluster3	PIB:4:5:5:7:1	1	VR 1-4	1	VR 2-2	4	VR 3-5	1	VR 4-1	2	VR 5-5	1	VR 6-7	1	VR 7-1	2	VR 8-2	0_0	0_0_12	0_0_12_2
31375	LG1548	UK [England]	Europe	2004	1901	544	PIB	Cluster3	PIB:4:5:5:7:1	1	VR 1-4	1	VR 2-2	4	VR 3-5	1	VR 4-1	2	VR 5-5	1	VR 6-7	1	VR 7-1	2	VR 8-2	0_0	0_0_12	0_0_12_2
31376	LG1736	UK [England]	Europe	2004	1901	544	PIB	Cluster3	PIB:4:5:5:7:1	1	VR 1-4	1	VR 2-2	4	VR 3-5	1	VR 4-1	2	VR 5-5	1	VR 6-7	1	VR 7-1	2	VR 8-2	0_0	0_0_12	0_0_12_2
31377	LG1861	UK [England]	Europe	2004	1901	544	PIB	Cluster3	PIB:4:5:5:7:1	1	VR 1-4	1	VR 2-2	4	VR 3-5	1	VR 4-1	2	VR 5-5	1	VR 6-7	1	VR 7-1	2	VR 8-2	0_0	0_0_12	0_0_12_2
31378	LG0205	UK [England]	Europe	2004	1901	544	PIB	Cluster3	PIB:4:5:5:7:1	1	VR 1-4	1	VR 2-2	4	VR 3-5	1	VR 4-1	2	VR 5-5	1	VR 6-7	1	VR 7-1	2	VR 8-2	0_0	0_0_12	0_0_12_2
31379	LG0463	UK [England]	Europe	2004	1901	544	PIB	Cluster3	PIB:4:5:5:7:1	1	VR 1-4	1	VR 2-2	4	VR 3-5	1	VR 4-1	2	VR 5-5	1	VR 6-7	1	VR 7-1	2	VR 8-2	0_0	0_0_12	0_0_12_2
31380	LG0675	UK [England]	Europe	2004	1901	544	PIB	Cluster3	PIB:4:5:5:7:1	1	VR 1-4	1	VR 2-2	4	VR 3-5	1	VR 4-1	2	VR 5-5	1	VR 6-7	1	VR 7-1	2	VR 8-2	0_0	0_0_12	0_0_12_2
31381	LG1114	UK [England]	Europe	2004	1901	544	PIB	Cluster3	PIB:4:5:5:7:1	1	VR 1-4	1	VR 2-2	4	VR 3-5	1	VR 4-1	2	VR 5-5	1	VR 6-7	1	VR 7-1	2	VR 8-2	0_0	0_0_12	0_0_12_2
31382	LG1342	UK [England]	Europe	2004	1901	544	PIB	Cluster3	PIB:4:5:5:7:1	1	VR 1-4	1	VR 2-2	4	VR 3-5	1	VR 4-1	2	VR 5-5	1	VR 6-7	1	VR 7-1	2	VR 8-2	0_0	0_0_12	0_0_12_2
31383	LG1580	UK [England]	Europe	2004	1901	544	PIB	Cluster3	PIB:4:5:5:7:1	1	VR 1-4	1	VR 2-2	4	VR 3-5	1	VR 4-1	2	VR 5-5	1	VR 6-7	1	VR 7-1	2	VR 8-2	0_0	0_0_12	0_0_12_2
31384	LG1737	UK [England]	Europe	2004	1901	544	PIB	Cluster3	PIB:4:5:5:7:1	1	VR 1-4	1	VR 2-2	4	VR 3-5	1	VR 4-1	2	VR 5-5	1	VR 6-7	1	VR 7-1	2	VR 8-2	0_0	0_0_12	0_0_12_2
31385	LG1865	UK [England]	Europe	2004	1901	544	PIB	Cluster3	PIB:4:5:5:7:1	1	VR 1-4	1	VR 2-2	4	VR 3-5	1	VR 4-1	2	VR 5-5	1	VR 6-7	1	VR 7-1	2	VR 8-2	0_0	0_0_12	0_0_12_2
31386	LG0211	UK [England]	Europe	2004	1901	544	PIB	Cluster3	PIB:4:5:5:7:1	1	VR 1-4	1	VR 2-2	4	VR 3-5	1	VR 4-1	2	VR 5-5	1	VR 6-7	1	VR 7-1	2	VR 8-2	0_0	0_0_12	0_0_12_2
31387	LG0465	UK [England]	Europe	2004	1901	544	PIB	Cluster3	PIB:4:5:5:7:1	1	VR 1-4	1	VR 2-2	4	VR 3-5	1	VR 4-1	2	VR 5-5	1	VR 6-7	1	VR 7-1	2	VR 8-2	0_0	0_0_12	0_0_12_2
31389	LG1126	UK [England]	Europe	2004	1901	544	PIB	Cluster3	PIB:4:5:5:7:1	1	VR 1-4	1	VR 2-2	4	VR 3-5	1	VR 4-1	2	VR 5-5	1	VR 6-7	1	VR 7-1	2	VR 8-2	0_0	0_0_12	0_0_12_2
31390	LG1346	UK [England]	Europe	2004	1901	544	PIB	Cluster3	PIB:4:5:5:7:1	1	VR 1-4	1	VR 2-2	4	VR 3-5	1	VR 4-1	2	VR 5-5	1	VR 6-7	1	VR 7-1	2	VR 8-2	0_0	0_0_12	0_0_12_2
31391	LG1619	UK [England]	Europe	2004	1901	544	PIB	Cluster3	PIB:4:5:5:7:1	1	VR 1-4	1	VR 2-2	4	VR 3-5	1	VR 4-1	2	VR 5-5	1	VR 6-7	1	VR 7-1	2	VR 8-2	0_0	0_0_12	0_0_12_2
31392	LG1739	UK [England]	Europe	2004	1901	544	PIB	Cluster3	PIB:4:5:5:7:1	1	VR 1-4	1	VR 2-2	4	VR 3-5	1	VR 4-1	2	VR 5-5	1	VR 6-7	1	VR 7-1	2	VR 8-2	0_0	0_0_12	0_0_12_2
31393	W0065	UK [England]	Europe	2004	N/A	544	PIB	Cluster3	PIB:4:5:5:7:1	1	VR 1-4	1	VR 2-2	4	VR 3-5	1	VR 4-1	2	VR 5-5	1	VR 6-7	1	VR 7-1	2	VR 8-2	0_0	0_0_12	0_0_12_2
31395	LG0493	UK [England]	Europe	2004	1901	544	PIB	Cluster3	PIB:4:5:5:7:1	1	VR 1-4	1	VR 2-2	4	VR 3-5	1	VR 4-1	2	VR 5-5	1	VR 6-7	1	VR 7-1	2	VR 8-2	0_0	0_0_12	0_0_12_2
31396	LG0735	UK [England]	Europe	2004	1901	544	PIB	Cluster3	PIB:4:5:5:7:1	1	VR 1-4	1	VR 2-2	4	VR 3-5	1	VR 4-1	2	VR 5-5	1	VR 6-7	1	VR 7-1	2	VR 8-2	0_0	0_0_12	0_0_12_2
31397	LG1132	UK [England]	Europe	2004	1901	544	PIB	Cluster3	PIB:4:5:5:7:1	1	VR 1-4	1	VR 2-2	4	VR 3-5	1	VR 4-1	2	VR 5-5	1	VR 6-7	1	VR 7-1	2	VR 8-2	0_0	0_0_12	0_0_12_2
31399	LG1628	UK [England]	Europe	2004	1901	544	PIB	Cluster3	PIB:4:5:5:7:1	1	VR 1-4	1	VR 2-2	4	VR 3-5	1	VR 4-1	2	VR 5-5	1	VR 6-7	1	VR 7-1	2	VR 8-2	0_0	0_0_12	0_0_12_2
31400	LG1740	UK [England]	Europe	2004	1901	544	PIB	Cluster3	PIB:4:5:5:7:1	1	VR 1-4	1	VR 2-2	4	VR 3-5	1	VR 4-1	2	VR 5-5	1	VR 6-7	1	VR 7-1	2	VR 8-2	0_0	0_0_12	0_0_12_2
31401	W0185	UK [England]	Europe	2004	1901	544	PIB	Cluster3	PIB:4:5:5:7:1	1	VR 1-4	1	VR 2-2	4	VR 3-5	1	VR 4-1	2	VR 5-5	1	VR 6-7	1	VR 7-1	2	VR 8-2	0_0	0_0_12	0_0_12_2
31402	LG0261	UK [England]	Europe	2004	1901	544	PIB	Cluster3	PIB:4:5:5:7:1	1	VR 1-4	1	VR 2-2	4	VR 3-5	1	VR 4-1	2	VR 5-5	1	VR 6-7	1	VR 7-1	2	VR 8-2	0_0	0_0_12	0_0_12_2
31403	LG0516	UK [England]	Europe	2004	1901	544	PIB	Cluster3	PIB:4:5:5:7:1	1	VR 1-4	1	VR 2-2	4	VR 3-5	1	VR 4-1	2	VR 5-5	1	VR 6-7	1	VR 7-1	2	VR 8-2	0_0	0_0_12	0_0_12_2
31404	LG0751	UK [England]	Europe	2004	1901	544	PIB	Cluster3	PIB:4:5:5:7:1	1	VR 1-4	1	VR 2-2	4	VR 3-5	1	VR 4-1	2	VR 5-5	1	VR 6-7	1	VR 7-1	2	VR 8-2	0_0	0_0_12	0_0_12_2
31405	LG1133	UK [England]	Europe	2004	1901	544	PIB	Cluster3	PIB:4:5:5:7:1	1	VR 1-4	1	VR 2-2	4	VR 3-5	1	VR 4-1	2	VR 5-5	1	VR 6-7	1	VR 7-1	2	VR 8-2	0_0	0_0_12	0_0_12_2
31406	LG1349	UK [England]	Europe	2004	1901	544	PIB	Cluster3	PIB:4:5:5:7:1	1	VR 1-4	1	VR 2-2	4	VR 3-5	1	VR 4-1	2	VR 5-5	1	VR 6-7	1	VR 7-1	2	VR 8-2	0_0	0_0_12	0_0_12_2
31407	LG1630	UK [England]	Europe	2004	1901	544	PIB	Cluster3	PIB:4:5:5:7:1	1	VR 1-4	1	VR 2-2	4	VR 3-5	1	VR 4-1	2	VR 5-5	1	VR 6-7	1	VR 7-1	2	VR 8-2	0_0	0_0_12	0_0_12_2
31408	LG1745	UK [England]	Europe	2004	1901	544	PIB	Cluster3	PIB:4:5:5:7:1	1	VR 1-4	1	VR 2-2	4	VR 3-5	1	VR 4-1	2	VR 5-5	1	VR 6-7	1	VR 7-1	2	VR 8-2	0_0	0_0_12	0_0_12_2
31409	W0204	UK [England]	Europe	2004	1901	544	PIB	Cluster3	PIB:4:5:5:7:1	1	VR 1-4	1	VR 2-2	4	VR 3-5	1	VR 4-1	2	VR 5-5	1	VR 6-7	1	VR 7-1	2	VR 8-2	0_0	0_0_12	0_0_12_2
31410	LG0273	UK [England]	Europe	2004	1901	544	PIB	Cluster3	PIB:4:5:5:7:1	1	VR 1-4	1	VR 2-2	4	VR 3-5	1	VR 4-1	2	VR 5-5	1	VR 6-7	1	VR 7-1	2	VR 8-2	0_0	0_0_12	0_0_12_2
31411	LG0541	UK [England]	Europe	2004	1901	544	PIB	Cluster3	PIB:4:5:5:7:1	1	VR 1-4	1	VR 2-2	4	VR 3-5	1	VR 4-1	2	VR 5-5	1	VR 6-7	1	VR 7-1	2	VR 8-2	0_0	0_0_12	0_0_12_2
31412	LG0790	UK [England]	Europe	2004	1901	544	PIB	Cluster3	PIB:4:5:5:7:1	1	VR 1-4	1	VR 2-2	4	VR 3-5	1	VR 4-1	2	VR 5-5	1	VR 6-7	1	VR 7-1	2	VR 8-2	0_0	0_0_12	0_0_12_2
31413	LG1137	UK [England]	Europe	2004	1901	544	PIB	Cluster3	PIB:4:5:5:7:1	1	VR 1-4	1	VR 2-2	4	VR 3-5	1	VR 4-1	2	VR 5-5	1	VR 6-7	1	VR 7-1	2	VR 8-2	0_0	0_0_12	0_0_12_2
31414	LG1365	UK [England]	Europe	2004	1901	544	PIB	Cluster3	PIB:4:5:5:7:1	1	VR 1-4	1	VR 2-2	4	VR 3-5	1	VR 4-1	2	VR 5-5	1	VR 6-7	1	VR 7-1	2	VR 8-2	0_0	0_0_12	0_0_12_2
31415	LG1635	UK [England]	Europe	2004	1901	544	PIB	Cluster3	PIB:4:5:5:7:1	1	VR 1-4	1	VR 2-2	4	VR 3-5	1	VR 4-1	2	VR 5-5	1	VR 6-7	1	VR 7-1	2	VR 8-2	0_0	0_0_12	0_0_12_2
31416	LG1757	UK [England]	Europe	2004	1901	544	PIB	Cluster3	PIB:4:5:5:7:1	1	VR 1-4	1	VR 2-2	4	VR 3-5	1	VR 4-1	2	VR 5-5	1	VR 6-7	1	VR 7-1	2	VR 8-2	0_0	0_0_12	0_0_12_2
31417	W0239	UK [England]	Europe	2004	1901	544	PIB	Cluster3	PIB:4:5:5:7:1	1	VR 1-4	1	VR 2-2	4	VR 3-5	1	VR 4-1	2	VR 5-5	1	VR 6-7	1	VR 7-1	2	VR 8-2	0_0	0_0_12	0_0_12_2
31418	LG0285	UK [England]	Europe	2004	1901	544	PIB	Cluster3	PIB:4:5:5:7:1	1	VR 1-4	1	VR 2-2	4	VR 3-5	1	VR 4-1	2	VR 5-5	1	VR 6-7	1	VR 7-1	2	VR 8-2	0_0	0_0_12	0_0_12_2
31420	LG0795	UK [England]	Europe	2004	1901	544	PIB	Cluster3	PIB:4:5:5:7:1	1	VR 1-4	1	VR 2-2	4	VR 3-5	1	VR 4-1	2	VR 5-5	1	VR 6-7	1	VR 7-1	2	VR 8-2	0_0	0_0_12	0_0_12_2
31421	LG1197	UK [England]	Europe	2004	1901	544	PIB	Cluster3	PIB:4:5:5:7:1	1	VR 1-4	1	VR 2-2	4	VR 3-5	1	VR 4-1	2	VR 5-5	1	VR 6-7	1	VR 7-1	2	VR 8-2	0_0	0_0_12	0_0_12_2
31422	LG1375	UK [England]	Europe	2004	1901	544	PIB	Cluster3	PIB:4:5:5:7:1	1	VR 1-4	1	VR 2-2	4	VR 3-5	1	VR 4-1	2	VR 5-5	1	VR 6-7	1	VR 7-1	2	VR 8-2	0_0	0_0_12	0_0_12_2
31423	LG1636	UK [England]	Europe	2004	1901	544	PIB	Cluster3	PIB:4:5:5:7:1	1	VR 1-4	1	VR 2-2	4	VR 3-5	1	VR 4-1	2	VR 5-5	1	VR 6-7	1	VR 7-1	2	VR 8-2	0_0	0_0_12	0_0_12_2
31424	LG1781	UK [England]	Europe	2004	1901	544	PIB	Cluster3	PIB:4:5:5:7:1	1	VR 1-4	1	VR 2-2	4	VR 3-5	1	VR 4-1	2	VR 5-5	1	VR 6-7	1	VR 7-1	2	VR 8-2	0_0	0_0_12	0_0_12_2
31425	W0251	UK [England]	Europe	2004	1901	544	PIB	Cluster3	PIB:4:5:5:7:1	1	VR 1-4	1	VR 2-2	4	VR 3-5	1	VR 4-1	2	VR 5-5	1	VR 6-7	1	VR 7-1	2	VR 8-2	0_0	0_0_12	0_0_12_2
31426	LG0311	UK [England]	Europe	2004	1901	544	PIB	Cluster3	PIB:4:5:5:7:1	1	VR 1-4	1	VR 2-2	4	VR 3-5	1	VR 4-1	2	VR 5-5	1	VR 6-7	1	VR 7-1	2	VR 8-2	0_0	0_0_12	0_0_12_2
31427	LG0621	UK [England]	Europe	2004	1901	544	PIB	Cluster3	PIB:4:5:5:7:1	1	VR 1-4	1	VR 2-2	4	VR 3-5	1	VR 4-1	2	VR 5-5	1	VR 6-7	1	VR 7-1	2	VR 8-2	0_0	0_0_12	0_0_12_2
31428	LG0910	UK [England]	Europe	2004	1901	544	PIB	Cluster3	PIB:4:5:5:7:1	1	VR 1-4	1	VR 2-2	4	VR 3-5	1	VR 4-1	2	VR 5-5	1	VR 6-7	1	VR 7-1	2	VR 8-2	0_0	0_0_12	0_0_12_2
31430	LG1423	UK [England]	Europe	2004	1901	544	PIB	Cluster3	PIB:4:5:5:7:1	1	VR 1-4	1	VR 2-2	4	VR 3-5	1	VR 4-1	2	VR 5-5	1	VR 6-7	1	VR 7-1	2	VR 8-2	0_0	0_0_12	0_0_12_2
31431	LG1644	UK [England]	Europe	2004	1901	544	PIB	Cluster3	PIB:4:5:5:7:1	1	VR 1-4	1	VR 2-2	4	VR 3-5	1	VR 4-1	2	VR 5-5	1	VR 6-7	1	VR 7-1	2	VR 8-2	0_0	0_0_12	0_0_12_2
31432	LG1799	UK [England]	Europe	2004	1901	544	PIB	Cluster3	PIB:4:5:5:7:1	1	VR 1-4	1	VR 2-2	4	VR 3-5	1	VR 4-1	2	VR 5-5	1	VR 6-7	1	VR 7-1	2	VR 8-2	0_0	0_0_12	0_0_12_2
31433	W0255	UK [England]	Europe	2004	1901	544	PIB	Cluster3	PIB:4:5:5:7:1	1	VR 1-4	1	VR 2-2	4	VR 3-5	1	VR 4-1	2	VR 5-5	1	VR 6-7	1	VR 7-1	2	VR 8-2	0_0	0_0_12	0_0_12_2
31434	LG0353	UK [England]	Europe	2004	1901	544	PIB	Cluster3	PIB:4:5:5:7:1	1	VR 1-4	1	VR 2-2	4	VR 3-5	1	VR 4-1	2	VR 5-5	1	VR 6-7	1	VR 7-1	2	VR 8-2	0_0	0_0_12	0_0_12_2
31435	LG0633	UK [England]	Europe	2004	1901	544	PIB	Cluster3	PIB:4:5:5:7:1	1	VR 1-4	1	VR 2-2	4	VR 3-5	1	VR 4-1	2	VR 5-5	1	VR 6-7	1	VR 7-1	2	VR 8-2	0_0	0_0_12	0_0_12_2
31436	LG0931	UK [England]	Europe	2004	1901	544	PIB	Cluster3	PIB:4:5:5:7:1	1	VR 1-4	1	VR 2-2	4	VR 3-5	1	VR 4-1	2	VR 5-5	1	VR 6-7	1	VR 7-1	2	VR 8-2	0_0	0_0_12	0_0_12_2
31437	LG1248	UK [England]	Europe	2004	1901	544	PIB	Cluster3	PIB:4:5:5:7:1	1	VR 1-4	1	VR 2-2	4	VR 3-5	1	VR 4-1	2	VR 5-5	1	VR 6-7	1	VR 7-1	2	VR 8-2	0_0	0_0_12	0_0_12_2
31440	LG1810	UK [England]	Europe	2004	1901	544	PIB	Cluster3	PIB:4:5:5:7:1	1	VR 1-4	1	VR 2-2	4	VR 3-5	1	VR 4-1	2	VR 5-5	1	VR 6-7	1	VR 7-1	2	VR 8-2	0_0	0_0_12	0_0_12_2
31441	W0264	UK [England]	Europe	2004	1901	544	PIB	Cluster3	PIB:4:5:5:7:1	1	VR 1-4	1	VR 2-2	4	VR 3-5	1	VR 4-1	2	VR 5-5	1	VR 6-7	1	VR 7-1	2	VR 8-2	0_0	0_0_12	0_0_12_2
31442	LG0355	UK [England]	Europe	2004	1901	544	PIB	Cluster3	PIB:4:5:5:7:1	1	VR 1-4	1	VR 2-2	4	VR 3-5	1	VR 4-1	2	VR 5-5	1	VR 6-7	1	VR 7-1	2	VR 8-2	0_0	0_0_12	0_0_12_2
31443	LG0640	UK [England]	Europe	2004	1901	544	PIB	Cluster3	PIB:4:5:5:7:1	1	VR 1-4	1	VR 2-2	4	VR 3-5	1	VR 4-1	2	VR 5-5	1	VR 6-7	1	VR 7-1	2	VR 8-2	0_0	0_0_12	0_0_12_2
31444	LG0989	UK [England]	Europe	2004	1901	544	PIB	Cluster3	PIB:4:5:5:7:1	1	VR 1-4	1	VR 2-2	4	VR 3-5	1	VR 4-1	2	VR 5-5	1	VR 6-7	1	VR 7-1	2	VR 8-2	0_0	0_0_12	0_0_12_2
31445	LG1274	UK [England]	Europe	2004	1901	544	PIB	Cluster3	PIB:4:5:5:7:1	1	VR 1-4	1	VR 2-2	4	VR 3-5	1	VR 4-1	2	VR 5-5	1	VR 6-7	1	VR 7-1	2	VR 8-2	0_0	0_0_12	0_0_12_2
31446	LG1477	UK [England]	Europe	2004	1901	544	PIB	Cluster3	PIB:4:5:5:7:1	1	VR 1-4	1	VR 2-2	4	VR 3-5	1	VR 4-1	2	VR 5-5	1	VR 6-7	1	VR 7-1	2	VR 8-2	0_0	0_0_12	0_0_12_2
31447	LG1687	UK [England]	Europe	2004	1901	544	PIB	Cluster3	PIB:4:5:5:7:1	1	VR 1-4	1	VR 2-2	4	VR 3-5	1	VR 4-1	2	VR 5-5	1	VR 6-7	1	VR 7-1	2	VR 8-2	0_0	0_0_12	0_0_12_2
31448	LG1834	UK [England]	Europe	2004	1901	644	PIB	Cluster3	PIB:4:5:5:7:1	1	VR 1-4	1	VR 2-2	4	VR 3-5	1	VR 4-1	2	VR 5-5	1	VR 6-7	1	VR 7-1	9	VR 8-2	0_0	0_0_12	0_0_12_2
31449	W0296	UK [England]	Europe	2004	1901	544	PIB	Cluster3	PIB:4:5:5:7:1	1	VR 1-4	1	VR 2-2	4	VR 3-5	1	VR 4-1	2	VR 5-5	1	VR 6-7	1	VR 7-1	2	VR 8-2	0_0	0_0_12	0_0_12_2
31450	LG0383	UK [England]	Europe	2004	1901	544	PIB	Cluster3	PIB:4:5:5:7:1	1	VR 1-4	1	VR 2-2	4	VR 3-5	1	VR 4-1	2	VR 5-5	1	VR 6-7	1	VR 7-1	2	VR 8-2	0_0	0_0_12	0_0_12_2
31451	LG0660	UK [England]	Europe	2004	1901	544	PIB	Cluster3	PIB:4:5:5:7:1	1	VR 1-4	1	VR 2-2	4	VR 3-5	1	VR 4-1	2	VR 5-5	1	VR 6-7	1	VR 7-1	2	VR 8-2	0_0	0_0_12	0_0_12_2
31453	LG1289	UK [England]	Europe	2004	1901	544	PIB	Cluster3	PIB:4:5:5:7:1	1	VR 1-4	1	VR 2-2	4	VR 3-5	1	VR 4-1	2	VR 5-5	1	VR 6-7	1	VR 7-1	2	VR 8-2	0_0	0_0_12	0_0_12_2
31455	LG1719	UK [England]	Europe	2004	1901	544	PIB	Cluster3	PIB:4:5:5:7:1	1	VR 1-4	1	VR 2-2	4	VR 3-5	1	VR 4-1	2	VR 5-5	1	VR 6-7	1	VR 7-1	2	VR 8-2	0_0	0_0_12	0_0_12_2
31456	LG1850	UK [England]	Europe	2004	1901	544	PIB	Cluster3	PIB:4:5:5:7:1	1	VR 1-4	1	VR 2-2	4	VR 3-5	1	VR 4-1	2	VR 5-5	1	VR 6-7	1	VR 7-1	2	VR 8-2	0_0	0_0_12	0_0_12_2
31457	POL_12_153	Poland	Europe	2012	1901	645	PIB	Cluster3	PIB:4:5:5:7:1	1	VR 1-4	1	VR 2-2	4	VR 3-5	1	VR 4-1	16	VR 5-5	1	VR 6-7	12	VR 7-1	2	VR 8-2	0_0	0_0_12	0_0_12_2
31458	NO_09_3569	Norway	Europe	2009	1901	646	PIB	Cluster1	PIB:5:4:4:3:2	76	VR 1-5	2	VR 2-2	2	VR 3-4	1	VR 4-1	23	VR 5-4	2	VR 6-3	2	VR 7-2	1	VR 8-2	0_2	0_2_0	0_2_0_1
31459	SI12-21	Slovenia	Europe	2012	1901	517	PIB	Cluster1	PIB:5:4:4:3:2	5	VR 1-5	2	VR 2-2	2	VR 3-4	1	VR 4-1	1	VR 5-4	2	VR 6-3	2	VR 7-2	1	VR 8-2	0_2	0_2_0	0_2_0_1
31460	GC_0808699	Argentina	South America	2008	9363	513	PIB	Cluster2	PIB:5:2:5:3:2	2	VR 1-5	1	VR 2-2	6	VR 3-2	2	VR 4-1	11	VR 5-5	3	VR 6-3	2	VR 7-2	1	VR 8-2	0_2	0_2_1	0_2_1_0
31462	GC_10775	France	Europe	2008	1901	569	PIB	Cluster1	PIB:5:4:3:3:2	5	VR 1-5	2	VR 2-2	2	VR 3-4	1	VR 4-1	37	VR 5-3	2	VR 6-3	2	VR 7-2	1	VR 8-2	0_2	0_2_0	0_2_0_1
31463	590_4	Germany	Europe	2008	1901	648	PIB	Cluster3	PIB:4:5:5:7:5	1	VR 1-4	1	VR 2-2	4	VR 3-5	1	VR 4-1	2	VR 5-5	127	VR 6-7	7	VR 7-5	2	VR 8-2	0_0	0_0_12	0_0_12_2
31464	590_10	Greece	Europe	2008	11173	649	PIA	PIA	PIA:2:1:1:10:3	171	VR 1-2	10	VR 2-1	193	VR 3-1	23	VR 4-2	628	VR 5-1	151	VR 6-10	47	VR 7-3	46	VR 8-1	0_0	0_0_18	0_0_18_15
31465	590_68	Spain	Europe	2008	1584	591	PIB	Cluster3	PIB:5:2:5:7:1	4	VR 1-5	1	VR 2-2	7	VR 3-2	1	VR 4-1	12	VR 5-5	1	VR 6-7	1	VR 7-1	3	VR 8-2	1_1	1_1_2	1_1_2_0
31466	GC_0811053	Spain	Europe	2008	1901	650	PIB	Cluster3	PIB:5:3:4:4:2	4	VR 1-5	2	VR 2-2	10	VR 3-3	1	VR 4-1	4	VR 5-4	4	VR 6-4	5	VR 7-2	1	VR 8-2	0_2	0_2_0	0_2_0_1
31467	GC_0817358	Spain	Europe	2008	8114	651	PIB	Cluster2	PIB:5:2:5:3:2	2	VR 1-5	1	VR 2-2	6	VR 3-2	1	VR 4-1	6	VR 5-5	3	VR 6-3	2	VR 7-2	1	VR 8-2	1_1	1_1_22	1_1_22_9
31468	NO_09_O1	Norway	Europe	2009	7823	547	PIB	Cluster1	PIB:4:6:5:3:2	3	VR 1-4	1	VR 2-2	9	VR 3-6	1	VR 4-1	7	VR 5-5	3	VR 6-3	4	VR 7-2	1	VR 8-2	0_2	0_2_9	0_2_9_3
31469	BEL_09_4	Belarus	Europe	2009	1892	652	PIB	Cluster1	PIB:4:2:5:3:2	6	VR 1-4	1	VR 2-2	1	VR 3-2	1	VR 4-1	20	VR 5-5	3	VR 6-3	4	VR 7-2	1	VR 8-2	1_8	1_8_3	1_8_3_1
31470	BEL_09_12	Belarus	Europe	2009	11174	653	PIB	Cluster1	PIB:4:2:5:3:2	3	VR 1-4	1	VR 2-2	1	VR 3-2	1	VR 4-1	31	VR 5-5	2	VR 6-3	3	VR 7-2	1	VR 8-2	1_8	1_8_3	1_8_3_0
31471	10868_8_44	Belarus	Europe	2009	1594	654	PIB	Cluster1	PIB:4:2:5:3:2	3	VR 1-4	1	VR 2-2	1	VR 3-2	1	VR 4-1	39	VR 5-5	2	VR 6-3	3	VR 7-2	1	VR 8-2	1_8	1_8_5	1_8_5_0
31472	BEL_09_43	Belarus	Europe	2009	1601	655	PIB	Cluster3	PIB:5:2:5:4:2	66	VR 1-5	3	VR 2-2	21	VR 3-2	1	VR 4-1	22	VR 5-5	4	VR 6-4	3	VR 7-2	1	VR 8-2	0_0	0_0_0	0_0_0_2
31473	BEL_09_44	Belarus	Europe	2009	1901	656	PIB	Cluster3	PIB:4:4:5:7:1	1	VR 1-4	1	VR 2-2	26	VR 3-4	1	VR 4-1	2	VR 5-5	6	VR 6-7	1	VR 7-1	2	VR 8-2	0_2	0_2_0	0_2_0_1
31474	BEL_09_45	Belarus	Europe	2009	1901	657	PIB	Cluster1	PIB:4:2:5:3:2	3	VR 1-4	1	VR 2-2	1	VR 3-2	1	VR 4-1	250	VR 5-5	2	VR 6-3	3	VR 7-2	1	VR 8-2	0_2	0_2_0	0_2_0_1
31475	BEL_09_8	Belarus	Europe	2009	1901	656	PIB	Cluster3	PIB:4:4:5:7:1	1	VR 1-4	1	VR 2-2	26	VR 3-4	1	VR 4-1	2	VR 5-5	6	VR 6-7	1	VR 7-1	2	VR 8-2	0_2	0_2_0	0_2_0_1
31476	BEL_09_28	Belarus	Europe	2009	1595	658	PIB	Cluster1	PIB:4:2:5:3:2	3	VR 1-4	1	VR 2-2	1	VR 3-2	1	VR 4-1	31	VR 5-5	2	VR 6-3	23	VR 7-2	1	VR 8-2	1_1	1_1_35	1_1_35_0
31477	BEL_09_37	Belarus	Europe	2009	8126	659	PIB	Cluster1	PIB:5:3:5:3:2	2	VR 1-5	3	VR 2-2	8	VR 3-3	1	VR 4-1	41	VR 5-5	16	VR 6-3	2	VR 7-2	1	VR 8-2	0_2	0_2_1	0_2_1_0
31478	SI09_08	Slovenia	Europe	2009	1579	660	PIB	Cluster3	PIB:4:5:5:7:1	1	VR 1-4	1	VR 2-2	4	VR 3-5	1	VR 4-1	351	VR 5-5	138	VR 6-7	1	VR 7-1	2	VR 8-2	0_0	0_0_43	0_0_43_1
31479	EST_10_6	Estonia	Europe	2010	11175	661	PIB	Cluster1	PIB:4:2:5:3:2	162	VR 1-4	1	VR 2-2	1	VR 3-2	1	VR 4-1	6	VR 5-5	3	VR 6-3	3	VR 7-2	3	VR 8-2	13_0	13_0_0	13_0_0_0
31480	EST_10_11TK	Estonia	Europe	2010	1588	662	PIA	PIA	PIA:2:1:1:10:3	172	VR 1-2	11	VR 2-1	191	VR 3-1	23	VR 4-2	628	VR 5-1	148	VR 6-10	78	VR 7-3	49	VR 8-1	0_0	0_0_33	0_0_33_2
31481	EST_10_16	Estonia	Europe	2010	1580	663	PIB	Cluster1	PIB:5:3:5:7:2	4	VR 1-5	3	VR 2-2	24	VR 3-3	1	VR 4-1	26	VR 5-5	5	VR 6-7	2	VR 7-2	6	VR 8-2	0_2	0_2_1	0_2_1_0
31482	EST_10_18	Estonia	Europe	2010	1594	664	PIB	Cluster1	PIB:4:2:5:9:2	3	VR 1-4	1	VR 2-2	1	VR 3-2	1	VR 4-1	39	VR 5-5	17	VR 6-9	5	VR 7-2	1	VR 8-2	1_8	1_8_5	1_8_5_0
31483	EST_10_22	Estonia	Europe	2010	1931	665	PIA	PIA	PIA:2:1:1:10:3	172	VR 1-2	11	VR 2-1	191	VR 3-1	23	VR 4-2	628	VR 5-1	149	VR 6-10	47	VR 7-3	46	VR 8-1	1_1	1_1_15	1_1_15_0
31484	EST_10_25	Estonia	Europe	2010	1901	554	PIB	Cluster3	PIB:4:5:5:7:1	1	VR 1-4	1	VR 2-2	4	VR 3-5	1	VR 4-1	5	VR 5-5	1	VR 6-7	1	VR 7-1	2	VR 8-2	0_2	0_2_0	0_2_0_1
31485	BEL_10_6	Belarus	Europe	2010	1901	656	PIB	Cluster3	PIB:4:4:5:7:1	1	VR 1-4	1	VR 2-2	26	VR 3-4	1	VR 4-1	2	VR 5-5	6	VR 6-7	1	VR 7-1	2	VR 8-2	0_2	0_2_0	0_2_0_1
31486	BEL_10_46M	Belarus	Europe	2010	1901	666	PIB	Cluster2	PIB:4:2:5:3:1	3	VR 1-4	1	VR 2-2	1	VR 3-2	1	VR 4-1	39	VR 5-5	2	VR 6-3	8	VR 7-1	2	VR 8-2	0_2	0_2_0	0_2_0_1
31487	BEL_10_59M	Belarus	Europe	2010	1595	667	PIB	Cluster1	PIB:4:2:5:3:2	3	VR 1-4	1	VR 2-2	1	VR 3-2	1	VR 4-1	35	VR 5-5	2	VR 6-3	23	VR 7-2	1	VR 8-2	1_1	1_1_35	1_1_35_0
31488	BEL_10_66M	Belarus	Europe	2010	1901	668	PIB	Cluster3	PIB:4:4:5:7:1	1	VR 1-4	1	VR 2-2	89	VR 3-4	1	VR 4-1	2	VR 5-5	6	VR 6-7	1	VR 7-1	2	VR 8-2	0_2	0_2_0	0_2_0_1
31489	POL_10_1	Poland	Europe	2010	1584	554	PIB	Cluster3	PIB:4:5:5:7:1	1	VR 1-4	1	VR 2-2	4	VR 3-5	1	VR 4-1	5	VR 5-5	1	VR 6-7	1	VR 7-1	2	VR 8-2	1_1	1_1_2	1_1_2_12
31490	POL_10_11	Poland	Europe	2010	1901	544	PIB	Cluster3	PIB:4:5:5:7:1	1	VR 1-4	1	VR 2-2	4	VR 3-5	1	VR 4-1	2	VR 5-5	1	VR 6-7	1	VR 7-1	2	VR 8-2	0_0	0_0_12	0_0_12_2
31491	POL_10_24	Poland	Europe	2010	1898	669	PIA	PIA	PIA:2:1:1:10:3	173	VR 1-2	10	VR 2-1	193	VR 3-1	25	VR 4-2	629	VR 5-1	150	VR 6-10	47	VR 7-3	46	VR 8-1	0_0	0_0_33	0_0_33_24
31492	POL_10_29	Poland	Europe	2010	7823	547	PIB	Cluster1	PIB:4:6:5:3:2	3	VR 1-4	1	VR 2-2	9	VR 3-6	1	VR 4-1	7	VR 5-5	3	VR 6-3	4	VR 7-2	1	VR 8-2	0_2	0_2_9	0_2_9_3
31493	POL_10_31	Poland	Europe	2010	8114	670	PIB	Cluster2	PIB:5:2:5:3:2	2	VR 1-5	1	VR 2-2	6	VR 3-2	1	VR 4-1	414	VR 5-5	3	VR 6-3	2	VR 7-2	1	VR 8-2	1_1	1_1_22	1_1_22_9
31494	SI10_15	Slovenia	Europe	2010	1901	671	PIB	Cluster1	PIB:5:4:4:3:2	12	VR 1-5	2	VR 2-2	2	VR 3-4	1	VR 4-1	1	VR 5-4	2	VR 6-3	2	VR 7-2	1	VR 8-2	0_2	0_2_0	0_2_0_1
31495	SI10_21	Slovenia	Europe	2010	1901	672	PIB	Cluster1	PIB:5:4:4:3:2	5	VR 1-5	2	VR 2-2	92	VR 3-4	1	VR 4-1	1	VR 5-4	2	VR 6-3	13	VR 7-2	1	VR 8-2	0_2	0_2_0	0_2_0_1
31496	SI10_28	Slovenia	Europe	2010	10241	673	PIB	Cluster2	PIB:4:2:5:7:1	14	VR 1-4	2	VR 2-2	37	VR 3-2	1	VR 4-1	2	VR 5-5	1	VR 6-7	20	VR 7-1	2	VR 8-2	0_2	0_2_1	0_2_1_11
31497	EST_11_8	Estonia	Europe	2011	1588	674	PIB	Cluster2	PIB:4:6:5:7:5	1	VR 1-4	1	VR 2-2	41	VR 3-6	1	VR 4-1	17	VR 5-5	1	VR 6-7	7	VR 7-5	1	VR 8-2	0_0	0_0_33	0_0_33_12
31498	EST_11_14	Estonia	Europe	2011	1588	674	PIB	Cluster2	PIB:4:6:5:7:5	1	VR 1-4	1	VR 2-2	41	VR 3-6	1	VR 4-1	17	VR 5-5	1	VR 6-7	7	VR 7-5	1	VR 8-2	0_0	0_0_33	0_0_33_12
31499	EST_11_17	Estonia	Europe	2011	11175	661	PIB	Cluster1	PIB:4:2:5:3:2	162	VR 1-4	1	VR 2-2	1	VR 3-2	1	VR 4-1	6	VR 5-5	3	VR 6-3	3	VR 7-2	3	VR 8-2	13_0	13_0_0	13_0_0_0
31500	EST_11_24	Estonia	Europe	2011	1594	675	PIB	Cluster1	PIB:4:2:5:9:2	3	VR 1-4	1	VR 2-2	1	VR 3-2	1	VR 4-1	174	VR 5-5	17	VR 6-9	3	VR 7-2	1	VR 8-2	1_8	1_8_5	1_8_5_0
31501	BEL_11_103	Belarus	Europe	2011	1901	676	PIB	Cluster3	PIB:4:4:5:7:1	1	VR 1-4	1	VR 2-2	26	VR 3-4	1	VR 4-1	13	VR 5-5	6	VR 6-7	1	VR 7-1	2	VR 8-2	0_2	0_2_0	0_2_0_1
31502	BEL_11_154	Belarus	Europe	2011	11177	677	PIB	Cluster1	PIB:4:2:5:3:2	6	VR 1-4	1	VR 2-2	1	VR 3-2	1	VR 4-1	210	VR 5-5	3	VR 6-3	3	VR 7-2	1	VR 8-2	45_0	45_0_0	45_0_0_0
31503	BEL_11_163	Belarus	Europe	2011	1901	517	PIB	Cluster1	PIB:5:4:4:3:2	5	VR 1-5	2	VR 2-2	2	VR 3-4	1	VR 4-1	1	VR 5-4	2	VR 6-3	2	VR 7-2	1	VR 8-2	0_2	0_2_0	0_2_0_1
31504	316/-11	Germany	Europe	2011	1901	671	PIB	Cluster1	PIB:5:4:4:3:2	12	VR 1-5	2	VR 2-2	2	VR 3-4	1	VR 4-1	1	VR 5-4	2	VR 6-3	2	VR 7-2	1	VR 8-2	0_2	0_2_0	0_2_0_1
31506	POL_11_54	Poland	Europe	2011	1901	544	PIB	Cluster3	PIB:4:5:5:7:1	1	VR 1-4	1	VR 2-2	4	VR 3-5	1	VR 4-1	2	VR 5-5	1	VR 6-7	1	VR 7-1	2	VR 8-2	0_0	0_0_12	0_0_12_2
31507	POL_11_89	Poland	Europe	2011	1588	678	PIB	Cluster2	PIB:4:6:5:7:1	1	VR 1-4	1	VR 2-2	9	VR 3-6	1	VR 4-1	127	VR 5-5	1	VR 6-7	1	VR 7-1	1	VR 8-2	0_0	0_0_33	0_0_33_12
31508	POL_11_139	Poland	Europe	2011	1901	679	PIB	Cluster1	PIB:5:4:4:3:2	5	VR 1-5	2	VR 2-2	2	VR 3-4	1	VR 4-1	1	VR 5-4	2	VR 6-3	2	VR 7-2	6	VR 8-2	0_2	0_2_0	0_2_0_1
31509	POL_11_148	Poland	Europe	2011	10932	680	PIB	Cluster2	PIB:4:2:5:7:1	1	VR 1-4	1	VR 2-2	39	VR 3-2	1	VR 4-1	5	VR 5-5	1	VR 6-7	1	VR 7-1	2	VR 8-2	0_0	0_0_1	0_0_1_0
31510	SI11-15	Slovenia	Europe	2011	7823	681	PIB	Cluster1	PIB:4:2:5:3:2	3	VR 1-4	4	VR 2-2	1	VR 3-2	1	VR 4-1	6	VR 5-5	67	VR 6-3	4	VR 7-2	1	VR 8-2	0_2	0_2_9	0_2_9_6
31511	EST_12_19	Estonia	Europe	2012	1588	662	PIA	PIA	PIA:2:1:1:10:3	172	VR 1-2	11	VR 2-1	191	VR 3-1	23	VR 4-2	628	VR 5-1	148	VR 6-10	78	VR 7-3	49	VR 8-1	0_0	0_0_33	0_0_33_2
31512	EST_12_26	Estonia	Europe	2012	6726	682	PIB	Cluster2	PIB:4:2:5:3:2	8	VR 1-4	1	VR 2-2	143	VR 3-2	1	VR 4-1	596	VR 5-5	30	VR 6-3	3	VR 7-2	1	VR 8-2	41_0	41_0_0	41_0_0_0
31513	POL_12_167	Poland	Europe	2012	1901	683	PIB	Cluster1	PIB:5:4:4:3:2	5	VR 1-5	2	VR 2-2	2	VR 3-4	1	VR 4-1	1	VR 5-4	2	VR 6-3	16	VR 7-2	1	VR 8-2	0_2	0_2_0	0_2_0_1
31514	POL_12_197	Poland	Europe	2012	1901	684	PIB	Cluster1	PIB:5:4:4:3:2	5	VR 1-5	2	VR 2-2	2	VR 3-4	1	VR 4-1	1	VR 5-4	2	VR 6-3	2	VR 7-2	1	VR 8-2	0_2	0_2_0	0_2_0_1
31515	POL_12_B2a	Poland	Europe	2012	1901	685	PIB	Cluster1	PIB:4:4:4:3:2	1	VR 1-4	1	VR 2-2	2	VR 3-4	1	VR 4-1	1	VR 5-4	2	VR 6-3	2	VR 7-2	6	VR 8-2	0_2	0_2_0	0_2_0_1
31516	POL_12_B3a	Poland	Europe	2012	1901	686	PIB	Cluster3	PIB:5:3:4:3:2	4	VR 1-5	2	VR 2-2	149	VR 3-3	1	VR 4-1	1	VR 5-4	2	VR 6-3	2	VR 7-2	1	VR 8-2	0_2	0_2_0	0_2_0_1
31517	SI12-18	Slovenia	Europe	2012	1580	687	PIB	Cluster1	PIB:5:3:5:3:2	2	VR 1-5	3	VR 2-2	8	VR 3-3	1	VR 4-1	14	VR 5-5	16	VR 6-3	3	VR 7-2	1	VR 8-2	0_2	0_2_1	0_2_1_0
31518	SI12-32	Slovenia	Europe	2012	1588	688	PIB	Cluster2	PIB:4:6:5:7:1	1	VR 1-4	1	VR 2-2	9	VR 3-6	1	VR 4-1	91	VR 5-5	1	VR 6-7	1	VR 7-1	1	VR 8-2	0_0	0_0_33	0_0_33_12
31519	SI12-44	Slovenia	Europe	2012	1582	689	PIB	Cluster3	PIB:4:5:5:7:5	3	VR 1-4	1	VR 2-2	4	VR 3-5	1	VR 4-1	16	VR 5-5	1	VR 6-7	7	VR 7-5	2	VR 8-2	0_0	0_0_18	0_0_18_3
31520	NG9701	Japan	Asia	1997	7363	690	PIB	Cluster3	PIB:5:4:5:4:2	2	VR 1-5	2	VR 2-2	16	VR 3-4	1	VR 4-1	22	VR 5-5	4	VR 6-4	3	VR 7-2	4	VR 8-2	0_2	0_2_17	0_2_17_0
31521	NG9803	Japan	Asia	1998	7363	691	PIB	Cluster3	PIB:5:4:5:4:2	4	VR 1-5	2	VR 2-2	157	VR 3-4	1	VR 4-1	22	VR 5-5	4	VR 6-4	3	VR 7-2	4	VR 8-2	0_2	0_2_17	0_2_17_0
31522	989000018	China	Asia	1998	1580	692	PIB	Cluster1	PIB:4:5:4:7:2	3	VR 1-4	1	VR 2-2	11	VR 3-5	1	VR 4-1	65	VR 5-4	5	VR 6-7	3	VR 7-2	1	VR 8-2	0_2	0_2_6	0_2_6_0
31523	989000168	China	Asia	1998	11178	693	PIB	Cluster1	PIB:4:6:4:4:2	1	VR 1-4	1	VR 2-2	9	VR 3-6	1	VR 4-1	9	VR 5-4	7	VR 6-4	3	VR 7-2	1	VR 8-2	0_2	0_2_33	0_2_33_1
31524	989000300	China	Asia	1998	7360	694	PIB	Cluster1	PIB:4:5:5:3:2	3	VR 1-4	1	VR 2-2	3	VR 3-5	1	VR 4-1	166	VR 5-5	3	VR 6-3	4	VR 7-2	1	VR 8-2	0_0	0_0_12	0_0_12_1
31525	989000443	China [Hong Kong]	Asia	1998	11077	695	PIB	Cluster1	PIB:4:5:5:3:2	3	VR 1-4	1	VR 2-2	3	VR 3-5	1	VR 4-1	7	VR 5-5	3	VR 6-3	4	VR 7-2	1	VR 8-2	0_13	0_13_2	0_13_2_1
31526	989000163	Indonesia	Asia	1998	6715	696	PIA	PIA	PIA:2:1:1:10:3	201	VR 1-2	11	VR 2-1	191	VR 3-1	23	VR 4-2	628	VR 5-1	148	VR 6-10	47	VR 7-3	46	VR 8-1	0_20	0_20_2	0_20_2_0
31527	989000076	Malaysia	Asia	1998	1582	697	PIB	Cluster3	PIB:4:5:5:7:1	3	VR 1-4	1	VR 2-2	4	VR 3-5	1	VR 4-1	16	VR 5-5	24	VR 6-7	1	VR 7-1	2	VR 8-2	0_0	0_0_18	0_0_18_3
31528	989000021	Philippines	Asia	1998	10634	698	PIB	Cluster3	PIB:5:2:4:4:2	4	VR 1-5	3	VR 2-2	1	VR 3-2	1	VR 4-1	74	VR 5-4	88	VR 6-4	3	VR 7-2	1	VR 8-2	14_1	14_1_0	14_1_0_1
31529	989000027	Philippines	Asia	1998	1583	695	PIB	Cluster1	PIB:4:5:5:3:2	3	VR 1-4	1	VR 2-2	3	VR 3-5	1	VR 4-1	7	VR 5-5	3	VR 6-3	4	VR 7-2	1	VR 8-2	0_2	0_2_20	0_2_20_0
31530	989000038	Philippines	Asia	1998	1582	699	PIA	PIA	PIA:2:1:1:10:3	172	VR 1-2	11	VR 2-1	191	VR 3-1	23	VR 4-2	628	VR 5-1	148	VR 6-10	47	VR 7-3	46	VR 8-1	0_0	0_0_18	0_0_18_13
31531	989000039	Philippines	Asia	1998	1582	699	PIA	PIA	PIA:2:1:1:10:3	172	VR 1-2	11	VR 2-1	191	VR 3-1	23	VR 4-2	628	VR 5-1	148	VR 6-10	47	VR 7-3	46	VR 8-1	0_0	0_0_18	0_0_18_13
31532	989000375	Philippines	Asia	1998	N/A	700	PIB	Cluster1	PIB:4:2:4:7:2	8	VR 1-4	1	VR 2-2	12	VR 3-2	1	VR 4-1	148	VR 5-4	5	VR 6-7	3	VR 7-2	1	VR 8-2	0_0	0_0_26	0_0_26_0
31533	989000070	Thailand	Asia	1998	7371	701	PIB	Cluster2	PIB:4:4:5:3:2	1	VR 1-4	1	VR 2-2	16	VR 3-4	1	VR 4-1	3	VR 5-5	8	VR 6-3	3	VR 7-2	1	VR 8-2	0_8	0_8_1	0_8_1_0
31534	989000077	Thailand	Asia	1998	1903	702	PIA	PIA	PIA:2:1:1:10:3	183	VR 1-2	11	VR 2-1	191	VR 3-1	23	VR 4-2	628	VR 5-1	148	VR 6-10	47	VR 7-3	46	VR 8-1	0_2	0_2_37	0_2_37_0
31535	989000080	Thailand	Asia	1998	1583	703	PIB	Cluster1	PIB:5:5:4:7:2	2	VR 1-5	1	VR 2-2	3	VR 3-5	1	VR 4-1	8	VR 5-4	5	VR 6-7	3	VR 7-2	1	VR 8-2	0_2	0_2_32	0_2_32_0
31537	NG9914	Japan	Asia	1999	7363	705	PIB	Cluster3	PIB:5:5:5:4:2	38	VR 1-5	1	VR 2-2	36	VR 3-5	1	VR 4-1	44	VR 5-5	4	VR 6-4	3	VR 7-2	4	VR 8-2	0_2	0_2_17	0_2_17_0
31544	IN_09_3306	India	Asia	2009	1600	711	PIB	Cluster3	PIB:5:5:5:4:2	48	VR 1-5	4	VR 2-2	44	VR 3-5	1	VR 4-1	86	VR 5-5	4	VR 6-4	3	VR 7-2	1	VR 8-2	0_0	0_0_48	0_0_48_0
31545	IN_10_167	India	Asia	2010	11180	712	PIB	Cluster1	PIB:5:3:5:3:2	4	VR 1-5	2	VR 2-2	8	VR 3-3	1	VR 4-1	7	VR 5-5	3	VR 6-3	3	VR 7-2	1	VR 8-2	0_2	0_2_26	0_2_26_0
31546	IN_10_1094	India	Asia	2010	1903	713	PIB	Cluster2	PIB:4:5:5:3:2	8	VR 1-4	1	VR 2-2	3	VR 3-5	1	VR 4-1	3	VR 5-5	129	VR 6-3	3	VR 7-2	1	VR 8-2	0_0	0_0_47	0_0_47_0
31547	IN_10_1148	India	Asia	2010	11181	714	PIB	Cluster2	PIB:4:6:5:3:2	3	VR 1-4	1	VR 2-2	9	VR 3-6	1	VR 4-1	3	VR 5-5	8	VR 6-3	3	VR 7-2	1	VR 8-2	0_0	0_0_43	0_0_43_3
31548	IN_10_104	Bhutan	Asia	2010	8776	715	PIB	Cluster3	PIB:5:5:5:4:2	50	VR 1-5	4	VR 2-2	11	VR 3-5	1	VR 4-1	22	VR 5-5	4	VR 6-4	3	VR 7-2	1	VR 8-2	0_18	0_18_1	0_18_1_10
31549	IN_10_116	Bhutan	Asia	2010	8776	716	PIB	Cluster3	PIB:5:3:5:4:2	2	VR 1-5	2	VR 2-2	8	VR 3-3	1	VR 4-1	147	VR 5-5	4	VR 6-4	3	VR 7-2	1	VR 8-2	0_18	0_18_1	0_18_1_10
31550	BX4109	Pakistan	Asia	2010	1588	699	PIA	PIA	PIA:2:1:1:10:3	172	VR 1-2	11	VR 2-1	191	VR 3-1	23	VR 4-2	628	VR 5-1	148	VR 6-10	47	VR 7-3	46	VR 8-1	0_0	0_0_33	0_0_33_2
31551	989000164	Brazil	South America	1998	1580	717	PIB	Cluster1	PIB:5:3:5:3:2	2	VR 1-5	3	VR 2-2	8	VR 3-3	1	VR 4-1	6	VR 5-5	16	VR 6-3	3	VR 7-2	1	VR 8-2	0_2	0_2_1	0_2_1_0
31553	989000034	Cuba	North America	1998	11182	719	PIA	PIA	PIA:1:3:1:10:3	176	VR 1-1	13	VR 2-3	195	VR 3-1	27	VR 4-2	628	VR 5-1	164	VR 6-10	76	VR 7-3	47	VR 8-2	1_1	1_1_7	1_1_7_0
31554	989000209	Cuba	North America	1998	11183	720	PIA	PIA	PIA:2:1:1:10:3	171	VR 1-2	10	VR 2-1	194	VR 3-1	24	VR 4-2	628	VR 5-1	148	VR 6-10	47	VR 7-3	46	VR 8-1	1_1	1_1_13	1_1_13_0
31555	989000277	Cuba	North America	1998	1931	720	PIA	PIA	PIA:2:1:1:10:3	171	VR 1-2	10	VR 2-1	194	VR 3-1	24	VR 4-2	628	VR 5-1	148	VR 6-10	47	VR 7-3	46	VR 8-1	1_1	1_1_13	1_1_13_0
31556	989000371	Cuba	North America	1998	11184	721	PIA	PIA	PIA:2:1:1:10:3	171	VR 1-2	12	VR 2-1	228	VR 3-1	23	VR 4-2	630	VR 5-1	149	VR 6-10	47	VR 7-3	46	VR 8-1	0_2	0_2_11	0_2_11_0
31557	989000062	Jamaica	North America	1998	11185	722	PIA	PIA	PIA:2:1:1:10:3	175	VR 1-2	12	VR 2-1	204	VR 3-1	23	VR 4-2	634	VR 5-1	149	VR 6-10	47	VR 7-3	46	VR 8-1	1_1	1_1_4	1_1_4_2
31558	989000310	Jamaica	North America	1998	8163	723	PIB	Cluster1	PIB:4:2:4:4:2	3	VR 1-4	1	VR 2-2	1	VR 3-2	1	VR 4-1	4	VR 5-4	4	VR 6-4	11	VR 7-2	1	VR 8-2	5_2	5_2_0	5_2_0_1
31559	GC_0809944	Brazil	South America	2008	1583	724	PIB	Cluster3	PIB:5:2:5:4:2	4	VR 1-5	1	VR 2-2	7	VR 3-2	1	VR 4-1	12	VR 5-5	4	VR 6-4	5	VR 7-2	1	VR 8-2	18_0	18_0_2	18_0_2_0
31560	GC_0817560	Chile	South America	2008	1901	725	PIB	Cluster3	PIB:4:2:5:7:1	3	VR 1-4	4	VR 2-2	37	VR 3-2	1	VR 4-1	16	VR 5-5	24	VR 6-7	1	VR 7-1	2	VR 8-2	0_2	0_2_0	0_2_0_1
31561	14_358	Ecuador	South America	2008	11186	726	PIB	Cluster1	PIB:4:2:5:3:2	6	VR 1-4	1	VR 2-2	1	VR 3-2	1	VR 4-1	14	VR 5-5	2	VR 6-3	4	VR 7-2	1	VR 8-2	1_1	1_1_30	1_1_30_0
31563	989000059	USA	North America	1998	N/A	695	PIB	Cluster1	PIB:4:5:5:3:2	3	VR 1-4	1	VR 2-2	3	VR 3-5	1	VR 4-1	7	VR 5-5	3	VR 6-3	4	VR 7-2	1	VR 8-2	0_2	0_2_18	0_2_18_0
31564	989000236	USA	North America	1998	1580	717	PIB	Cluster1	PIB:5:3:5:3:2	2	VR 1-5	3	VR 2-2	8	VR 3-3	1	VR 4-1	6	VR 5-5	16	VR 6-3	3	VR 7-2	1	VR 8-2	0_2	0_2_1	0_2_1_0
31565	989000408	USA	North America	1998	1584	727	PIB	Cluster3	PIB:5:2:5:7:1	15	VR 1-5	1	VR 2-2	7	VR 3-2	1	VR 4-1	619	VR 5-5	11	VR 6-7	1	VR 7-1	3	VR 8-2	1_1	1_1_2	1_1_2_0
31567	359000082	USA	North America	2003	1901	729	PIB	Cluster2	PIB:4:5:5:7:1	1	VR 1-4	1	VR 2-2	3	VR 3-5	1	VR 4-1	584	VR 5-5	31	VR 6-7	1	VR 7-1	1	VR 8-2	0_2	0_2_0	0_2_0_1
31568	259000214	UK	Europe	1986	1931	730	PIB	Cluster1	PIB:4:5:5:7:2	64	VR 1-4	1	VR 2-2	176	VR 3-5	1	VR 4-1	3	VR 5-5	1	VR 6-7	2	VR 7-2	1	VR 8-2	1_1	1_1_1	1_1_1_0
31569	259000217	UK	Europe	1989	8114	731	PIB	Cluster1	PIB:5:3:5:3:2	2	VR 1-5	3	VR 2-2	8	VR 3-3	1	VR 4-1	6	VR 5-5	84	VR 6-3	3	VR 7-2	1	VR 8-2	1_1	1_1_22	1_1_22_8
31570	259000218	UK	Europe	1989	1918	621	PIB	Cluster3	PIB:5:2:5:7:4	9	VR 1-5	1	VR 2-2	19	VR 3-2	1	VR 4-1	13	VR 5-5	6	VR 6-7	9	VR 7-4	1	VR 8-2	26_0	26_0_0	26_0_0_0
31571	259000220	UK	Europe	1989	1594	732	PIB	Cluster1	PIB:4:2:5:3:2	3	VR 1-4	1	VR 2-2	1	VR 3-2	1	VR 4-1	35	VR 5-5	2	VR 6-3	4	VR 7-2	1	VR 8-2	1_8	1_8_5	1_8_5_0
31572	259000216	UK	Europe	1990	1906	582	PIA	PIA	PIA:2:1:1:10:3	175	VR 1-2	12	VR 2-1	192	VR 3-1	23	VR 4-2	630	VR 5-1	149	VR 6-10	47	VR 7-3	46	VR 8-1	42_0	42_0_0	42_0_0_0
31573	259000213	UK	Europe	1993	8152	717	PIB	Cluster1	PIB:5:3:5:3:2	2	VR 1-5	3	VR 2-2	8	VR 3-3	1	VR 4-1	6	VR 5-5	16	VR 6-3	3	VR 7-2	1	VR 8-2	4_0	4_0_2	4_0_2_0
31574	259000221	UK	Europe	1993	11181	733	PIB	Cluster1	PIB:4:2:5:3:2	6	VR 1-4	1	VR 2-2	13	VR 3-2	1	VR 4-1	14	VR 5-5	2	VR 6-3	4	VR 7-2	1	VR 8-2	14_0	14_0_0	14_0_0_0
31575	259000222	UK	Europe	1993	10899	734	PIB	Cluster3	PIB:5:4:5:7:1	4	VR 1-5	1	VR 2-2	33	VR 3-4	1	VR 4-1	24	VR 5-5	1	VR 6-7	1	VR 7-1	3	VR 8-2	0_0	0_0_7	0_0_7_1
31576	259000223	UK	Europe	1993	7363	735	PIB	Cluster3	PIB:5:4:5:4:2	4	VR 1-5	2	VR 2-2	16	VR 3-4	1	VR 4-1	160	VR 5-5	4	VR 6-4	3	VR 7-2	4	VR 8-2	0_2	0_2_17	0_2_17_0
31577	259000224	UK	Europe	1993	1920	736	PIB	Cluster1	PIB:5:5:5:1:2	2	VR 1-5	2	VR 2-2	3	VR 3-5	1	VR 4-1	473	VR 5-5	14	VR 6-1	3	VR 7-2	1	VR 8-2	0_0	0_0_45	0_0_45_0
31578	989000124	Denmark	Europe	1998	1579	554	PIB	Cluster3	PIB:4:5:5:7:1	1	VR 1-4	1	VR 2-2	4	VR 3-5	1	VR 4-1	5	VR 5-5	1	VR 6-7	1	VR 7-1	2	VR 8-2	0_0	0_0_43	0_0_43_1
31579	989000439	Germany	Europe	1998	6726	737	PIB	Cluster1	PIB:4:2:5:3:2	1	VR 1-4	1	VR 2-2	1	VR 3-2	1	VR 4-1	6	VR 5-5	3	VR 6-3	3	VR 7-2	1	VR 8-2	41_0	41_0_0	41_0_0_0
31580	989000145	Greece	Europe	1998	1902	647	PIB	Cluster2	PIB:4:5:5:7:2	1	VR 1-4	1	VR 2-2	3	VR 3-5	1	VR 4-1	32	VR 5-5	1	VR 6-7	2	VR 7-2	1	VR 8-2	0_0	0_0_8	0_0_8_1
31581	989000146	Greece	Europe	1998	1902	647	PIB	Cluster2	PIB:4:5:5:7:2	1	VR 1-4	1	VR 2-2	3	VR 3-5	1	VR 4-1	32	VR 5-5	1	VR 6-7	2	VR 7-2	1	VR 8-2	0_0	0_0_8	0_0_8_1
31582	989000120	Norway	Europe	1998	1591	738	PIA	PIA	PIA:2:1:1:10:3	174	VR 1-2	11	VR 2-1	197	VR 3-1	27	VR 4-2	628	VR 5-1	150	VR 6-10	47	VR 7-3	46	VR 8-1	11_0	11_0_1	11_0_1_0
31583	989000133	Poland	Europe	1998	1892	739	PIB	Cluster1	PIB:4:2:5:3:2	6	VR 1-4	1	VR 2-2	1	VR 3-2	1	VR 4-1	62	VR 5-5	3	VR 6-3	3	VR 7-2	1	VR 8-2	1_8	1_8_3	1_8_3_0
31584	989000170	Poland	Europe	1998	1601	740	PIB	Cluster3	PIB:4:4:5:4:2	3	VR 1-4	1	VR 2-2	33	VR 3-4	1	VR 4-1	86	VR 5-5	4	VR 6-4	3	VR 7-2	10	VR 8-2	0_0	0_0_0	0_0_0_1
31585	989000352	Romania	Europe	1998	1902	647	PIB	Cluster2	PIB:4:5:5:7:2	1	VR 1-4	1	VR 2-2	3	VR 3-5	1	VR 4-1	32	VR 5-5	1	VR 6-7	2	VR 7-2	1	VR 8-2	0_0	0_0_8	0_0_8_1
31586	989000380	Russia	Asia	1998	11188	741	PIB	Cluster1	PIB:4:2:5:3:2	70	VR 1-4	1	VR 2-2	1	VR 3-2	1	VR 4-1	39	VR 5-5	2	VR 6-3	5	VR 7-2	1	VR 8-2	0_2	0_2_7	0_2_7_3
31587	989000257	Russia	Asia	1998	9903	742	PIB	Cluster2	PIB:4:2:5:7:1	1	VR 1-4	1	VR 2-2	23	VR 3-2	1	VR 4-1	612	VR 5-5	1	VR 6-7	20	VR 7-1	3	VR 8-2	0_2	0_2_7	0_2_7_4
31588	989000326	Russia	Asia	1998	1892	743	PIB	Cluster1	PIB:4:2:5:3:2	6	VR 1-4	1	VR 2-2	1	VR 3-2	1	VR 4-1	20	VR 5-5	3	VR 6-3	4	VR 7-2	1	VR 8-2	1_8	1_8_3	1_8_3_3
31589	989000089	Spain	Europe	1998	1584	727	PIB	Cluster3	PIB:5:2:5:7:1	15	VR 1-5	1	VR 2-2	7	VR 3-2	1	VR 4-1	619	VR 5-5	11	VR 6-7	1	VR 7-1	3	VR 8-2	1_1	1_1_2	1_1_2_0
31590	989000404	Spain	Europe	1998	1595	582	PIA	PIA	PIA:2:1:1:10:3	175	VR 1-2	12	VR 2-1	192	VR 3-1	23	VR 4-2	630	VR 5-1	149	VR 6-10	47	VR 7-3	46	VR 8-1	42_0	42_0_0	42_0_0_1
31591	989000419	Spain	Europe	1998	1579	744	PIB	Cluster3	PIB:4:5:5:7:1	1	VR 1-4	1	VR 2-2	4	VR 3-5	1	VR 4-1	2	VR 5-5	1	VR 6-7	1	VR 7-1	15	VR 8-2	0_0	0_0_43	0_0_43_1
31592	989000026	UK	Europe	1998	1583	695	PIB	Cluster1	PIB:4:5:5:3:2	3	VR 1-4	1	VR 2-2	3	VR 3-5	1	VR 4-1	7	VR 5-5	3	VR 6-3	4	VR 7-2	1	VR 8-2	0_2	0_2_20	0_2_20_0
31593	999000071	Spain	Europe	1999	1580	717	PIB	Cluster1	PIB:5:3:5:3:2	2	VR 1-5	3	VR 2-2	8	VR 3-3	1	VR 4-1	6	VR 5-5	16	VR 6-3	3	VR 7-2	1	VR 8-2	0_2	0_2_1	0_2_1_0
31594	999000056	The Netherlands	Europe	1999	12078	745	PIB	Cluster2	PIB:4:2:5:3:1	3	VR 1-4	1	VR 2-2	1	VR 3-2	1	VR 4-1	553	VR 5-5	2	VR 6-3	1	VR 7-1	18	VR 8-2	0_2	0_2_7	0_2_7_0
31595	05_590_385	UK [Scotland]	Europe	2004	8122	650	PIB	Cluster3	PIB:5:3:4:4:2	4	VR 1-5	2	VR 2-2	10	VR 3-3	1	VR 4-1	4	VR 5-4	4	VR 6-4	5	VR 7-2	1	VR 8-2	19_0	19_0_1	19_0_1_0
31596	05_590_246	Russia	Asia	2004	1901	746	PIB	Cluster3	PIB:4:5:5:7:1	1	VR 1-4	1	VR 2-2	34	VR 3-5	1	VR 4-1	2	VR 5-5	6	VR 6-7	1	VR 7-1	2	VR 8-2	0_2	0_2_0	0_2_0_1
31597	05_590_269	Russia	Asia	2004	1901	747	PIB	Cluster1	PIB:4:2:5:3:2	6	VR 1-4	1	VR 2-2	1	VR 3-2	1	VR 4-1	20	VR 5-5	3	VR 6-3	3	VR 7-2	1	VR 8-2	0_2	0_2_0	0_2_0_1
31598	05_590_290	Russia	Asia	2004	6810	748	PIB	Cluster3	PIB:5:2:5:7:1	4	VR 1-5	2	VR 2-2	69	VR 3-2	1	VR 4-1	387	VR 5-5	1	VR 6-7	20	VR 7-1	3	VR 8-2	1_1	1_1_21	1_1_21_1
31599	02801	The Netherlands	Europe	2008	1901	517	PIB	Cluster1	PIB:5:4:4:3:2	5	VR 1-5	2	VR 2-2	2	VR 3-4	1	VR 4-1	1	VR 5-4	2	VR 6-3	2	VR 7-2	1	VR 8-2	0_2	0_2_0	0_2_0_1
31600	01902	The Netherlands	Europe	2008	1901	517	PIB	Cluster1	PIB:5:4:4:3:2	5	VR 1-5	2	VR 2-2	2	VR 3-4	1	VR 4-1	1	VR 5-4	2	VR 6-3	2	VR 7-2	1	VR 8-2	0_2	0_2_0	0_2_0_1
31601	02201	The Netherlands	Europe	2008	1901	517	PIB	Cluster1	PIB:5:4:4:3:2	5	VR 1-5	2	VR 2-2	2	VR 3-4	1	VR 4-1	1	VR 5-4	2	VR 6-3	2	VR 7-2	1	VR 8-2	0_2	0_2_0	0_2_0_1
31602	GC_0806956	Armenia	Asia	2008	1892	749	PIB	Cluster1	PIB:4:2:5:3:2	1	VR 1-4	1	VR 2-2	1	VR 3-2	1	VR 4-1	315	VR 5-5	3	VR 6-3	2	VR 7-2	1	VR 8-2	1_8	1_8_3	1_8_3_0
31603	590_344	Bulgaria	Europe	2008	1901	750	PIB	Cluster3	PIB:4:5:5:7:1	1	VR 1-4	1	VR 2-2	61	VR 3-5	1	VR 4-1	5	VR 5-5	1	VR 6-7	1	VR 7-1	2	VR 8-2	0_2	0_2_0	0_2_0_1
31604	590_163	Denmark	Europe	2008	1893	751	PIB	Cluster3	PIB:5:2:5:7:1	25	VR 1-5	1	VR 2-2	7	VR 3-2	1	VR 4-1	12	VR 5-5	78	VR 6-7	1	VR 7-1	3	VR 8-2	0_2	0_2_29	0_2_29_2
31605	590_318	Finland	Europe	2008	1901	752	PIB	Cluster1	PIB:5:4:4:3:2	5	VR 1-5	2	VR 2-2	2	VR 3-4	1	VR 4-1	150	VR 5-4	2	VR 6-3	2	VR 7-2	1	VR 8-2	0_2	0_2_0	0_2_0_1
31608	590_277	Poland	Europe	2008	11189	755	PIA	PIA	PIA:2:1:1:10:3	171	VR 1-2	11	VR 2-1	191	VR 3-1	23	VR 4-2	628	VR 5-1	149	VR 6-10	47	VR 7-3	46	VR 8-1	0_20	0_20_6	0_20_6_0
31609	590_267	Slovakia	Europe	2008	1584	727	PIB	Cluster3	PIB:5:2:5:7:1	15	VR 1-5	1	VR 2-2	7	VR 3-2	1	VR 4-1	619	VR 5-5	11	VR 6-7	1	VR 7-1	3	VR 8-2	1_1	1_1_2	1_1_2_0
31610	GC_0818546	Spain	Europe	2008	9363	513	PIB	Cluster2	PIB:5:2:5:3:2	2	VR 1-5	1	VR 2-2	6	VR 3-2	2	VR 4-1	11	VR 5-5	3	VR 6-3	2	VR 7-2	1	VR 8-2	0_2	0_2_1	0_2_1_0
31611	GC_0804060	Spain	Europe	2008	1901	756	PIB	Cluster3	PIB:4:5:5:7:1	152	VR 1-4	1	VR 2-2	4	VR 3-5	1	VR 4-1	2	VR 5-5	1	VR 6-7	1	VR 7-1	2	VR 8-2	0_0	0_0_12	0_0_12_2
31612	590_302	Turkey	Asia	2008	11177	677	PIB	Cluster1	PIB:4:2:5:3:2	6	VR 1-4	1	VR 2-2	1	VR 3-2	1	VR 4-1	210	VR 5-5	3	VR 6-3	3	VR 7-2	1	VR 8-2	45_0	45_0_0	45_0_0_0
31613	590_319	Turkey	Asia	2008	7367	757	PIB	Cluster3	PIB:5:2:5:7:1	4	VR 1-5	3	VR 2-2	28	VR 3-2	1	VR 4-1	501	VR 5-5	1	VR 6-7	1	VR 7-1	1	VR 8-2	0_2	0_2_4	0_2_4_1
31614	590_174	UK	Europe	2008	7367	758	PIB	Cluster3	PIB:5:2:5:7:1	4	VR 1-5	3	VR 2-2	21	VR 3-2	1	VR 4-1	321	VR 5-5	1	VR 6-7	1	VR 7-1	1	VR 8-2	0_2	0_2_4	0_2_4_1
31617	SI08_07	Slovenia	Europe	2008	8114	761	PIB	Cluster2	PIB:5:2:5:3:2	78	VR 1-5	1	VR 2-2	6	VR 3-2	1	VR 4-1	55	VR 5-5	3	VR 6-3	2	VR 7-2	1	VR 8-2	1_1	1_1_22	1_1_22_9
31618	SI08_22	Slovenia	Europe	2008	N/A	517	PIB	Cluster1	PIB:5:4:4:3:2	5	VR 1-5	2	VR 2-2	2	VR 3-4	1	VR 4-1	1	VR 5-4	2	VR 6-3	2	VR 7-2	1	VR 8-2	0_2	0_2_0	0_2_0_1
31619	SI08_26	Slovenia	Europe	2008	1901	762	PIB	Cluster3	PIB:5:2:5:7:1	9	VR 1-5	1	VR 2-2	23	VR 3-2	1	VR 4-1	13	VR 5-5	1	VR 6-7	1	VR 7-1	1	VR 8-2	0_2	0_2_0	0_2_0_1
31620	NO_09_3580	Norway	Europe	2009	1901	544	PIB	Cluster3	PIB:4:5:5:7:1	1	VR 1-4	1	VR 2-2	4	VR 3-5	1	VR 4-1	2	VR 5-5	1	VR 6-7	1	VR 7-1	2	VR 8-2	0_0	0_0_12	0_0_12_2
31621	NO_09_3583	Norway	Europe	2009	11191	763	PIA	PIA	PIA:2:1:1:10:3	175	VR 1-2	10	VR 2-1	194	VR 3-1	24	VR 4-2	628	VR 5-1	149	VR 6-10	47	VR 7-3	46	VR 8-1	0_18	0_18_8	0_18_8_0
31622	NO_09_3595	Norway	Europe	2009	10317	592	PIB	Cluster3	PIB:5:2:5:7:3	4	VR 1-5	1	VR 2-2	7	VR 3-2	1	VR 4-1	12	VR 5-5	1	VR 6-7	18	VR 7-3	3	VR 8-2	1_1	1_1_2	1_1_2_9
31623	NO_09_3612	Norway	Europe	2009	1901	517	PIB	Cluster1	PIB:5:4:4:3:2	5	VR 1-5	2	VR 2-2	2	VR 3-4	1	VR 4-1	1	VR 5-4	2	VR 6-3	2	VR 7-2	1	VR 8-2	0_2	0_2_0	0_2_0_1
31624	NO_09_3616	Norway	Europe	2009	8153	764	PIB	Cluster3	PIB:5:3:4:4:2	4	VR 1-5	2	VR 2-2	10	VR 3-3	1	VR 4-1	4	VR 5-4	4	VR 6-4	5	VR 7-2	1	VR 8-2	0_2	0_2_0	0_2_0_1
31625	NO_09_S4	Norway	Europe	2009	7823	765	PIB	Cluster1	PIB:4:6:5:3:2	3	VR 1-4	1	VR 2-2	9	VR 3-6	1	VR 4-1	7	VR 5-5	3	VR 6-3	4	VR 7-2	1	VR 8-2	0_2	0_2_9	0_2_9_3
31626	NO_09_HUS20	Norway	Europe	2009	1588	766	PIB	Cluster2	PIB:4:5:5:7:1	3	VR 1-4	1	VR 2-2	3	VR 3-5	1	VR 4-1	192	VR 5-5	1	VR 6-7	1	VR 7-1	8	VR 8-2	0_0	0_0_33	0_0_33_3
31627	EST_09_5	Estonia	Europe	2009	8776	767	PIB	Cluster1	PIB:4:2:5:2:2	1	VR 1-4	1	VR 2-2	1	VR 3-2	1	VR 4-1	485	VR 5-5	35	VR 6-2	4	VR 7-2	1	VR 8-2	31_1	31_1_0	31_1_0_0
31628	10868_8_49	Belarus	Europe	2009	1901	768	PIB	Cluster3	PIB:4:4:5:7:1	1	VR 1-4	1	VR 2-2	16	VR 3-4	1	VR 4-1	2	VR 5-5	6	VR 6-7	8	VR 7-1	2	VR 8-2	0_2	0_2_0	0_2_0_1
31629	SI09_04	Slovenia	Europe	2009	8126	523	PIB	Cluster1	PIB:5:3:5:3:2	2	VR 1-5	3	VR 2-2	8	VR 3-3	1	VR 4-1	41	VR 5-5	3	VR 6-3	2	VR 7-2	1	VR 8-2	0_2	0_2_1	0_2_1_0
31630	SI09_11	Slovenia	Europe	2009	1588	769	PIB	Cluster3	PIB:4:6:5:7:1	1	VR 1-4	1	VR 2-2	25	VR 3-6	1	VR 4-1	2	VR 5-5	1	VR 6-7	8	VR 7-1	2	VR 8-2	0_0	0_0_33	0_0_33_12
31631	SI09_12	Slovenia	Europe	2009	1901	544	PIB	Cluster3	PIB:4:5:5:7:1	1	VR 1-4	1	VR 2-2	4	VR 3-5	1	VR 4-1	2	VR 5-5	1	VR 6-7	1	VR 7-1	2	VR 8-2	0_0	0_0_12	0_0_12_2
31632	BEL_10_33	Belarus	Europe	2010	1594	654	PIB	Cluster1	PIB:4:2:5:3:2	3	VR 1-4	1	VR 2-2	1	VR 3-2	1	VR 4-1	39	VR 5-5	2	VR 6-3	3	VR 7-2	1	VR 8-2	1_8	1_8_5	1_8_5_0
31633	BEL_10_41	Belarus	Europe	2010	10631	770	PIB	Cluster3	PIB:4:4:5:7:1	1	VR 1-4	1	VR 2-2	26	VR 3-4	1	VR 4-1	2	VR 5-5	6	VR 6-7	8	VR 7-1	2	VR 8-2	0_2	0_2_0	0_2_0_1
31634	10_590_246	Spain	Europe	2010	1901	517	PIB	Cluster1	PIB:5:4:4:3:2	5	VR 1-5	2	VR 2-2	2	VR 3-4	1	VR 4-1	1	VR 5-4	2	VR 6-3	2	VR 7-2	1	VR 8-2	0_2	0_2_0	0_2_0_1
31635	POL_10_5	Poland	Europe	2010	10932	771	PIB	Cluster3	PIB:5:2:4:3:2	4	VR 1-5	1	VR 2-2	5	VR 3-2	1	VR 4-1	1	VR 5-4	2	VR 6-3	2	VR 7-2	1	VR 8-2	0_0	0_0_1	0_0_1_0
31636	POL_10_12	Poland	Europe	2010	1596	772	PIB	Cluster3	PIB:5:2:5:7:1	21	VR 1-5	1	VR 2-2	5	VR 3-2	1	VR 4-1	288	VR 5-5	1	VR 6-7	1	VR 7-1	3	VR 8-2	1_12	1_12_0	1_12_0_1
31637	POL_10_17	Poland	Europe	2010	1898	669	PIA	PIA	PIA:2:1:1:10:3	173	VR 1-2	10	VR 2-1	193	VR 3-1	25	VR 4-2	629	VR 5-1	150	VR 6-10	47	VR 7-3	46	VR 8-1	0_0	0_0_33	0_0_33_24
31638	POL_10_21	Poland	Europe	2010	7823	547	PIB	Cluster1	PIB:4:6:5:3:2	3	VR 1-4	1	VR 2-2	9	VR 3-6	1	VR 4-1	7	VR 5-5	3	VR 6-3	4	VR 7-2	1	VR 8-2	0_2	0_2_9	0_2_9_3
31639	POL_10_22	Poland	Europe	2010	7363	773	PIA	PIA	PIA:2:1:1:10:3	188	VR 1-2	15	VR 2-1	199	VR 3-1	28	VR 4-2	633	VR 5-1	165	VR 6-10	79	VR 7-3	47	VR 8-2	0_7	0_7_1	0_7_1_0
31640	SI10_05	Slovenia	Europe	2010	1588	774	PIB	Cluster2	PIB:4:2:5:7:1	8	VR 1-4	1	VR 2-2	12	VR 3-2	1	VR 4-1	17	VR 5-5	1	VR 6-7	1	VR 7-1	1	VR 8-2	0_0	0_0_33	0_0_33_12
31641	SI10_13	Slovenia	Europe	2010	1918	775	PIB	Cluster3	PIB:5:2:5:1:4	9	VR 1-5	1	VR 2-2	19	VR 3-2	1	VR 4-1	232	VR 5-5	14	VR 6-1	9	VR 7-4	1	VR 8-2	26_0	26_0_0	26_0_0_0
31642	BEL_11_116	Belarus	Europe	2011	1901	676	PIB	Cluster3	PIB:4:4:5:7:1	1	VR 1-4	1	VR 2-2	26	VR 3-4	1	VR 4-1	13	VR 5-5	6	VR 6-7	1	VR 7-1	2	VR 8-2	0_2	0_2_0	0_2_0_1
31643	BEL_11_126	Belarus	Europe	2011	1892	776	PIB	Cluster2	PIB:4:5:5:3:2	3	VR 1-4	1	VR 2-2	44	VR 3-5	1	VR 4-1	3	VR 5-5	2	VR 6-3	3	VR 7-2	1	VR 8-2	1_8	1_8_3	1_8_3_0
31645	POL_11_79	Poland	Europe	2011	1901	778	PIB	Cluster1	PIB:5:4:4:3:2	5	VR 1-5	2	VR 2-2	2	VR 3-4	1	VR 4-1	505	VR 5-4	2	VR 6-3	2	VR 7-2	6	VR 8-2	0_2	0_2_0	0_2_0_1
31646	POL_11_80	Poland	Europe	2011	9363	779	PIB	Cluster2	PIB:5:2:5:3:2	2	VR 1-5	1	VR 2-2	6	VR 3-2	1	VR 4-1	507	VR 5-5	3	VR 6-3	2	VR 7-2	1	VR 8-2	0_2	0_2_1	0_2_1_0
31647	POL_11_116	Poland	Europe	2011	1901	780	PIB	Cluster1	PIB:5:4:4:3:2	5	VR 1-5	2	VR 2-2	2	VR 3-4	1	VR 4-1	466	VR 5-4	2	VR 6-3	2	VR 7-2	6	VR 8-2	0_2	0_2_0	0_2_0_1
31648	POL_11_129	Poland	Europe	2011	1901	679	PIB	Cluster1	PIB:5:4:4:3:2	5	VR 1-5	2	VR 2-2	2	VR 3-4	1	VR 4-1	1	VR 5-4	2	VR 6-3	2	VR 7-2	6	VR 8-2	0_2	0_2_0	0_2_0_1
31649	POL_11_131	Poland	Europe	2011	1901	679	PIB	Cluster1	PIB:5:4:4:3:2	5	VR 1-5	2	VR 2-2	2	VR 3-4	1	VR 4-1	1	VR 5-4	2	VR 6-3	2	VR 7-2	6	VR 8-2	0_2	0_2_0	0_2_0_1
31650	POL_11_133	Poland	Europe	2011	7823	547	PIB	Cluster1	PIB:4:6:5:3:2	3	VR 1-4	1	VR 2-2	9	VR 3-6	1	VR 4-1	7	VR 5-5	3	VR 6-3	4	VR 7-2	1	VR 8-2	0_2	0_2_9	0_2_9_3
31651	SI11-10	Slovenia	Europe	2011	8131	781	PIB	Cluster2	PIB:4:5:5:7:2	1	VR 1-4	1	VR 2-2	3	VR 3-5	1	VR 4-1	567	VR 5-5	1	VR 6-7	2	VR 7-2	1	VR 8-2	0_0	0_0_8	0_0_8_1
31652	SI11-14	Slovenia	Europe	2011	1901	517	PIB	Cluster1	PIB:5:4:4:3:2	5	VR 1-5	2	VR 2-2	2	VR 3-4	1	VR 4-1	1	VR 5-4	2	VR 6-3	2	VR 7-2	1	VR 8-2	0_2	0_2_0	0_2_0_1
31653	EST_12_20	Estonia	Europe	2012	11175	661	PIB	Cluster1	PIB:4:2:5:3:2	162	VR 1-4	1	VR 2-2	1	VR 3-2	1	VR 4-1	6	VR 5-5	3	VR 6-3	3	VR 7-2	3	VR 8-2	13_0	13_0_0	13_0_0_0
31654	EST_12_21	Estonia	Europe	2012	1931	665	PIA	PIA	PIA:2:1:1:10:3	172	VR 1-2	11	VR 2-1	191	VR 3-1	23	VR 4-2	628	VR 5-1	149	VR 6-10	47	VR 7-3	46	VR 8-1	1_1	1_1_15	1_1_15_0
31655	EST_12_23	Estonia	Europe	2012	1892	782	PIB	Cluster1	PIB:4:2:5:3:2	26	VR 1-4	1	VR 2-2	1	VR 3-2	1	VR 4-1	429	VR 5-5	3	VR 6-3	3	VR 7-2	1	VR 8-2	1_8	1_8_3	1_8_3_0
31656	POL_12_154	Poland	Europe	2012	1901	686	PIB	Cluster3	PIB:5:3:4:3:2	4	VR 1-5	2	VR 2-2	149	VR 3-3	1	VR 4-1	1	VR 5-4	2	VR 6-3	2	VR 7-2	1	VR 8-2	0_2	0_2_0	0_2_0_1
31657	POL_12_159	Poland	Europe	2012	10932	680	PIB	Cluster2	PIB:4:2:5:7:1	1	VR 1-4	1	VR 2-2	39	VR 3-2	1	VR 4-1	5	VR 5-5	1	VR 6-7	1	VR 7-1	2	VR 8-2	0_0	0_0_1	0_0_1_0
31658	POL_12_170	Poland	Europe	2012	1901	783	PIB	Cluster1	PIB:5:4:4:3:2	55	VR 1-5	2	VR 2-2	2	VR 3-4	1	VR 4-1	45	VR 5-4	2	VR 6-3	2	VR 7-2	1	VR 8-2	0_2	0_2_0	0_2_0_1
31659	POL_12_187	Poland	Europe	2012	1901	686	PIB	Cluster3	PIB:5:3:4:3:2	4	VR 1-5	2	VR 2-2	149	VR 3-3	1	VR 4-1	1	VR 5-4	2	VR 6-3	2	VR 7-2	1	VR 8-2	0_2	0_2_0	0_2_0_1
31660	POL_12_214	Poland	Europe	2012	1901	684	PIB	Cluster1	PIB:5:4:4:3:2	5	VR 1-5	2	VR 2-2	2	VR 3-4	1	VR 4-1	1	VR 5-4	2	VR 6-3	2	VR 7-2	1	VR 8-2	0_2	0_2_0	0_2_0_1
31661	SI12-08	Slovenia	Europe	2012	1579	554	PIB	Cluster3	PIB:4:5:5:7:1	1	VR 1-4	1	VR 2-2	4	VR 3-5	1	VR 4-1	5	VR 5-5	1	VR 6-7	1	VR 7-1	2	VR 8-2	0_0	0_0_43	0_0_43_1
31662	215/-02	Thailand	Asia	1979	1920	784	PIA	PIA	PIA:2:1:1:10:3	174	VR 1-2	11	VR 2-1	191	VR 3-1	23	VR 4-2	628	VR 5-1	148	VR 6-10	47	VR 7-3	46	VR 8-1	0_0	0_0_3	0_0_3_0
31667	NG9712	Japan	Asia	1997	7363	788	PIB	Cluster3	PIB:5:5:5:7:5	4	VR 1-5	1	VR 2-2	18	VR 3-5	1	VR 4-1	92	VR 5-5	1	VR 6-7	7	VR 7-5	1	VR 8-2	0_2	0_2_17	0_2_17_0
31668	NG9811	Japan	Asia	1998	7363	789	PIB	Cluster3	PIB:5:4:5:4:2	44	VR 1-5	2	VR 2-2	16	VR 3-4	1	VR 4-1	44	VR 5-5	4	VR 6-4	3	VR 7-2	4	VR 8-2	0_2	0_2_17	0_2_17_0
31669	989000269	China	Asia	1998	11193	790	PIB	Cluster1	PIB:4:6:4:4:4	3	VR 1-4	1	VR 2-2	9	VR 3-6	1	VR 4-1	9	VR 5-4	7	VR 6-4	6	VR 7-4	1	VR 8-2	0_2	0_2_33	0_2_33_0
31670	989000050	Indonesia	Asia	1998	7365	791	PIB	Cluster1	PIB:4:2:4:3:2	8	VR 1-4	1	VR 2-2	1	VR 3-2	1	VR 4-1	68	VR 5-4	3	VR 6-3	4	VR 7-2	1	VR 8-2	0_2	0_2_57	0_2_57_0
31671	989000181	Malaysia	Asia	1998	7367	792	PIB	Cluster1	PIB:4:5:5:3:2	3	VR 1-4	1	VR 2-2	91	VR 3-5	1	VR 4-1	7	VR 5-5	3	VR 6-3	4	VR 7-2	1	VR 8-2	0_2	0_2_18	0_2_18_0
31672	989000294	Philippines	Asia	1998	11194	793	PIA	PIA	PIA:1:3:1:10:3	176	VR 1-1	13	VR 2-3	195	VR 3-1	26	VR 4-2	628	VR 5-1	164	VR 6-10	76	VR 7-3	47	VR 8-2	0_2	0_2_41	0_2_41_0
31673	989000441	Philippines	Asia	1998	10634	794	PIB	Cluster3	PIB:5:2:4:2:2	4	VR 1-5	1	VR 2-2	23	VR 3-2	1	VR 4-1	68	VR 5-4	29	VR 6-2	4	VR 7-2	1	VR 8-2	14_1	14_1_0	14_1_0_0
31674	989000019	Thailand	Asia	1998	11195	695	PIB	Cluster1	PIB:4:5:5:3:2	3	VR 1-4	1	VR 2-2	3	VR 3-5	1	VR 4-1	7	VR 5-5	3	VR 6-3	4	VR 7-2	1	VR 8-2	0_0	0_0_12	0_0_12_0
31675	989000060	Thailand	Asia	1998	1583	795	PIB	Cluster3	PIB:5:2:4:4:2	2	VR 1-5	3	VR 2-2	40	VR 3-2	1	VR 4-1	15	VR 5-4	7	VR 6-4	3	VR 7-2	5	VR 8-2	0_0	0_0_56	0_0_56_0
31676	989000091	Thailand	Asia	1998	11196	796	PIA	PIA	PIA:2:1:1:10:3	173	VR 1-2	10	VR 2-1	193	VR 3-1	25	VR 4-2	629	VR 5-1	164	VR 6-10	47	VR 7-3	46	VR 8-1	0_2	0_2_19	0_2_19_0
31677	989000103	Thailand	Asia	1998	8143	797	PIB	Cluster2	PIB:4:5:5:7:1	3	VR 1-4	1	VR 2-2	3	VR 3-5	1	VR 4-1	566	VR 5-5	1	VR 6-7	1	VR 7-1	2	VR 8-2	0_0	0_0_18	0_0_18_11
31678	989000104	Thailand	Asia	1998	11197	798	PIB	Cluster3	PIB:5:4:5:4:2	4	VR 1-5	2	VR 2-2	16	VR 3-4	1	VR 4-1	101	VR 5-5	4	VR 6-4	3	VR 7-2	1	VR 8-2	0_15	0_15_1	0_15_1_0
31685	GCGS0013	USA	North America	2009	10311	555	PIB	Cluster3	PIB:5:3:4:4:2	4	VR 1-5	2	VR 2-2	14	VR 3-3	1	VR 4-1	18	VR 5-4	4	VR 6-4	4	VR 7-2	1	VR 8-2	0_0	0_0_43	0_0_43_10
31686	GCGS0015	USA	North America	2009	10311	538	PIB	Cluster3	PIB:5:3:4:4:2	67	VR 1-5	2	VR 2-2	14	VR 3-3	1	VR 4-1	18	VR 5-4	4	VR 6-4	4	VR 7-2	1	VR 8-2	0_0	0_0_43	0_0_43_10
31687	999000027	Thailand	Asia	1999	1590	707	PIB	Cluster2	PIB:4:5:5:2:1	37	VR 1-4	1	VR 2-2	3	VR 3-5	1	VR 4-1	139	VR 5-5	46	VR 6-2	1	VR 7-1	1	VR 8-2	0_12	0_12_2	0_12_2_0
31688	999000072	Thailand	Asia	1999	1582	804	PIA	PIA	PIA:2:1:1:10:3	219	VR 1-2	12	VR 2-1	192	VR 3-1	24	VR 4-2	630	VR 5-1	150	VR 6-10	47	VR 7-3	46	VR 8-1	0_0	0_0_24	0_0_24_0
31689	999000085	Thailand	Asia	1999	1601	805	PIB	Cluster2	PIB:4:5:4:7:2	6	VR 1-4	1	VR 2-2	3	VR 3-5	1	VR 4-1	65	VR 5-4	5	VR 6-7	3	VR 7-2	1	VR 8-2	0_0	0_0_54	0_0_54_0
31690	999000116	Thailand	Asia	1999	7369	704	PIA	PIA	PIA:2:1:1:10:3	173	VR 1-2	10	VR 2-1	193	VR 3-1	25	VR 4-2	629	VR 5-1	164	VR 6-10	47	VR 7-3	46	VR 8-1	17_0	17_0_0	17_0_0_0
31691	NG0031	Japan	Asia	2000	7363	806	PIB	Cluster3	PIB:5:4:5:4:2	2	VR 1-5	2	VR 2-2	90	VR 3-4	1	VR 4-1	101	VR 5-5	4	VR 6-4	3	VR 7-2	4	VR 8-2	0_2	0_2_17	0_2_17_0
31692	NG0047	Japan	Asia	2000	7363	807	PIB	Cluster2	PIB:4:5:5:7:1	1	VR 1-4	7	VR 2-2	3	VR 3-5	1	VR 4-1	379	VR 5-5	1	VR 6-7	1	VR 7-1	1	VR 8-2	0_2	0_2_17	0_2_17_0
31693	NG0002	Japan	Asia	2000	1901	808	PIB	Cluster3	PIB:5:4:5:4:2	4	VR 1-5	2	VR 2-2	16	VR 3-4	1	VR 4-1	44	VR 5-5	4	VR 6-4	3	VR 7-2	4	VR 8-2	0_2	0_2_0	0_2_0_1
31694	NG0005	Japan	Asia	2000	1590	809	PIB	Cluster3	PIB:5:5:5:7:1	9	VR 1-5	1	VR 2-2	3	VR 3-5	1	VR 4-1	29	VR 5-5	1	VR 6-7	1	VR 7-1	1	VR 8-2	0_12	0_12_2	0_12_2_0
31696	05_590_12	Australia	Oceania	2004	8122	811	PIB	Cluster3	PIB:5:3:4:4:2	2	VR 1-5	2	VR 2-2	10	VR 3-3	1	VR 4-1	4	VR 5-4	4	VR 6-4	5	VR 7-2	1	VR 8-2	19_0	19_0_1	19_0_1_0
31697	05_590_11	Australia	Oceania	2004	1584	812	PIB	Cluster2	PIB:4:2:5:7:1	3	VR 1-4	1	VR 2-2	53	VR 3-2	1	VR 4-1	12	VR 5-5	1	VR 6-7	1	VR 7-1	3	VR 8-2	1_1	1_1_2	1_1_2_0
31698	05_590_29	Australia	Oceania	2004	1580	717	PIB	Cluster1	PIB:5:3:5:3:2	2	VR 1-5	3	VR 2-2	8	VR 3-3	1	VR 4-1	6	VR 5-5	16	VR 6-3	3	VR 7-2	1	VR 8-2	0_2	0_2_1	0_2_1_6
31699	NG0526	Japan	Asia	2005	7363	813	PIB	Cluster3	PIB:4:4:5:7:1	1	VR 1-4	4	VR 2-2	26	VR 3-4	1	VR 4-1	2	VR 5-5	1	VR 6-7	1	VR 7-1	1	VR 8-2	0_2	0_2_17	0_2_17_0
31700	IN_07_1574	India	Asia	2007	1903	814	PIA	PIA	PIA:2:1:1:10:3	171	VR 1-2	10	VR 2-1	194	VR 3-1	24	VR 4-2	628	VR 5-1	149	VR 6-10	47	VR 7-3	46	VR 8-1	0_0	0_0_47	0_0_47_3
31701	IN_07_1808	India	Asia	2007	11199	815	PIB	Cluster2	PIB:4:5:5:6:2	1	VR 1-4	1	VR 2-2	3	VR 3-5	1	VR 4-1	22	VR 5-5	41	VR 6-6	2	VR 7-2	1	VR 8-2	0_0	0_0_5	0_0_5_0
31702	08_590_281	China	Asia	2008	10314	816	PIB	Cluster2	PIB:4:5:5:7:1	1	VR 1-4	1	VR 2-2	3	VR 3-5	1	VR 4-1	353	VR 5-5	1	VR 6-7	1	VR 7-1	1	VR 8-2	0_2	0_2_0	0_2_0_16
31703	08_590_382	China	Asia	2008	6715	817	PIB	Cluster3	PIB:5:2:4:4:2	2	VR 1-5	3	VR 2-2	40	VR 3-2	1	VR 4-1	74	VR 5-4	7	VR 6-4	3	VR 7-2	5	VR 8-2	0_2	0_2_9	0_2_9_13
31704	08_590_411	Japan	Asia	2008	1901	818	PIB	Cluster1	PIB:5:4:4:3:2	5	VR 1-5	2	VR 2-2	2	VR 3-4	1	VR 4-1	23	VR 5-4	27	VR 6-3	2	VR 7-2	1	VR 8-2	0_2	0_2_0	0_2_0_1
31705	08_590_215	Indonesia	Asia	2008	1891	704	PIA	PIA	PIA:2:1:1:10:3	173	VR 1-2	10	VR 2-1	193	VR 3-1	25	VR 4-2	629	VR 5-1	164	VR 6-10	47	VR 7-3	46	VR 8-1	0_6	0_6_0	0_6_0_1
31706	08_590_61	Philippines	Asia	2008	1582	704	PIA	PIA	PIA:2:1:1:10:3	173	VR 1-2	10	VR 2-1	193	VR 3-1	25	VR 4-2	629	VR 5-1	164	VR 6-10	47	VR 7-3	46	VR 8-1	0_0	0_0_18	0_0_18_17
31707	08_590_372	Philippines	Asia	2008	11200	819	PIB	Cluster1	PIB:4:2:4:2:2	8	VR 1-4	1	VR 2-2	1	VR 3-2	1	VR 4-1	528	VR 5-4	29	VR 6-2	4	VR 7-2	1	VR 8-2	0_17	0_17_0	0_17_0_0
31708	08_590_8	Thailand	Asia	2008	11201	820	PIA	PIA	PIA:2:1:1:10:3	171	VR 1-2	10	VR 2-1	194	VR 3-1	24	VR 4-2	628	VR 5-1	152	VR 6-10	47	VR 7-3	46	VR 8-1	0_0	0_0_33	0_0_33_41
31709	IN_09_3090	India	Asia	2009	12079	821	PIA	PIA	PIA:2:1:1:10:3	171	VR 1-2	10	VR 2-1	193	VR 3-1	23	VR 4-2	628	VR 5-1	150	VR 6-10	47	VR 7-3	46	VR 8-1	25_0	25_0_0	25_0_0_0
31710	IN_09_2806	India	Asia	2009	1903	822	PIB	Cluster1	PIB:4:4:5:3:2	75	VR 1-4	1	VR 2-2	16	VR 3-4	1	VR 4-1	20	VR 5-5	3	VR 6-3	4	VR 7-2	1	VR 8-2	0_0	0_0_47	0_0_47_0
31711	IN_09_3293	India	Asia	2009	8134	823	PIB	Cluster2	PIB:4:5:5:3:2	8	VR 1-4	1	VR 2-2	18	VR 3-5	1	VR 4-1	3	VR 5-5	64	VR 6-3	3	VR 7-2	1	VR 8-2	0_0	0_0_47	0_0_47_16
31712	IN_09_3501	India	Asia	2009	1903	824	PIB	Cluster1	PIB:4:4:5:3:2	75	VR 1-4	1	VR 2-2	16	VR 3-4	1	VR 4-1	7	VR 5-5	3	VR 6-3	4	VR 7-2	1	VR 8-2	0_0	0_0_47	0_0_47_0
31713	IN_09_3782	India	Asia	2009	11181	825	PIB	Cluster2	PIB:4:5:5:7:2	87	VR 1-4	1	VR 2-2	18	VR 3-5	1	VR 4-1	32	VR 5-5	1	VR 6-7	2	VR 7-2	1	VR 8-2	0_0	0_0_43	0_0_43_3
31714	IN_09_5163	India	Asia	2009	1901	552	PIB	Cluster1	PIB:5:4:4:3:2	2	VR 1-5	2	VR 2-2	2	VR 3-4	1	VR 4-1	1	VR 5-4	2	VR 6-3	2	VR 7-2	1	VR 8-2	0_2	0_2_0	0_2_0_1
31715	BX5602	Pakistan	Asia	2009	1903	826	PIA	PIA	PIA:2:1:1:10:3	171	VR 1-2	10	VR 2-1	194	VR 3-1	24	VR 4-2	628	VR 5-1	149	VR 6-10	47	VR 7-3	46	VR 8-1	0_0	0_0_47	0_0_47_1
31716	BX6956	Pakistan	Asia	2009	11074	827	PIA	PIA	PIA:2:1:1:10:3	171	VR 1-2	10	VR 2-1	207	VR 3-1	24	VR 4-2	628	VR 5-1	149	VR 6-10	47	VR 7-3	46	VR 8-1	0_0	0_0_47	0_0_47_1
31717	BX7087	Pakistan	Asia	2009	1588	699	PIA	PIA	PIA:2:1:1:10:3	172	VR 1-2	11	VR 2-1	191	VR 3-1	23	VR 4-2	628	VR 5-1	148	VR 6-10	47	VR 7-3	46	VR 8-1	0_0	0_0_33	0_0_33_2
31718	W8934	Pakistan	Asia	2009	1903	828	PIB	Cluster1	PIB:5:3:5:7:2	2	VR 1-5	2	VR 2-2	8	VR 3-3	1	VR 4-1	262	VR 5-5	1	VR 6-7	2	VR 7-2	1	VR 8-2	0_0	0_0_47	0_0_47_14
31719	IN_10_449	India	Asia	2010	1903	713	PIB	Cluster2	PIB:4:5:5:3:2	8	VR 1-4	1	VR 2-2	3	VR 3-5	1	VR 4-1	3	VR 5-5	129	VR 6-3	3	VR 7-2	1	VR 8-2	0_0	0_0_47	0_0_47_0
31720	IN_10_1457	India	Asia	2010	8775	829	PIB	Cluster3	PIB:5:3:4:4:4	4	VR 1-5	2	VR 2-2	8	VR 3-3	1	VR 4-1	9	VR 5-4	7	VR 6-4	6	VR 7-4	1	VR 8-2	0_20	0_20_0	0_20_0_0
31721	IN_10_1412	India	Asia	2010	1927	830	PIB	Cluster1	PIB:4:2:5:3:2	6	VR 1-4	1	VR 2-2	13	VR 3-2	1	VR 4-1	14	VR 5-5	2	VR 6-3	4	VR 7-2	1	VR 8-2	0_12	0_12_1	0_12_1_0
31722	IN_10_1221	India	Asia	2010	6813	831	PIB	Cluster2	PIB:4:5:5:3:2	8	VR 1-4	1	VR 2-2	3	VR 3-5	1	VR 4-1	58	VR 5-5	8	VR 6-3	3	VR 7-2	1	VR 8-2	0_0	0_0_6	0_0_6_0
31723	IN_10_1820	India	Asia	2010	11191	826	PIA	PIA	PIA:2:1:1:10:3	171	VR 1-2	10	VR 2-1	194	VR 3-1	24	VR 4-2	628	VR 5-1	149	VR 6-10	47	VR 7-3	46	VR 8-1	0_18	0_18_7	0_18_7_0
31724	IN_10_1832	India	Asia	2010	11204	832	PIB	Cluster1	PIB:4:5:5:3:2	3	VR 1-4	1	VR 2-2	93	VR 3-5	1	VR 4-1	7	VR 5-5	3	VR 6-3	4	VR 7-2	1	VR 8-2	0_18	0_18_1	0_18_1_11
31725	IN_10_1877	India	Asia	2010	1927	830	PIB	Cluster1	PIB:4:2:5:3:2	6	VR 1-4	1	VR 2-2	13	VR 3-2	1	VR 4-1	14	VR 5-5	2	VR 6-3	4	VR 7-2	1	VR 8-2	0_12	0_12_1	0_12_1_0
31726	IN_10_95	Bhutan	Asia	2010	11205	833	PIB	Cluster2	PIB:4:6:5:3:2	1	VR 1-4	1	VR 2-2	9	VR 3-6	1	VR 4-1	64	VR 5-5	8	VR 6-3	3	VR 7-2	1	VR 8-2	0_0	0_0_6	0_0_6_1
31727	IN_10_195	Bhutan	Asia	2010	11205	833	PIB	Cluster2	PIB:4:6:5:3:2	1	VR 1-4	1	VR 2-2	9	VR 3-6	1	VR 4-1	64	VR 5-5	8	VR 6-3	3	VR 7-2	1	VR 8-2	0_0	0_0_6	0_0_6_1
31728	IN_10_151	Bhutan	Asia	2010	8776	834	PIB	Cluster3	PIB:5:5:5:4:2	50	VR 1-5	4	VR 2-2	11	VR 3-5	1	VR 4-1	22	VR 5-5	4	VR 6-4	3	VR 7-2	1	VR 8-2	0_18	0_18_1	0_18_1_10
31729	IN_10_152	Bhutan	Asia	2010	8776	835	PIB	Cluster3	PIB:5:5:5:4:6	50	VR 1-5	4	VR 2-2	11	VR 3-5	1	VR 4-1	22	VR 5-5	4	VR 6-4	27	VR 7-6	1	VR 8-2	0_18	0_18_1	0_18_1_10
31730	IN_10_145	Bhutan	Asia	2010	8776	834	PIB	Cluster3	PIB:5:5:5:4:2	50	VR 1-5	4	VR 2-2	11	VR 3-5	1	VR 4-1	22	VR 5-5	4	VR 6-4	3	VR 7-2	1	VR 8-2	0_18	0_18_1	0_18_1_10
31731	BX3450	Pakistan	Asia	2010	1903	827	PIA	PIA	PIA:2:1:1:10:3	171	VR 1-2	10	VR 2-1	207	VR 3-1	24	VR 4-2	628	VR 5-1	149	VR 6-10	47	VR 7-3	46	VR 8-1	0_0	0_0_47	0_0_47_1
31732	BX4094	Pakistan	Asia	2010	1588	836	PIA	PIA	PIA:2:1:1:10:3	172	VR 1-2	11	VR 2-1	191	VR 3-1	35	VR 4-2	628	VR 5-1	148	VR 6-10	47	VR 7-3	46	VR 8-1	0_0	0_0_33	0_0_33_5
31733	10_590_272	Japan	Asia	2010	1901	837	PIB	Cluster3	PIB:5:5:4:4:2	2	VR 1-5	1	VR 2-2	11	VR 3-5	1	VR 4-1	9	VR 5-4	7	VR 6-4	3	VR 7-2	6	VR 8-2	0_2	0_2_0	0_2_0_1
31734	10_590_244	Philippines	Asia	2010	1901	517	PIB	Cluster1	PIB:5:4:4:3:2	5	VR 1-5	2	VR 2-2	2	VR 3-4	1	VR 4-1	1	VR 5-4	2	VR 6-3	2	VR 7-2	1	VR 8-2	0_2	0_2_0	0_2_0_1
31735	BX2715	Pakistan	Asia	2011	1599	838	PIB	Cluster2	PIB:4:3:5:3:2	1	VR 1-4	1	VR 2-2	85	VR 3-3	1	VR 4-1	3	VR 5-5	64	VR 6-3	3	VR 7-2	1	VR 8-2	0_2	0_2_22	0_2_22_0
31736	SI11-01	Slovenia	Europe	2011	1588	839	PIB	Cluster2	PIB:4:5:5:7:1	3	VR 1-4	1	VR 2-2	3	VR 3-5	1	VR 4-1	626	VR 5-5	6	VR 6-7	1	VR 7-1	8	VR 8-2	0_0	0_0_33	0_0_33_3
31737	GC0801038	Philippines	Asia	2008	1588	840	PIA	PIA	PIA:2:1:1:10:3	172	VR 1-2	11	VR 2-1	191	VR 3-1	23	VR 4-2	628	VR 5-1	148	VR 6-10	80	VR 7-3	46	VR 8-1	0_0	0_0_33	0_0_33_6
31738	989000202	Greece	Europe	1998	1583	841	PIB	Cluster3	PIB:4:5:5:7:1	1	VR 1-4	1	VR 2-2	3	VR 3-5	1	VR 4-1	13	VR 5-5	6	VR 6-7	1	VR 7-1	1	VR 8-2	0_2	0_2_7	0_2_7_1
31739	NG0109	Japan	Asia	2001	7363	810	PIB	Cluster3	PIB:5:5:2:7:1	32	VR 1-5	1	VR 2-2	3	VR 3-5	1	VR 4-1	52	VR 5-2	1	VR 6-7	1	VR 7-1	1	VR 8-2	0_2	0_2_17	0_2_17_0
31740	KN13_110	Japan	Asia	2001	1596	801	PIB	Cluster3	PIB:5:2:5:6:1	7	VR 1-5	1	VR 2-2	5	VR 3-2	1	VR 4-1	14	VR 5-5	51	VR 6-6	1	VR 7-1	3	VR 8-2	0_2	0_2_17	0_2_17_0
31741	NG0035	Japan	Asia	2000	7363	842	PIB	Cluster3	PIB:5:5:5:7:1	7	VR 1-5	1	VR 2-2	3	VR 3-5	1	VR 4-1	29	VR 5-5	1	VR 6-7	1	VR 7-1	41	VR 8-2	0_2	0_2_17	0_2_17_0
31742	989000022	Philippines	Asia	1998	1580	692	PIB	Cluster1	PIB:4:5:4:7:2	3	VR 1-4	1	VR 2-2	11	VR 3-5	1	VR 4-1	65	VR 5-4	5	VR 6-7	3	VR 7-2	1	VR 8-2	0_2	0_2_6	0_2_6_0
31743	SI11-06	Slovenia	Europe	2011	9363	843	PIB	Cluster2	PIB:5:2:5:3:2	2	VR 1-5	1	VR 2-2	6	VR 3-2	2	VR 4-1	536	VR 5-5	3	VR 6-3	2	VR 7-2	1	VR 8-2	0_2	0_2_1	0_2_1_0
31745	989000243	Germany	Europe	1998	11207	695	PIB	Cluster1	PIB:4:5:5:3:2	3	VR 1-4	1	VR 2-2	3	VR 3-5	1	VR 4-1	7	VR 5-5	3	VR 6-3	4	VR 7-2	1	VR 8-2	0_12	0_12_0	0_12_0_2
31746	989000127	Thailand	Asia	1998	1590	707	PIB	Cluster2	PIB:4:5:5:2:1	37	VR 1-4	1	VR 2-2	3	VR 3-5	1	VR 4-1	139	VR 5-5	46	VR 6-2	1	VR 7-1	1	VR 8-2	0_12	0_12_2	0_12_2_0
31747	03_590_188	UK	Europe	2003	1590	845	PIB	Cluster2	PIB:4:5:5:7:1	37	VR 1-4	1	VR 2-2	3	VR 3-5	1	VR 4-1	506	VR 5-5	1	VR 6-7	1	VR 7-1	1	VR 8-2	0_12	0_12_2	0_12_2_0
31748	08_590_278	Thailand	Asia	2008	1588	846	PIA	PIA	PIA:2:1:1:10:3	172	VR 1-2	11	VR 2-1	198	VR 3-1	23	VR 4-2	631	VR 5-1	152	VR 6-10	47	VR 7-3	46	VR 8-1	0_0	0_0_33	0_0_33_11
31749	999000022	Poland	Europe	1999	1892	847	PIB	Cluster1	PIB:4:2:5:3:2	6	VR 1-4	1	VR 2-2	1	VR 3-2	1	VR 4-1	41	VR 5-5	3	VR 6-3	4	VR 7-2	1	VR 8-2	1_8	1_8_3	1_8_3_0
31750	NO_09_3581	Norway	Europe	2009	1588	848	PIB	Cluster2	PIB:4:6:4:7:1	1	VR 1-4	1	VR 2-2	9	VR 3-6	1	VR 4-1	284	VR 5-4	1	VR 6-7	1	VR 7-1	1	VR 8-2	0_0	0_0_33	0_0_33_4
31751	999000113	Spain	Europe	1999	1902	647	PIB	Cluster2	PIB:4:5:5:7:2	1	VR 1-4	1	VR 2-2	3	VR 3-5	1	VR 4-1	32	VR 5-5	1	VR 6-7	2	VR 7-2	1	VR 8-2	0_0	0_0_8	0_0_8_1
31752	999000098	UK	Europe	1999	8143	849	PIB	Cluster2	PIB:4:5:5:7:1	3	VR 1-4	1	VR 2-2	3	VR 3-5	1	VR 4-1	2	VR 5-5	1	VR 6-7	1	VR 7-1	1	VR 8-2	0_0	0_0_18	0_0_18_11
31753	08_590_57	Thailand	Asia	2008	1588	850	PIB	Cluster2	PIB:4:2:5:7:1	8	VR 1-4	1	VR 2-2	12	VR 3-2	1	VR 4-1	471	VR 5-5	1	VR 6-7	1	VR 7-1	1	VR 8-2	0_0	0_0_33	0_0_33_12
31755	05_590_10	Australia	Oceania	2004	7365	852	PIB	Cluster2	PIB:4:5:5:7:1	3	VR 1-4	1	VR 2-2	3	VR 3-5	1	VR 4-1	2	VR 5-5	5	VR 6-7	1	VR 7-1	1	VR 8-2	0_2	0_2_37	0_2_37_0
31756	NG0106	Japan	Asia	2001	7363	853	PIB	Cluster2	PIB:4:5:5:7:1	1	VR 1-4	4	VR 2-2	3	VR 3-5	1	VR 4-1	305	VR 5-5	1	VR 6-7	1	VR 7-1	1	VR 8-2	0_2	0_2_34	0_2_34_0
31757	08_590_48	Thailand	Asia	2008	8130	854	PIA	PIA	PIA:2:1:1:10:3	173	VR 1-2	10	VR 2-1	193	VR 3-1	25	VR 4-2	629	VR 5-1	164	VR 6-10	47	VR 7-3	49	VR 8-1	0_0	0_0_29	0_0_29_0
31759	BEL_10_23	Belarus	Europe	2010	1892	855	PIB	Cluster1	PIB:4:2:5:3:2	6	VR 1-4	1	VR 2-2	1	VR 3-2	1	VR 4-1	337	VR 5-5	3	VR 6-3	4	VR 7-2	1	VR 8-2	1_8	1_8_3	1_8_3_5
31760	08_590_210	Vietnam	Asia	2008	9364	856	PIB	Cluster2	PIB:4:6:5:7:5	3	VR 1-4	1	VR 2-2	9	VR 3-6	1	VR 4-1	477	VR 5-5	1	VR 6-7	7	VR 7-5	5	VR 8-2	0_0	0_0_33	0_0_33_12
31761	05_590_342	Russia	Asia	2004	1902	857	PIB	Cluster2	PIB:4:5:5:7:2	121	VR 1-4	1	VR 2-2	3	VR 3-5	1	VR 4-1	76	VR 5-5	1	VR 6-7	2	VR 7-2	1	VR 8-2	0_0	0_0_8	0_0_8_1
31762	989000383	UK	Europe	1998	1579	858	PIB	Cluster3	PIB:4:5:5:7:1	1	VR 1-4	1	VR 2-2	4	VR 3-5	1	VR 4-1	69	VR 5-5	1	VR 6-7	8	VR 7-1	2	VR 8-2	0_0	0_0_43	0_0_43_1
31763	989000201	Greece	Europe	1998	11197	859	PIB	Cluster3	PIB:5:5:5:4:2	4	VR 1-5	2	VR 2-2	3	VR 3-5	1	VR 4-1	160	VR 5-5	4	VR 6-4	3	VR 7-2	1	VR 8-2	0_15	0_15_1	0_15_1_0
31765	989000432	Turkey	Asia	1998	1902	860	PIB	Cluster2	PIB:4:2:5:3:2	8	VR 1-4	1	VR 2-2	86	VR 3-2	1	VR 4-1	3	VR 5-5	30	VR 6-3	3	VR 7-2	1	VR 8-2	0_0	0_0_8	0_0_8_1
31766	08_590_82	Thailand	Asia	2008	11210	861	PIB	Cluster2	PIB:4:2:5:7:1	8	VR 1-4	1	VR 2-2	12	VR 3-2	1	VR 4-1	16	VR 5-5	1	VR 6-7	1	VR 7-1	1	VR 8-2	0_0	0_0_18	0_0_18_7
31767	08_590_64	China	Asia	2008	7822	862	PIB	Cluster2	PIB:4:5:5:3:2	3	VR 1-4	1	VR 2-2	3	VR 3-5	1	VR 4-1	3	VR 5-5	38	VR 6-3	3	VR 7-2	1	VR 8-2	0_2	0_2_9	0_2_9_14
31768	05_590_264	Russia	Asia	2004	8160	699	PIA	PIA	PIA:2:1:1:10:3	172	VR 1-2	11	VR 2-1	191	VR 3-1	23	VR 4-2	628	VR 5-1	148	VR 6-10	47	VR 7-3	46	VR 8-1	0_2	0_2_1	0_2_1_8
31769	08_590_55	Thailand	Asia	2008	1925	863	PIB	Cluster1	PIB:4:6:5:2:2	1	VR 1-4	1	VR 2-2	38	VR 3-6	1	VR 4-1	503	VR 5-5	29	VR 6-2	3	VR 7-2	1	VR 8-2	0_0	0_0_18	0_0_18_18
31770	989000138	Spain	Europe	1998	1579	864	PIB	Cluster3	PIB:4:5:5:7:1	160	VR 1-4	1	VR 2-2	4	VR 3-5	1	VR 4-1	2	VR 5-5	1	VR 6-7	1	VR 7-1	2	VR 8-2	0_0	0_0_43	0_0_43_1
31771	989000213	Denmark	Europe	1998	1579	865	PIB	Cluster3	PIB:4:5:5:7:1	1	VR 1-4	1	VR 2-2	3	VR 3-5	1	VR 4-1	5	VR 5-5	1	VR 6-7	1	VR 7-1	2	VR 8-2	0_0	0_0_43	0_0_43_1
31772	EST_11_1	Estonia	Europe	2011	1594	675	PIB	Cluster1	PIB:4:2:5:9:2	3	VR 1-4	1	VR 2-2	1	VR 3-2	1	VR 4-1	174	VR 5-5	17	VR 6-9	3	VR 7-2	1	VR 8-2	1_8	1_8_5	1_8_5_0
31773	KN13_16	Japan	Asia	2001	1901	866	PIB	Cluster2	PIB:4:5:5:7:1	1	VR 1-4	1	VR 2-2	3	VR 3-5	1	VR 4-1	562	VR 5-5	18	VR 6-7	1	VR 7-1	1	VR 8-2	0_2	0_2_0	0_2_0_1
31774	989000054	Denmark	Europe	1998	1585	867	PIB	Cluster1	PIB:4:2:5:3:2	3	VR 1-4	1	VR 2-2	1	VR 3-2	1	VR 4-1	82	VR 5-5	9	VR 6-3	3	VR 7-2	1	VR 8-2	1_1	1_1_22	1_1_22_0
31775	NG0102	Japan	Asia	2001	1901	695	PIB	Cluster1	PIB:4:5:5:3:2	3	VR 1-4	1	VR 2-2	3	VR 3-5	1	VR 4-1	7	VR 5-5	3	VR 6-3	4	VR 7-2	1	VR 8-2	0_2	0_2_0	0_2_0_1
31777	NG0521	Japan	Asia	2005	7363	813	PIB	Cluster3	PIB:4:4:5:7:1	1	VR 1-4	4	VR 2-2	26	VR 3-4	1	VR 4-1	2	VR 5-5	1	VR 6-7	1	VR 7-1	1	VR 8-2	0_2	0_2_17	0_2_17_0
31778	KN13_24	Japan	Asia	2000	1901	868	PIB	Cluster2	PIB:4:5:5:7:1	1	VR 1-4	1	VR 2-2	3	VR 3-5	1	VR 4-1	51	VR 5-5	31	VR 6-7	1	VR 7-1	1	VR 8-2	0_2	0_2_0	0_2_0_1
31779	08_590_79	Thailand	Asia	2008	8145	869	PIB	Cluster1	PIB:5:2:4:7:2	2	VR 1-5	1	VR 2-2	1	VR 3-2	1	VR 4-1	173	VR 5-4	1	VR 6-7	2	VR 7-2	1	VR 8-2	0_2	0_2_58	0_2_58_0
31781	EST_09_10	Estonia	Europe	2009	8776	767	PIB	Cluster1	PIB:4:2:5:2:2	1	VR 1-4	1	VR 2-2	1	VR 3-2	1	VR 4-1	485	VR 5-5	35	VR 6-2	4	VR 7-2	1	VR 8-2	31_1	31_1_0	31_1_0_0
31782	989000075	Italy	Europe	1998	8114	871	PIB	Cluster2	PIB:5:2:5:3:2	4	VR 1-5	1	VR 2-2	6	VR 3-2	1	VR 4-1	6	VR 5-5	3	VR 6-3	2	VR 7-2	1	VR 8-2	1_1	1_1_22	1_1_22_9
31783	989000040	Germany	Europe	1998	1594	872	PIB	Cluster1	PIB:4:2:5:3:2	3	VR 1-4	1	VR 2-2	1	VR 3-2	1	VR 4-1	31	VR 5-5	2	VR 6-3	3	VR 7-2	1	VR 8-2	1_8	1_8_5	1_8_5_0
31784	SI09_19	Slovenia	Europe	2009	1901	517	PIB	Cluster1	PIB:5:4:4:3:2	5	VR 1-5	2	VR 2-2	2	VR 3-4	1	VR 4-1	1	VR 5-4	2	VR 6-3	2	VR 7-2	1	VR 8-2	0_2	0_2_0	0_2_0_1
31785	BEL_11_147	Belarus	Europe	2011	11177	677	PIB	Cluster1	PIB:4:2:5:3:2	6	VR 1-4	1	VR 2-2	1	VR 3-2	1	VR 4-1	210	VR 5-5	3	VR 6-3	3	VR 7-2	1	VR 8-2	45_0	45_0_0	45_0_0_0
31786	999000015	Denmark	Europe	1999	1584	873	PIB	Cluster3	PIB:5:2:5:7:1	4	VR 1-5	1	VR 2-2	7	VR 3-2	1	VR 4-1	12	VR 5-5	11	VR 6-7	1	VR 7-1	3	VR 8-2	1_1	1_1_2	1_1_2_0
31787	989000377	Italy	Europe	1998	1584	874	PIB	Cluster3	PIB:5:2:5:7:1	15	VR 1-5	1	VR 2-2	7	VR 3-2	1	VR 4-1	12	VR 5-5	11	VR 6-7	1	VR 7-1	3	VR 8-2	1_1	1_1_2	1_1_2_0
31788	989000285	Denmark	Europe	1998	1584	875	PIB	Cluster3	PIB:5:2:5:2:1	4	VR 1-5	1	VR 2-2	7	VR 3-2	1	VR 4-1	12	VR 5-5	98	VR 6-2	1	VR 7-1	3	VR 8-2	1_1	1_1_2	1_1_2_0
31789	989000395	USA	North America	1998	1584	876	PIB	Cluster3	PIB:5:2:5:7:1	125	VR 1-5	1	VR 2-2	7	VR 3-2	1	VR 4-1	467	VR 5-5	11	VR 6-7	1	VR 7-1	3	VR 8-2	1_1	1_1_2	1_1_2_0
31790	989000378	France	Europe	1998	1584	875	PIB	Cluster3	PIB:5:2:5:2:1	4	VR 1-5	1	VR 2-2	7	VR 3-2	1	VR 4-1	12	VR 5-5	98	VR 6-2	1	VR 7-1	3	VR 8-2	1_1	1_1_2	1_1_2_0
31791	989000325	USA	North America	1998	1584	591	PIB	Cluster3	PIB:5:2:5:7:1	4	VR 1-5	1	VR 2-2	7	VR 3-2	1	VR 4-1	12	VR 5-5	1	VR 6-7	1	VR 7-1	3	VR 8-2	1_1	1_1_2	1_1_2_0
31792	IN_07_114	India	Asia	2007	1903	814	PIA	PIA	PIA:2:1:1:10:3	171	VR 1-2	10	VR 2-1	194	VR 3-1	24	VR 4-2	628	VR 5-1	149	VR 6-10	47	VR 7-3	46	VR 8-1	0_0	0_0_47	0_0_47_3
31793	05_590_8	Australia	Oceania	2004	8122	877	PIB	Cluster3	PIB:5:3:4:4:2	2	VR 1-5	2	VR 2-2	14	VR 3-3	1	VR 4-1	4	VR 5-4	4	VR 6-4	5	VR 7-2	1	VR 8-2	19_0	19_0_1	19_0_1_0
31794	989000284	UK	Europe	1998	1584	875	PIB	Cluster3	PIB:5:2:5:2:1	4	VR 1-5	1	VR 2-2	7	VR 3-2	1	VR 4-1	12	VR 5-5	98	VR 6-2	1	VR 7-1	3	VR 8-2	1_1	1_1_2	1_1_2_0
31795	05_590_371	UK [Scotland]	Europe	2004	8122	877	PIB	Cluster3	PIB:5:3:4:4:2	2	VR 1-5	2	VR 2-2	14	VR 3-3	1	VR 4-1	4	VR 5-4	4	VR 6-4	5	VR 7-2	1	VR 8-2	19_0	19_0_1	19_0_1_0
31796	08_590_193	Thailand	Asia	2008	8112	699	PIA	PIA	PIA:2:1:1:10:3	172	VR 1-2	11	VR 2-1	191	VR 3-1	23	VR 4-2	628	VR 5-1	148	VR 6-10	47	VR 7-3	46	VR 8-1	1_1	1_1_17	1_1_17_8
31797	05_590_35	New Zealand	Oceania	2004	8122	877	PIB	Cluster3	PIB:5:3:4:4:2	2	VR 1-5	2	VR 2-2	14	VR 3-3	1	VR 4-1	4	VR 5-4	4	VR 6-4	5	VR 7-2	1	VR 8-2	19_0	19_0_1	19_0_1_0
31798	989000355	France	Europe	1998	12080	878	PIA	PIA	PIA:2:1:1:10:3	171	VR 1-2	10	VR 2-1	193	VR 3-1	23	VR 4-2	628	VR 5-1	150	VR 6-10	47	VR 7-3	46	VR 8-1	11_0	11_0_3	11_0_3_0
31799	05_590_339	Russia	Asia	2004	6810	879	PIB	Cluster1	PIB:4:2:5:3:2	3	VR 1-4	1	VR 2-2	1	VR 3-2	1	VR 4-1	57	VR 5-5	2	VR 6-3	3	VR 7-2	1	VR 8-2	1_1	1_1_21	1_1_21_0
31800	04_590_58	UK	Europe	2004	8122	877	PIB	Cluster3	PIB:5:3:4:4:2	2	VR 1-5	2	VR 2-2	14	VR 3-3	1	VR 4-1	4	VR 5-4	4	VR 6-4	5	VR 7-2	1	VR 8-2	19_0	19_0_1	19_0_1_0
31801	590_44	Germany	Europe	2008	10622	880	PIB	Cluster2	PIB:4:4:5:3:2	1	VR 1-4	1	VR 2-2	119	VR 3-4	1	VR 4-1	3	VR 5-5	42	VR 6-3	3	VR 7-2	1	VR 8-2	0_20	0_20_4	0_20_4_0
31802	05_590_374	UK [Scotland]	Europe	2005	8148	881	PIB	Cluster3	PIB:5:3:4:4:2	2	VR 1-5	2	VR 2-2	14	VR 3-3	1	VR 4-1	4	VR 5-4	4	VR 6-4	5	VR 7-2	1	VR 8-2	5_0	5_0_0	5_0_0_0
31803	BX8371	Pakistan	Asia	2008	1902	882	PIB	Cluster2	PIB:4:6:5:7:2	1	VR 1-4	1	VR 2-2	9	VR 3-6	1	VR 4-1	22	VR 5-5	1	VR 6-7	2	VR 7-2	1	VR 8-2	0_0	0_0_8	0_0_8_1
31804	03_590_99	Denmark	Europe	2002	8122	877	PIB	Cluster3	PIB:5:3:4:4:2	2	VR 1-5	2	VR 2-2	14	VR 3-3	1	VR 4-1	4	VR 5-4	4	VR 6-4	5	VR 7-2	1	VR 8-2	19_0	19_0_1	19_0_1_0
31805	05_590_249	Russia	Asia	2004	1905	883	PIB	Cluster2	PIB:4:5:5:7:2	1	VR 1-4	1	VR 2-2	3	VR 3-5	1	VR 4-1	569	VR 5-5	1	VR 6-7	2	VR 7-2	1	VR 8-2	3_0	3_0_0	3_0_0_0
31806	05_590_281	Russia	Asia	2004	6726	884	PIB	Cluster2	PIB:4:2:2:3:2	8	VR 1-4	1	VR 2-2	86	VR 3-2	1	VR 4-1	500	VR 5-2	30	VR 6-3	3	VR 7-2	1	VR 8-2	41_0	41_0_0	41_0_0_0
31807	05_590_37	New Zealand	Oceania	2004	8122	650	PIB	Cluster3	PIB:5:3:4:4:2	4	VR 1-5	2	VR 2-2	10	VR 3-3	1	VR 4-1	4	VR 5-4	4	VR 6-4	5	VR 7-2	1	VR 8-2	19_0	19_0_1	19_0_1_0
31808	989000335	Hungary	Europe	1998	6726	885	PIB	Cluster1	PIB:4:2:5:3:2	3	VR 1-4	1	VR 2-2	1	VR 3-2	1	VR 4-1	39	VR 5-5	2	VR 6-3	3	VR 7-2	1	VR 8-2	41_0	41_0_0	41_0_0_0
31809	03_590_96	Denmark	Europe	2002	8122	811	PIB	Cluster3	PIB:5:3:4:4:2	2	VR 1-5	2	VR 2-2	10	VR 3-3	1	VR 4-1	4	VR 5-4	4	VR 6-4	5	VR 7-2	1	VR 8-2	19_0	19_0_1	19_0_1_0
31810	08_590_231	Thailand	Asia	2008	1588	699	PIA	PIA	PIA:2:1:1:10:3	172	VR 1-2	11	VR 2-1	191	VR 3-1	23	VR 4-2	628	VR 5-1	148	VR 6-10	47	VR 7-3	46	VR 8-1	0_0	0_0_33	0_0_33_12
31811	08_590_81	Thailand	Asia	2008	8776	886	PIB	Cluster3	PIB:5:2:4:4:2	4	VR 1-5	3	VR 2-2	21	VR 3-2	1	VR 4-1	83	VR 5-4	23	VR 6-4	3	VR 7-2	1	VR 8-2	0_18	0_18_1	0_18_1_4
31812	05_590_273	Russia	Asia	2004	11212	887	PIA	PIA	PIA:2:1:1:10:3	171	VR 1-2	10	VR 2-1	192	VR 3-1	24	VR 4-2	628	VR 5-1	149	VR 6-10	47	VR 7-3	46	VR 8-1	0_18	0_18_12	0_18_12_0
31813	IN_09_2768	India	Asia	2009	8775	829	PIB	Cluster3	PIB:5:3:4:4:4	4	VR 1-5	2	VR 2-2	8	VR 3-3	1	VR 4-1	9	VR 5-4	7	VR 6-4	6	VR 7-4	1	VR 8-2	0_20	0_20_0	0_20_0_0
31814	IN_08_1570	India	Asia	2008	8775	829	PIB	Cluster3	PIB:5:3:4:4:4	4	VR 1-5	2	VR 2-2	8	VR 3-3	1	VR 4-1	9	VR 5-4	7	VR 6-4	6	VR 7-4	1	VR 8-2	0_20	0_20_0	0_20_0_0
31815	989000114	Indonesia	Asia	1998	1931	719	PIA	PIA	PIA:1:3:1:10:3	176	VR 1-1	13	VR 2-3	195	VR 3-1	27	VR 4-2	628	VR 5-1	164	VR 6-10	76	VR 7-3	47	VR 8-2	1_1	1_1_25	1_1_25_0
31816	999000135	Turkey	Asia	1999	7369	704	PIA	PIA	PIA:2:1:1:10:3	173	VR 1-2	10	VR 2-1	193	VR 3-1	25	VR 4-2	629	VR 5-1	164	VR 6-10	47	VR 7-3	46	VR 8-1	17_0	17_0_0	17_0_0_0
31817	989000407	The Netherlands	Europe	1998	11188	888	PIA	PIA	PIA:2:1:1:10:3	174	VR 1-2	10	VR 2-1	196	VR 3-1	23	VR 4-2	630	VR 5-1	149	VR 6-10	47	VR 7-3	46	VR 8-1	14_0	14_0_1	14_0_1_0
31865	POL_12_214	Poland	Europe	2012	1901	684	PIB	Cluster1	PIB:5:4:4:3:2	5	VR 1-5	2	VR 2-2	2	VR 3-4	1	VR 4-1	1	VR 5-4	2	VR 6-3	2	VR 7-2	1	VR 8-2	0_2	0_2_0	0_2_0_1
31867	BEL_10_73	Belarus	Europe	2010	1901	676	PIB	Cluster3	PIB:4:4:5:7:1	1	VR 1-4	1	VR 2-2	26	VR 3-4	1	VR 4-1	13	VR 5-5	6	VR 6-7	1	VR 7-1	2	VR 8-2	0_2	0_2_0	0_2_0_1
31896	989000114	Indonesia	Asia	1998	1931	719	PIA	PIA	PIA:1:3:1:10:3	176	VR 1-1	13	VR 2-3	195	VR 3-1	27	VR 4-2	628	VR 5-1	164	VR 6-10	76	VR 7-3	47	VR 8-2	1_1	1_1_25	1_1_25_0
31917	BEL_11_163	Belarus	Europe	2011	1901	517	PIB	Cluster1	PIB:5:4:4:3:2	5	VR 1-5	2	VR 2-2	2	VR 3-4	1	VR 4-1	1	VR 5-4	2	VR 6-3	2	VR 7-2	1	VR 8-2	0_2	0_2_0	0_2_0_1
31943	BX1589	Pakistan	Asia	2011	1903	889	PIB	Cluster2	PIB:4:3:5:7:1	1	VR 1-4	1	VR 2-2	85	VR 3-3	1	VR 4-1	13	VR 5-5	1	VR 6-7	1	VR 7-1	1	VR 8-2	0_0	0_0_47	0_0_47_13
31944	BX290	Pakistan	Asia	2011	1903	890	PIA	PIA	PIA:2:1:1:10:3	171	VR 1-2	10	VR 2-1	211	VR 3-1	24	VR 4-2	628	VR 5-1	149	VR 6-10	47	VR 7-3	46	VR 8-1	0_0	0_0_47	0_0_47_1
31945	BX1099	Pakistan	Asia	2011	1903	890	PIA	PIA	PIA:2:1:1:10:3	171	VR 1-2	10	VR 2-1	211	VR 3-1	24	VR 4-2	628	VR 5-1	149	VR 6-10	47	VR 7-3	46	VR 8-1	0_0	0_0_47	0_0_47_1
31946	BX596	Pakistan	Asia	2011	11228	826	PIA	PIA	PIA:2:1:1:10:3	171	VR 1-2	10	VR 2-1	194	VR 3-1	24	VR 4-2	628	VR 5-1	149	VR 6-10	47	VR 7-3	46	VR 8-1	0_18	0_18_9	0_18_9_0
31947	BX1275	Pakistan	Asia	2011	1903	891	PIB	Cluster3	PIB:5:3:4:2:1	2	VR 1-5	2	VR 2-2	8	VR 3-3	1	VR 4-1	15	VR 5-4	99	VR 6-2	1	VR 7-1	1	VR 8-2	0_0	0_0_47	0_0_47_1
31951	01_30	Vietnam	Asia	2011	1588	894	PIB	Cluster3	PIB:4:5:5:7:1	22	VR 1-4	1	VR 2-2	4	VR 3-5	1	VR 4-1	79	VR 5-5	1	VR 6-7	1	VR 7-1	1	VR 8-2	0_0	0_0_33	0_0_33_12
31952	03_87	Vietnam	Asia	2011	10313	895	PIB	Cluster1	PIB:4:2:5:9:2	1	VR 1-4	1	VR 2-2	1	VR 3-2	1	VR 4-1	7	VR 5-5	53	VR 6-9	4	VR 7-2	1	VR 8-2	0_2	0_2_23	0_2_23_1
31953	09_11	Vietnam	Asia	2011	1600	896	PIB	Cluster2	PIB:4:5:5:7:1	1	VR 1-4	1	VR 2-2	3	VR 3-5	1	VR 4-1	71	VR 5-5	1	VR 6-7	1	VR 7-1	1	VR 8-2	0_0	0_0_57	0_0_57_1
31954	05_96	Vietnam	Asia	2011	11230	897	PIB	Cluster1	PIB:4:5:5:3:2	3	VR 1-4	1	VR 2-2	3	VR 3-5	1	VR 4-1	89	VR 5-5	3	VR 6-3	4	VR 7-2	1	VR 8-2	0_2	0_2_9	0_2_9_4
31955	05_200	Vietnam	Asia	2011	11231	898	PIB	Cluster1	PIB:4:6:5:3:2	3	VR 1-4	1	VR 2-2	9	VR 3-6	1	VR 4-1	7	VR 5-5	3	VR 6-3	4	VR 7-2	1	VR 8-2	0_2	0_2_64	0_2_64_0
31966	02_225	The Gambia	Africa	1989	11233	907	PIB	Cluster1	PIB:4:2:5:4:2	1	VR 1-4	1	VR 2-2	1	VR 3-2	4	VR 4-1	430	VR 5-5	4	VR 6-4	4	VR 7-2	1	VR 8-2	29_0	29_0_0	29_0_0_0
31967	02_227	South Africa	Africa	1990	1902	908	PIB	Cluster2	PIB:4:5:5:7:2	1	VR 1-4	1	VR 2-2	3	VR 3-5	1	VR 4-1	170	VR 5-5	1	VR 6-7	2	VR 7-2	1	VR 8-2	0_0	0_0_8	0_0_8_0
31968	02_228	South Africa	Africa	1991	11234	909	PIA	PIA	PIA:2:1:1:10:3	173	VR 1-2	10	VR 2-1	210	VR 3-1	25	VR 4-2	629	VR 5-1	150	VR 6-10	47	VR 7-3	46	VR 8-1	1_7	1_7_1	1_7_1_0
31969	02_229	South Africa	Africa	1991	10899	910	PIA	PIA	PIA:2:1:1:10:3	174	VR 1-2	10	VR 2-1	196	VR 3-1	23	VR 4-2	628	VR 5-1	154	VR 6-10	77	VR 7-3	48	VR 8-1	0_0	0_0_32	0_0_32_0
31970	02_230	Tanzania	Africa	1992	18329	911	PIA	PIA	PIA:2:1:1:10:3	171	VR 1-2	10	VR 2-1	192	VR 3-1	24	VR 4-2	629	VR 5-1	149	VR 6-10	47	VR 7-3	46	VR 8-1	34_0	34_0_0	34_0_0_1
31971	989000020	Cape Verde	Africa	1998	1583	699	PIA	PIA	PIA:2:1:1:10:3	172	VR 1-2	11	VR 2-1	191	VR 3-1	23	VR 4-2	628	VR 5-1	148	VR 6-10	47	VR 7-3	46	VR 8-1	0_2	0_2_14	0_2_14_0
31972	989000035	Cape Verde	Africa	1998	1931	912	PIB	Cluster3	PIB:5:3:4:4:2	5	VR 1-5	2	VR 2-2	8	VR 3-3	1	VR 4-1	9	VR 5-4	7	VR 6-4	10	VR 7-2	1	VR 8-2	1_1	1_1_27	1_1_27_0
31973	989000005	The Gambia	Africa	1998	8139	913	PIA	PIA	PIA:2:1:1:10:3	171	VR 1-2	10	VR 2-1	192	VR 3-1	24	VR 4-2	628	VR 5-1	149	VR 6-10	47	VR 7-3	46	VR 8-1	0_12	0_12_5	0_12_5_0
31974	989000046	The Gambia	Africa	1998	8139	913	PIA	PIA	PIA:2:1:1:10:3	171	VR 1-2	10	VR 2-1	192	VR 3-1	24	VR 4-2	628	VR 5-1	149	VR 6-10	47	VR 7-3	46	VR 8-1	0_12	0_12_5	0_12_5_0
31975	989000266	The Gambia	Africa	1998	12080	878	PIA	PIA	PIA:2:1:1:10:3	171	VR 1-2	10	VR 2-1	193	VR 3-1	23	VR 4-2	628	VR 5-1	150	VR 6-10	47	VR 7-3	46	VR 8-1	11_0	11_0_3	11_0_3_0
31976	989000418	Morocco	Africa	1998	1583	914	PIB	Cluster2	PIB:4:5:5:7:3	1	VR 1-4	1	VR 2-2	3	VR 3-5	1	VR 4-1	2	VR 5-5	1	VR 6-7	18	VR 7-3	1	VR 8-2	0_2	0_2_7	0_2_7_2
31977	989000421	Morocco	Africa	1998	11235	915	PIB	Cluster2	PIB:4:5:5:7:2	3	VR 1-4	1	VR 2-2	3	VR 3-5	1	VR 4-1	32	VR 5-5	1	VR 6-7	2	VR 7-2	1	VR 8-2	0_0	0_0_4	0_0_4_0
31978	989000016	Tanzania	Africa	1998	12082	733	PIB	Cluster1	PIB:4:2:5:3:2	6	VR 1-4	1	VR 2-2	13	VR 3-2	1	VR 4-1	14	VR 5-5	2	VR 6-3	4	VR 7-2	1	VR 8-2	1_4	1_4_0	1_4_0_0
31979	999000083	Uganda	Africa	1999	8142	916	PIB	Cluster1	PIB:4:2:5:4:2	6	VR 1-4	1	VR 2-2	13	VR 3-2	1	VR 4-1	7	VR 5-5	91	VR 6-4	3	VR 7-2	1	VR 8-2	1_1	1_1_32	1_1_32_0
31980	999000018	Angola	Africa	1999	1585	867	PIB	Cluster1	PIB:4:2:5:3:2	3	VR 1-4	1	VR 2-2	1	VR 3-2	1	VR 4-1	82	VR 5-5	9	VR 6-3	3	VR 7-2	1	VR 8-2	1_1	1_1_22	1_1_22_0
31981	999000055	The Gambia	Africa	1999	1585	917	PIB	Cluster1	PIB:4:2:5:3:2	3	VR 1-4	1	VR 2-2	1	VR 3-2	1	VR 4-1	166	VR 5-5	9	VR 6-3	3	VR 7-2	1	VR 8-2	1_1	1_1_22	1_1_22_0
31982	999000051	Guinea	Africa	1999	12083	918	PIB	Cluster1	PIB:5:3:5:3:2	12	VR 1-5	2	VR 2-2	8	VR 3-3	1	VR 4-1	3	VR 5-5	8	VR 6-3	3	VR 7-2	1	VR 8-2	0_2	0_2_56	0_2_56_0
31983	999000073	Morocco	Africa	1999	7363	919	PIB	Cluster1	PIB:4:2:5:3:2	3	VR 1-4	1	VR 2-2	1	VR 3-2	1	VR 4-1	29	VR 5-5	2	VR 6-3	4	VR 7-2	1	VR 8-2	5_1	5_1_0	5_1_0_0
31984	08_590_00123	Guinea-Bissau	Africa	2007	8112	920	PIB	Cluster2	PIB:4:3:5:3:2	29	VR 1-4	1	VR 2-2	55	VR 3-3	1	VR 4-1	14	VR 5-5	2	VR 6-3	4	VR 7-2	1	VR 8-2	1_1	1_1_17	1_1_17_0
31985	08_590_125	Guinea-Bissau	Africa	2007	8112	920	PIB	Cluster2	PIB:4:3:5:3:2	29	VR 1-4	1	VR 2-2	55	VR 3-3	1	VR 4-1	14	VR 5-5	2	VR 6-3	4	VR 7-2	1	VR 8-2	1_1	1_1_17	1_1_17_0
31986	08_590_00126	Guinea-Bissau	Africa	2007	1603	913	PIA	PIA	PIA:2:1:1:10:3	171	VR 1-2	10	VR 2-1	192	VR 3-1	24	VR 4-2	628	VR 5-1	149	VR 6-10	47	VR 7-3	46	VR 8-1	0_12	0_12_5	0_12_5_0
31987	08_590_00127	Guinea-Bissau	Africa	2007	8112	920	PIB	Cluster2	PIB:4:3:5:3:2	29	VR 1-4	1	VR 2-2	55	VR 3-3	1	VR 4-1	14	VR 5-5	2	VR 6-3	4	VR 7-2	1	VR 8-2	1_1	1_1_17	1_1_17_0
31988	08_590_00128	Guinea-Bissau	Africa	2007	11236	699	PIA	PIA	PIA:2:1:1:10:3	172	VR 1-2	11	VR 2-1	191	VR 3-1	23	VR 4-2	628	VR 5-1	148	VR 6-10	47	VR 7-3	46	VR 8-1	1_1	1_1_38	1_1_38_0
31989	08_590_00129	Guinea-Bissau	Africa	2007	8112	920	PIB	Cluster2	PIB:4:3:5:3:2	29	VR 1-4	1	VR 2-2	55	VR 3-3	1	VR 4-1	14	VR 5-5	2	VR 6-3	4	VR 7-2	1	VR 8-2	1_1	1_1_17	1_1_17_0
31990	08_590_00130	Guinea-Bissau	Africa	2007	8112	921	PIB	Cluster1	PIB:4:5:5:3:2	3	VR 1-4	1	VR 2-2	3	VR 3-5	1	VR 4-1	7	VR 5-5	3	VR 6-3	4	VR 7-2	1	VR 8-2	1_1	1_1_17	1_1_17_0
31991	08_590_00131	Guinea-Bissau	Africa	2007	8123	920	PIB	Cluster2	PIB:4:3:5:3:2	29	VR 1-4	1	VR 2-2	55	VR 3-3	1	VR 4-1	14	VR 5-5	2	VR 6-3	4	VR 7-2	1	VR 8-2	15_0	15_0_0	15_0_0_0
31992	08_590_00132	Guinea-Bissau	Africa	2007	11236	699	PIA	PIA	PIA:2:1:1:10:3	172	VR 1-2	11	VR 2-1	191	VR 3-1	23	VR 4-2	628	VR 5-1	148	VR 6-10	47	VR 7-3	46	VR 8-1	1_1	1_1_38	1_1_38_0
31993	08_590_00133	Guinea-Bissau	Africa	2007	8112	920	PIB	Cluster2	PIB:4:3:5:3:2	29	VR 1-4	1	VR 2-2	55	VR 3-3	1	VR 4-1	14	VR 5-5	2	VR 6-3	4	VR 7-2	1	VR 8-2	1_1	1_1_17	1_1_17_0
31994	08_590_00134	Guinea-Bissau	Africa	2007	11236	699	PIA	PIA	PIA:2:1:1:10:3	172	VR 1-2	11	VR 2-1	191	VR 3-1	23	VR 4-2	628	VR 5-1	148	VR 6-10	47	VR 7-3	46	VR 8-1	1_1	1_1_38	1_1_38_0
31995	08_590_00135	Guinea-Bissau	Africa	2007	11236	699	PIA	PIA	PIA:2:1:1:10:3	172	VR 1-2	11	VR 2-1	191	VR 3-1	23	VR 4-2	628	VR 5-1	148	VR 6-10	47	VR 7-3	46	VR 8-1	1_1	1_1_38	1_1_38_0
31996	08_590_00136	Guinea-Bissau	Africa	2007	11240	922	PIB	Cluster3	PIB:5:3:4:4:2	5	VR 1-5	2	VR 2-2	8	VR 3-3	1	VR 4-1	18	VR 5-4	59	VR 6-4	10	VR 7-2	23	VR 8-2	0_9	0_9_0	0_9_0_3
31997	08_590_00141	Guinea-Bissau	Africa	2007	11241	878	PIA	PIA	PIA:2:1:1:10:3	171	VR 1-2	10	VR 2-1	193	VR 3-1	23	VR 4-2	628	VR 5-1	150	VR 6-10	47	VR 7-3	46	VR 8-1	0_9	0_9_0	0_9_0_1
31998	08_590_00142	Guinea-Bissau	Africa	2007	8123	920	PIB	Cluster2	PIB:4:3:5:3:2	29	VR 1-4	1	VR 2-2	55	VR 3-3	1	VR 4-1	14	VR 5-5	2	VR 6-3	4	VR 7-2	1	VR 8-2	15_0	15_0_0	15_0_0_0
31999	08_590_00143	Guinea-Bissau	Africa	2007	8161	923	PIB	Cluster3	PIB:5:2:5:7:1	2	VR 1-5	2	VR 2-2	164	VR 3-2	1	VR 4-1	2	VR 5-5	1	VR 6-7	1	VR 7-1	1	VR 8-2	1_1	1_1_36	1_1_36_0
32000	08_590_00144	Guinea-Bissau	Africa	2007	12084	695	PIB	Cluster1	PIB:4:5:5:3:2	3	VR 1-4	1	VR 2-2	3	VR 3-5	1	VR 4-1	7	VR 5-5	3	VR 6-3	4	VR 7-2	1	VR 8-2	8_0	8_0_0	8_0_0_0
32001	08_590_00145	Guinea-Bissau	Africa	2007	1591	878	PIA	PIA	PIA:2:1:1:10:3	171	VR 1-2	10	VR 2-1	193	VR 3-1	23	VR 4-2	628	VR 5-1	150	VR 6-10	47	VR 7-3	46	VR 8-1	11_0	11_0_1	11_0_1_1
32002	08_590_00146	Guinea-Bissau	Africa	2007	11242	924	PIB	Cluster2	PIB:4:3:5:3:2	29	VR 1-4	1	VR 2-2	55	VR 3-3	1	VR 4-1	14	VR 5-5	140	VR 6-3	4	VR 7-2	1	VR 8-2	0_9	0_9_0	0_9_0_2
32007	08_590_00153	Guinea-Bissau	Africa	2007	8161	925	PIB	Cluster2	PIB:4:3:5:7:1	29	VR 1-4	1	VR 2-2	72	VR 3-3	1	VR 4-1	81	VR 5-5	1	VR 6-7	1	VR 7-1	1	VR 8-2	1_1	1_1_36	1_1_36_0
32008	08_590_00154	Guinea-Bissau	Africa	2007	8112	920	PIB	Cluster2	PIB:4:3:5:3:2	29	VR 1-4	1	VR 2-2	55	VR 3-3	1	VR 4-1	14	VR 5-5	2	VR 6-3	4	VR 7-2	1	VR 8-2	1_1	1_1_17	1_1_17_0
32009	08_590_00156	Guinea-Bissau	Africa	2007	8112	927	PIA	PIA	PIA:2:1:1:10:3	190	VR 1-2	10	VR 2-1	193	VR 3-1	23	VR 4-2	628	VR 5-1	150	VR 6-10	82	VR 7-3	46	VR 8-1	1_1	1_1_17	1_1_17_1
32010	08_590_00157	Guinea-Bissau	Africa	2007	11244	920	PIB	Cluster2	PIB:4:3:5:3:2	29	VR 1-4	1	VR 2-2	55	VR 3-3	1	VR 4-1	14	VR 5-5	2	VR 6-3	4	VR 7-2	1	VR 8-2	1_1	1_1_27	1_1_27_3
32011	08_590_00138_pg_r	Guinea-Bissau	Africa	2007	12084	695	PIB	Cluster1	PIB:4:5:5:3:2	3	VR 1-4	1	VR 2-2	3	VR 3-5	1	VR 4-1	7	VR 5-5	3	VR 6-3	4	VR 7-2	1	VR 8-2	8_0	8_0_0	8_0_0_0
32030	DO29810	Denmark	Europe	1963	7365	937	PIA	PIA	PIA:2:1:1:10:3	174	VR 1-2	10	VR 2-1	196	VR 3-1	23	VR 4-2	628	VR 5-1	154	VR 6-10	77	VR 7-3	48	VR 8-1	35_0	35_0_0	35_0_0_0
32046	DO17769	Denmark	Europe	1965	11253	949	PIB	Cluster1	PIB:4:2:5:3:2	1	VR 1-4	1	VR 2-2	1	VR 3-2	1	VR 4-1	35	VR 5-5	2	VR 6-3	4	VR 7-2	1	VR 8-2	49_1	49_1_0	49_1_0_0
32050	DO18273	Denmark	Europe	1940	11693	952	PIB	Cluster1	PIB:4:2:5:2:2	29	VR 1-4	1	VR 2-2	1	VR 3-2	1	VR 4-1	7	VR 5-5	21	VR 6-2	4	VR 7-2	1	VR 8-2	47_0	47_0_1	47_0_1_0
32053	DO38932	Denmark	Europe	1941	11678	955	PIB	Cluster3	PIB:5:2:5:7:1	53	VR 1-5	1	VR 2-2	5	VR 3-2	1	VR 4-1	24	VR 5-5	1	VR 6-7	1	VR 7-1	11	VR 8-2	1_8	1_8_1	1_8_1_0
32054	DO68169	Denmark	Europe	1967	1926	226	PIB	Cluster2	PIB:4:4:5:3:2	3	VR 1-4	1	VR 2-2	145	VR 3-4	1	VR 4-1	3	VR 5-5	8	VR 6-3	3	VR 7-2	1	VR 8-2	8_1	8_1_0	8_1_0_1
32056	DO17717	Denmark	Europe	1968	10931	956	PIB	Cluster1	PIB:4:2:5:3:2	3	VR 1-4	1	VR 2-2	1	VR 3-2	1	VR 4-1	7	VR 5-5	3	VR 6-3	4	VR 7-2	1	VR 8-2	0_12	0_12_7	0_12_7_0
32057	DO27234	Denmark	Europe	1968	10931	940	PIB	Cluster1	PIB:4:2:5:3:2	3	VR 1-4	1	VR 2-2	21	VR 3-2	1	VR 4-1	7	VR 5-5	3	VR 6-3	4	VR 7-2	1	VR 8-2	0_12	0_12_7	0_12_7_3
32058	DO44229	Denmark	Europe	1968	11258	957	PIA	PIA	PIA:1:3:1:10:3	176	VR 1-1	13	VR 2-3	195	VR 3-1	27	VR 4-2	628	VR 5-1	164	VR 6-10	76	VR 7-3	47	VR 8-2	46_0	46_0_0	46_0_0_0
32061	DO303	Denmark	Europe	1979	1927	695	PIB	Cluster1	PIB:4:5:5:3:2	3	VR 1-4	1	VR 2-2	3	VR 3-5	1	VR 4-1	7	VR 5-5	3	VR 6-3	4	VR 7-2	1	VR 8-2	0_12	0_12_0	0_12_0_0
32062	DO313	Denmark	Europe	1979	1601	958	PIB	Cluster1	PIB:5:2:4:7:2	2	VR 1-5	3	VR 2-2	148	VR 3-2	1	VR 4-1	9	VR 5-4	1	VR 6-7	3	VR 7-2	1	VR 8-2	0_0	0_0_0	0_0_0_3
32064	DO427	Denmark	Europe	1979	1595	960	PIA	PIA	PIA:2:1:1:10:3	192	VR 1-2	12	VR 2-1	192	VR 3-1	23	VR 4-2	630	VR 5-1	155	VR 6-10	47	VR 7-3	46	VR 8-1	42_0	42_0_0	42_0_0_0
32065	DO438	Denmark	Europe	1979	1889	961	PIB	Cluster3	PIB:5:3:4:4:2	4	VR 1-5	2	VR 2-2	65	VR 3-3	1	VR 4-1	9	VR 5-4	7	VR 6-4	50	VR 7-2	1	VR 8-2	1_7	1_7_0	1_7_0_1
32069	DO462	Denmark	Europe	1979	1595	960	PIA	PIA	PIA:2:1:1:10:3	192	VR 1-2	12	VR 2-1	192	VR 3-1	23	VR 4-2	630	VR 5-1	155	VR 6-10	47	VR 7-3	46	VR 8-1	42_0	42_0_0	42_0_0_0
32070	DO65984	Denmark	Europe	1942	11249	963	PIB	Cluster1	PIB:4:2:5:3:2	6	VR 1-4	1	VR 2-2	13	VR 3-2	1	VR 4-1	26	VR 5-5	3	VR 6-3	4	VR 7-2	1	VR 8-2	27_0	27_0_0	27_0_0_0
32071	DO45045	Denmark	Europe	1943	11253	964	PIA	PIA	PIA:2:1:1:10:3	171	VR 1-2	12	VR 2-1	192	VR 3-1	24	VR 4-2	629	VR 5-1	149	VR 6-10	47	VR 7-3	55	VR 8-1	49_1	49_1_0	49_1_0_0
32072	DO45046	Denmark	Europe	1943	11253	964	PIA	PIA	PIA:2:1:1:10:3	171	VR 1-2	12	VR 2-1	192	VR 3-1	24	VR 4-2	629	VR 5-1	149	VR 6-10	47	VR 7-3	55	VR 8-1	49_1	49_1_0	49_1_0_0
32074	989000093	Saudi Arabia	Asia	1998	7363	915	PIB	Cluster2	PIB:4:5:5:7:2	3	VR 1-4	1	VR 2-2	3	VR 3-5	1	VR 4-1	32	VR 5-5	1	VR 6-7	2	VR 7-2	1	VR 8-2	0_12	0_12_4	0_12_4_0
32075	12_308	Spain	Europe	2012	1901	517	PIB	Cluster1	PIB:5:4:4:3:2	5	VR 1-5	2	VR 2-2	2	VR 3-4	1	VR 4-1	1	VR 5-4	2	VR 6-3	2	VR 7-2	1	VR 8-2	0_2	0_2_0	0_2_0_1
32076	02_231	UK	Europe	2002	1892	935	PIB	Cluster1	PIB:4:2:5:9:2	6	VR 1-4	1	VR 2-2	1	VR 3-2	1	VR 4-1	7	VR 5-5	17	VR 6-9	4	VR 7-2	1	VR 8-2	1_8	1_8_9	1_8_9_0
32081	DO17810	Denmark	Europe	1940	11253	949	PIB	Cluster1	PIB:4:2:5:3:2	1	VR 1-4	1	VR 2-2	1	VR 3-2	1	VR 4-1	35	VR 5-5	2	VR 6-3	4	VR 7-2	1	VR 8-2	49_1	49_1_0	49_1_0_0
34768	ALB_2011_03_03	USA	North America	2011	1588	979	PIB	Cluster3	PIB:5:2:5:7:1	4	VR 1-5	1	VR 2-2	5	VR 3-2	1	VR 4-1	10	VR 5-5	18	VR 6-7	1	VR 7-1	3	VR 8-2	0_0	0_0_33	0_0_33_12
34769	ALB_2011_04_03	USA	North America	2011	1901	517	PIB	Cluster1	PIB:5:4:4:3:2	5	VR 1-5	2	VR 2-2	2	VR 3-4	1	VR 4-1	1	VR 5-4	2	VR 6-3	2	VR 7-2	1	VR 8-2	0_2	0_2_0	0_2_0_1
34770	ATL_2011_01_03	USA	North America	2011	10931	971	PIB	Cluster2	PIB:4:4:5:3:2	3	VR 1-4	1	VR 2-2	30	VR 3-4	1	VR 4-1	3	VR 5-5	8	VR 6-3	3	VR 7-2	1	VR 8-2	0_12	0_12_9	0_12_9_3
34771	ATL_2011_01_05	USA	North America	2011	1588	537	PIB	Cluster3	PIB:5:2:5:7:1	4	VR 1-5	1	VR 2-2	5	VR 3-2	1	VR 4-1	10	VR 5-5	1	VR 6-7	1	VR 7-1	3	VR 8-2	0_0	0_0_33	0_0_33_12
34772	ATL_2011_01_08	USA	North America	2011	1584	980	PIB	Cluster3	PIB:5:2:5:7:1	13	VR 1-5	1	VR 2-2	7	VR 3-2	1	VR 4-1	325	VR 5-5	6	VR 6-7	1	VR 7-1	3	VR 8-2	1_1	1_1_2	1_1_2_0
34773	ATL_2011_01_17	USA	North America	2011	10932	981	PIB	Cluster3	PIB:5:2:5:6:1	4	VR 1-5	1	VR 2-2	7	VR 3-2	1	VR 4-1	10	VR 5-5	47	VR 6-6	1	VR 7-1	3	VR 8-2	0_0	0_0_1	0_0_1_0
34774	ATL_2011_01-21	USA	North America	2011	1902	647	PIB	Cluster2	PIB:4:5:5:7:2	1	VR 1-4	1	VR 2-2	3	VR 3-5	1	VR 4-1	32	VR 5-5	1	VR 6-7	2	VR 7-2	1	VR 8-2	0_0	0_0_8	0_0_8_0
34775	ATL_2011_01-25	USA	North America	2011	1901	671	PIB	Cluster1	PIB:5:4:4:3:2	12	VR 1-5	2	VR 2-2	2	VR 3-4	1	VR 4-1	1	VR 5-4	2	VR 6-3	2	VR 7-2	1	VR 8-2	0_2	0_2_0	0_2_0_1
34776	ATL_2011_05-08	USA	North America	2011	1585	867	PIB	Cluster1	PIB:4:2:5:3:2	3	VR 1-4	1	VR 2-2	1	VR 3-2	1	VR 4-1	82	VR 5-5	9	VR 6-3	3	VR 7-2	1	VR 8-2	1_1	1_1_22	1_1_22_0
34777	ATL_2011_05-13	USA	North America	2011	1893	982	PIB	Cluster1	PIB:4:5:5:3:4	26	VR 1-4	1	VR 2-2	123	VR 3-5	1	VR 4-1	221	VR 5-5	3	VR 6-3	6	VR 7-4	1	VR 8-2	0_2	0_2_29	0_2_29_1
34778	MIA_2011_02_02	USA	North America	2011	1901	983	PIB	Cluster3	PIB:4:5:5:7:1	1	VR 1-4	1	VR 2-2	4	VR 3-5	11	VR 4-1	158	VR 5-5	1	VR 6-7	1	VR 7-1	2	VR 8-2	0_0	0_0_12	0_0_12_2
34779	MIA_2011_03-09	USA	North America	2011	1931	984	PIA	PIA	PIA:2:1:1:10:3	174	VR 1-2	19	VR 2-1	197	VR 3-1	23	VR 4-2	628	VR 5-1	148	VR 6-10	47	VR 7-3	46	VR 8-1	1_1	1_1_2	1_1_2_25
34780	MIA_2011_03-10	USA	North America	2011	1584	727	PIB	Cluster3	PIB:5:2:5:7:1	15	VR 1-5	1	VR 2-2	7	VR 3-2	1	VR 4-1	619	VR 5-5	11	VR 6-7	1	VR 7-1	3	VR 8-2	1_1	1_1_2	1_1_2_0
34781	MIA_2011_05-15	USA	North America	2011	1901	530	PIB	Cluster3	PIB:4:5:5:7:1	1	VR 1-4	1	VR 2-2	4	VR 3-5	1	VR 4-1	5	VR 5-5	1	VR 6-7	1	VR 7-1	2	VR 8-2	0_2	0_2_0	0_2_0_1
34783	MIA_2011_05-10	USA	North America	2011	1901	553	PIB	Cluster1	PIB:5:4:4:3:2	25	VR 1-5	2	VR 2-2	2	VR 3-4	1	VR 4-1	1	VR 5-4	2	VR 6-3	2	VR 7-2	1	VR 8-2	0_2	0_2_0	0_2_0_1
34784	NOR_2011_03-06	USA	North America	2011	1583	699	PIA	PIA	PIA:2:1:1:10:3	172	VR 1-2	11	VR 2-1	191	VR 3-1	23	VR 4-2	628	VR 5-1	148	VR 6-10	47	VR 7-3	46	VR 8-1	0_2	0_2_38	0_2_38_0
34785	NYC_2011_05_07	USA	North America	2011	1901	530	PIB	Cluster3	PIB:4:5:5:7:1	1	VR 1-4	1	VR 2-2	4	VR 3-5	1	VR 4-1	5	VR 5-5	1	VR 6-7	1	VR 7-1	2	VR 8-2	0_2	0_2_0	0_2_0_1
34786	NYC_2011_05_13	USA	North America	2011	1901	985	PIB	Cluster3	PIB:4:5:5:7:1	1	VR 1-4	1	VR 2-2	4	VR 3-5	1	VR 4-1	158	VR 5-5	1	VR 6-7	1	VR 7-1	2	VR 8-2	0_0	0_0_12	0_0_12_2
34787	MU_NG3	Japan	Asia	2003	7363	810	PIB	Cluster3	PIB:5:5:2:7:1	32	VR 1-5	1	VR 2-2	3	VR 3-5	1	VR 4-1	52	VR 5-2	1	VR 6-7	1	VR 7-1	1	VR 8-2	0_2	0_2_17	0_2_17_0
34788	MU_NG4	Japan	Asia	1996	1590	786	PIB	Cluster3	PIB:5:5:5:7:1	9	VR 1-5	1	VR 2-2	3	VR 3-5	1	VR 4-1	27	VR 5-5	5	VR 6-7	1	VR 7-1	1	VR 8-2	0_12	0_12_2	0_12_2_0
34789	MU_NG5	Philippines	Asia	1992	1901	729	PIB	Cluster2	PIB:4:5:5:7:1	1	VR 1-4	1	VR 2-2	3	VR 3-5	1	VR 4-1	584	VR 5-5	31	VR 6-7	1	VR 7-1	1	VR 8-2	0_2	0_2_0	0_2_0_1
34790	MU_NG6	Australia	Oceania	2001	10934	640	PIA	PIA	PIA:2:1:1:10:3	177	VR 1-2	10	VR 2-1	193	VR 3-1	23	VR 4-2	628	VR 5-1	150	VR 6-10	47	VR 7-3	46	VR 8-1	34_0	34_0_0	34_0_0_0
34791	MU_NG8	USA	North America	2001	8127	728	PIB	Cluster2	PIB:4:5:5:3:2	3	VR 1-4	1	VR 2-2	75	VR 3-5	1	VR 4-1	3	VR 5-5	8	VR 6-3	3	VR 7-2	1	VR 8-2	0_2	0_2_1	0_2_1_0
34793	MU_NG12	Norway	Europe	2010	1901	517	PIB	Cluster1	PIB:5:4:4:3:2	5	VR 1-5	2	VR 2-2	2	VR 3-4	1	VR 4-1	1	VR 5-4	2	VR 6-3	2	VR 7-2	1	VR 8-2	0_2	0_2_0	0_2_0_1
34794	MU_NG14	Norway	Europe	2010	1901	552	PIB	Cluster1	PIB:5:4:4:3:2	2	VR 1-5	2	VR 2-2	2	VR 3-4	1	VR 4-1	1	VR 5-4	2	VR 6-3	2	VR 7-2	1	VR 8-2	0_2	0_2_0	0_2_0_1
34795	MU_NG15	Austria	Europe	2011	1901	671	PIB	Cluster1	PIB:5:4:4:3:2	12	VR 1-5	2	VR 2-2	2	VR 3-4	1	VR 4-1	1	VR 5-4	2	VR 6-3	2	VR 7-2	1	VR 8-2	0_2	0_2_0	0_2_0_1
34796	MU_NG17	Sweden	Europe	2010	1892	986	PIB	Cluster1	PIB:4:2:5:3:2	6	VR 1-4	1	VR 2-2	1	VR 3-2	1	VR 4-1	6	VR 5-5	3	VR 6-3	4	VR 7-2	1	VR 8-2	1_8	1_8_3	1_8_3_2
34797	MU_NG18	Norway	Europe	2010	10933	987	PIB	Cluster3	PIB:5:2:5:4:2	16	VR 1-5	3	VR 2-2	21	VR 3-2	1	VR 4-1	32	VR 5-5	4	VR 6-4	3	VR 7-2	1	VR 8-2	0_13	0_13_0	0_13_0_0
34798	MU_NG19	Sweden	Europe	2010	1580	988	PIB	Cluster1	PIB:5:3:5:7:2	4	VR 1-5	3	VR 2-2	22	VR 3-3	1	VR 4-1	6	VR 5-5	5	VR 6-7	2	VR 7-2	1	VR 8-2	0_2	0_2_1	0_2_1_0
34800	MU_NG21	Pakistan	Asia	2008	1902	882	PIB	Cluster2	PIB:4:6:5:7:2	1	VR 1-4	1	VR 2-2	9	VR 3-6	1	VR 4-1	22	VR 5-5	1	VR 6-7	2	VR 7-2	1	VR 8-2	0_0	0_0_8	0_0_8_1
34801	MU_NG23	Sweden	Europe	1998	1585	867	PIB	Cluster1	PIB:4:2:5:3:2	3	VR 1-4	1	VR 2-2	1	VR 3-2	1	VR 4-1	82	VR 5-5	9	VR 6-3	3	VR 7-2	1	VR 8-2	1_1	1_1_22	1_1_22_0
34802	MU_NG25	Sweden	Europe	1998	1901	989	PIB	Cluster3	PIB:4:5:5:7:1	1	VR 1-4	1	VR 2-2	138	VR 3-5	1	VR 4-1	2	VR 5-5	6	VR 6-7	1	VR 7-1	2	VR 8-2	0_2	0_2_0	0_2_0_1
34803	MU_NG26	Sweden	Europe	1999	1584	727	PIB	Cluster3	PIB:5:2:5:7:1	15	VR 1-5	1	VR 2-2	7	VR 3-2	1	VR 4-1	619	VR 5-5	11	VR 6-7	1	VR 7-1	3	VR 8-2	1_1	1_1_2	1_1_2_0
34804	ALB_2011_01-02	USA	North America	2011	1901	990	PIB	Cluster3	PIB:4:5:5:7:1	1	VR 1-4	1	VR 2-2	4	VR 3-5	1	VR 4-1	282	VR 5-5	1	VR 6-7	1	VR 7-1	2	VR 8-2	0_2	0_2_0	0_2_0_1
36238	51212	Kenya	Africa	2011	11364	1105	PIB	Cluster1	PIB:4:2:5:3:2	6	VR 1-4	1	VR 2-2	1	VR 3-2	1	VR 4-1	14	VR 5-5	2	VR 6-3	4	VR 7-2	1	VR 8-2	0_16	0_16_0	0_16_0_1
36240	52262	Kenya	Africa	2012	1903	1106	PIA	PIA	PIA:2:1:1:10:3	172	VR 1-2	11	VR 2-1	191	VR 3-1	24	VR 4-2	628	VR 5-1	149	VR 6-10	47	VR 7-3	46	VR 8-1	0_0	0_0_47	0_0_47_5
36243	57547	Kenya	Africa	2012	1893	1109	PIB	Cluster2	PIB:4:2:5:3:2	1	VR 1-4	1	VR 2-2	15	VR 3-2	1	VR 4-1	3	VR 5-5	9	VR 6-3	3	VR 7-2	1	VR 8-2	0_16	0_16_0	0_16_0_1
36244	56873	Kenya	Africa	2012	1893	1110	PIB	Cluster1	PIB:4:2:5:3:2	6	VR 1-4	1	VR 2-2	1	VR 3-2	1	VR 4-1	14	VR 5-5	2	VR 6-3	4	VR 7-2	1	VR 8-2	0_16	0_16_0	0_16_0_2
36245	44568	Kenya	Africa	2010	N/A	1111	PIA	PIA	PIA:2:1:1:10:3	171	VR 1-2	10	VR 2-1	194	VR 3-1	24	VR 4-2	628	VR 5-1	156	VR 6-10	47	VR 7-3	46	VR 8-1	0_0	0_0_47	0_0_47_9
36246	61467	Kenya	Africa	2013	1893	1109	PIB	Cluster2	PIB:4:2:5:3:2	1	VR 1-4	1	VR 2-2	15	VR 3-2	1	VR 4-1	3	VR 5-5	9	VR 6-3	3	VR 7-2	1	VR 8-2	0_16	0_16_0	0_16_0_1
36247	62017	Kenya	Africa	2013	11366	1112	PIB	Cluster1	PIB:4:2:5:9:2	69	VR 1-4	1	VR 2-2	13	VR 3-2	1	VR 4-1	14	VR 5-5	37	VR 6-9	3	VR 7-2	1	VR 8-2	0_16	0_16_4	0_16_4_0
36248	43305	Kenya	Africa	2010	1893	1110	PIB	Cluster1	PIB:4:2:5:3:2	6	VR 1-4	1	VR 2-2	1	VR 3-2	1	VR 4-1	14	VR 5-5	2	VR 6-3	4	VR 7-2	1	VR 8-2	0_16	0_16_0	0_16_0_2
36249	51451	Kenya	Africa	2011	1893	1109	PIB	Cluster2	PIB:4:2:5:3:2	1	VR 1-4	1	VR 2-2	15	VR 3-2	1	VR 4-1	3	VR 5-5	9	VR 6-3	3	VR 7-2	1	VR 8-2	0_16	0_16_0	0_16_0_1
36250	58767	Kenya	Africa	2012	11365	1113	PIB	Cluster2	PIB:4:2:5:3:2	1	VR 1-4	1	VR 2-2	15	VR 3-2	1	VR 4-1	64	VR 5-5	9	VR 6-3	3	VR 7-2	1	VR 8-2	0_0	0_0_33	0_0_33_46
36251	63179	Kenya	Africa	2013	11367	1114	PIB	Cluster1	PIB:4:2:4:7:2	6	VR 1-4	1	VR 2-2	1	VR 3-2	1	VR 4-1	15	VR 5-4	1	VR 6-7	2	VR 7-2	1	VR 8-2	0_2	0_2_55	0_2_55_0
36253	61450	Kenya	Africa	2013	11364	1116	PIB	Cluster2	PIB:4:2:5:3:2	1	VR 1-4	1	VR 2-2	15	VR 3-2	1	VR 4-1	390	VR 5-5	9	VR 6-3	3	VR 7-2	1	VR 8-2	0_16	0_16_0	0_16_0_1
36255	45453	Kenya	Africa	2010	1893	1110	PIB	Cluster1	PIB:4:2:5:3:2	6	VR 1-4	1	VR 2-2	1	VR 3-2	1	VR 4-1	14	VR 5-5	2	VR 6-3	4	VR 7-2	1	VR 8-2	0_16	0_16_0	0_16_0_2
36256	45676	Kenya	Africa	2010	1893	1113	PIB	Cluster2	PIB:4:2:5:3:2	1	VR 1-4	1	VR 2-2	15	VR 3-2	1	VR 4-1	64	VR 5-5	9	VR 6-3	3	VR 7-2	1	VR 8-2	0_16	0_16_0	0_16_0_1
36257	51960	Kenya	Africa	2012	1591	1117	PIA	PIA	PIA:2:1:1:10:3	189	VR 1-2	11	VR 2-1	191	VR 3-1	23	VR 4-2	628	VR 5-1	157	VR 6-10	47	VR 7-3	46	VR 8-1	11_0	11_0_2	11_0_2_2
36259	61580	Kenya	Africa	2013	1893	1119	PIB	Cluster1	PIB:4:2:5:3:2	6	VR 1-4	1	VR 2-2	1	VR 3-2	1	VR 4-1	14	VR 5-5	2	VR 6-3	4	VR 7-2	1	VR 8-2	0_16	0_16_0	0_16_0_1
36263	48501	Kenya	Africa	2011	1893	1122	PIB	Cluster1	PIB:4:2:5:3:2	6	VR 1-4	1	VR 2-2	1	VR 3-2	1	VR 4-1	364	VR 5-5	2	VR 6-3	4	VR 7-2	1	VR 8-2	0_16	0_16_0	0_16_0_2
36266	60096	Kenya	Africa	2012	11369	719	PIA	PIA	PIA:1:3:1:10:3	176	VR 1-1	13	VR 2-3	195	VR 3-1	27	VR 4-2	628	VR 5-1	164	VR 6-10	76	VR 7-3	47	VR 8-2	0_16	0_16_0	0_16_0_3
36267	55496	Kenya	Africa	2012	1903	826	PIA	PIA	PIA:2:1:1:10:3	171	VR 1-2	10	VR 2-1	194	VR 3-1	24	VR 4-2	628	VR 5-1	149	VR 6-10	47	VR 7-3	46	VR 8-1	0_0	0_0_47	0_0_47_5
36268	T060	Kenya	Africa	2013	1599	1107	PIA	PIA	PIA:1:3:1:10:3	176	VR 1-1	13	VR 2-3	195	VR 3-1	26	VR 4-2	628	VR 5-1	150	VR 6-10	76	VR 7-3	52	VR 8-2	0_18	0_18_6	0_18_6_0
36269	52263	Kenya	Africa	2012	11370	1123	PIB	Cluster3	PIB:5:3:4:4:2	4	VR 1-5	2	VR 2-2	179	VR 3-3	1	VR 4-1	15	VR 5-4	7	VR 6-4	10	VR 7-2	1	VR 8-2	0_16	0_16_0	0_16_0_6
36270	59688	Kenya	Africa	2012	8133	1124	PIB	Cluster2	PIB:4:2:5:5:2	1	VR 1-4	1	VR 2-2	15	VR 3-2	1	VR 4-1	3	VR 5-5	106	VR 6-5	3	VR 7-2	1	VR 8-2	0_0	0_0_36	0_0_36_0
36271	50659	Kenya	Africa	2011	6957	1125	PIB	Cluster1	PIB:4:2:5:7:2	6	VR 1-4	1	VR 2-2	13	VR 3-2	1	VR 4-1	283	VR 5-5	1	VR 6-7	2	VR 7-2	1	VR 8-2	0_16	0_16_1	0_16_1_2
36273	55798	Kenya	Africa	2012	11370	1126	PIB	Cluster1	PIB:4:2:5:7:2	6	VR 1-4	1	VR 2-2	13	VR 3-2	1	VR 4-1	32	VR 5-5	1	VR 6-7	2	VR 7-2	1	VR 8-2	0_16	0_16_0	0_16_0_6
36274	63518	Kenya	Africa	2013	11366	1127	PIB	Cluster1	PIB:4:2:5:9:2	6	VR 1-4	1	VR 2-2	13	VR 3-2	1	VR 4-1	14	VR 5-5	37	VR 6-9	4	VR 7-2	1	VR 8-2	0_16	0_16_4	0_16_4_0
36275	51468	Kenya	Africa	2011	11369	719	PIA	PIA	PIA:1:3:1:10:3	176	VR 1-1	13	VR 2-3	195	VR 3-1	27	VR 4-2	628	VR 5-1	164	VR 6-10	76	VR 7-3	47	VR 8-2	0_16	0_16_0	0_16_0_3
36276	51645	Kenya	Africa	2011	1903	1128	PIB	Cluster1	PIB:4:2:5:3:2	6	VR 1-4	1	VR 2-2	13	VR 3-2	1	VR 4-1	7	VR 5-5	3	VR 6-3	4	VR 7-2	1	VR 8-2	0_0	0_0_47	0_0_47_5
36277	59012	Kenya	Africa	2012	11366	1129	PIB	Cluster1	PIB:4:2:5:9:2	69	VR 1-4	1	VR 2-2	13	VR 3-2	1	VR 4-1	14	VR 5-5	37	VR 6-9	4	VR 7-2	1	VR 8-2	0_16	0_16_4	0_16_4_0
36279	60243	Kenya	Africa	2013	1599	1130	PIA	PIA	PIA:2:1:1:10:3	220	VR 1-2	10	VR 2-1	194	VR 3-1	24	VR 4-2	628	VR 5-1	149	VR 6-10	47	VR 7-3	50	VR 8-1	0_0	0_0_47	0_0_47_10
36280	47956	Kenya	Africa	2011	1893	1131	PIB	Cluster2	PIB:4:2:5:3:2	1	VR 1-4	1	VR 2-2	15	VR 3-2	9	VR 4-1	141	VR 5-5	9	VR 6-3	3	VR 7-2	1	VR 8-2	0_16	0_16_0	0_16_0_1
36281	47686	Kenya	Africa	2011	1893	1109	PIB	Cluster2	PIB:4:2:5:3:2	1	VR 1-4	1	VR 2-2	15	VR 3-2	1	VR 4-1	3	VR 5-5	9	VR 6-3	3	VR 7-2	1	VR 8-2	0_16	0_16_0	0_16_0_1
36282	45029	Kenya	Africa	2010	11075	1132	PIA	PIA	PIA:2:3:1:10:3	171	VR 1-2	13	VR 2-3	194	VR 3-1	24	VR 4-2	629	VR 5-1	149	VR 6-10	47	VR 7-3	46	VR 8-1	0_12	0_12_7	0_12_7_4
36283	47147	Kenya	Africa	2011	1893	1110	PIB	Cluster1	PIB:4:2:5:3:2	6	VR 1-4	1	VR 2-2	1	VR 3-2	1	VR 4-1	14	VR 5-5	2	VR 6-3	4	VR 7-2	1	VR 8-2	0_16	0_16_0	0_16_0_2
36284	44593	Kenya	Africa	2010	N/A	1113	PIB	Cluster2	PIB:4:2:5:3:2	1	VR 1-4	1	VR 2-2	15	VR 3-2	1	VR 4-1	64	VR 5-5	9	VR 6-3	3	VR 7-2	1	VR 8-2	0_16	0_16_0	0_16_0_1
36285	43346	Kenya	Africa	2010	1903	826	PIA	PIA	PIA:2:1:1:10:3	171	VR 1-2	10	VR 2-1	194	VR 3-1	24	VR 4-2	628	VR 5-1	149	VR 6-10	47	VR 7-3	46	VR 8-1	0_0	0_0_47	0_0_47_5
36287	43781	Kenya	Africa	2010	1903	1111	PIA	PIA	PIA:2:1:1:10:3	171	VR 1-2	10	VR 2-1	194	VR 3-1	24	VR 4-2	628	VR 5-1	156	VR 6-10	47	VR 7-3	46	VR 8-1	0_0	0_0_47	0_0_47_9
36289	42974	Kenya	Africa	2010	1903	826	PIA	PIA	PIA:2:1:1:10:3	171	VR 1-2	10	VR 2-1	194	VR 3-1	24	VR 4-2	628	VR 5-1	149	VR 6-10	47	VR 7-3	46	VR 8-1	0_0	0_0_47	0_0_47_5
36290	47983	Kenya	Africa	2011	1903	1128	PIB	Cluster1	PIB:4:2:5:3:2	6	VR 1-4	1	VR 2-2	13	VR 3-2	1	VR 4-1	7	VR 5-5	3	VR 6-3	4	VR 7-2	1	VR 8-2	0_0	0_0_47	0_0_47_5
36291	60755	Kenya	Africa	2013	1588	1133	PIA	PIA	PIA:2:1:1:10:3	172	VR 1-2	11	VR 2-1	191	VR 3-1	23	VR 4-2	628	VR 5-1	148	VR 6-10	77	VR 7-3	48	VR 8-1	0_0	0_0_33	0_0_33_45
36292	60709	Kenya	Africa	2013	1599	1130	PIA	PIA	PIA:2:1:1:10:3	220	VR 1-2	10	VR 2-1	194	VR 3-1	24	VR 4-2	628	VR 5-1	149	VR 6-10	47	VR 7-3	50	VR 8-1	0_0	0_0_47	0_0_47_10
36293	43000	Kenya	Africa	2010	1903	1111	PIA	PIA	PIA:2:1:1:10:3	171	VR 1-2	10	VR 2-1	194	VR 3-1	24	VR 4-2	628	VR 5-1	156	VR 6-10	47	VR 7-3	46	VR 8-1	0_0	0_0_47	0_0_47_9
36294	43038	Kenya	Africa	2010	1903	1111	PIA	PIA	PIA:2:1:1:10:3	171	VR 1-2	10	VR 2-1	194	VR 3-1	24	VR 4-2	628	VR 5-1	156	VR 6-10	47	VR 7-3	46	VR 8-1	0_0	0_0_47	0_0_47_9
36295	46146	Kenya	Africa	2010	1903	826	PIA	PIA	PIA:2:1:1:10:3	171	VR 1-2	10	VR 2-1	194	VR 3-1	24	VR 4-2	628	VR 5-1	149	VR 6-10	47	VR 7-3	46	VR 8-1	0_0	0_0_47	0_0_47_12
36296	44569	Kenya	Africa	2010	1903	1111	PIA	PIA	PIA:2:1:1:10:3	171	VR 1-2	10	VR 2-1	194	VR 3-1	24	VR 4-2	628	VR 5-1	156	VR 6-10	47	VR 7-3	46	VR 8-1	0_0	0_0_47	0_0_47_9
36297	52492	Kenya	Africa	2012	1903	1126	PIB	Cluster1	PIB:4:2:5:7:2	6	VR 1-4	1	VR 2-2	13	VR 3-2	1	VR 4-1	32	VR 5-5	1	VR 6-7	2	VR 7-2	1	VR 8-2	0_0	0_0_47	0_0_47_5
36298	T101	Kenya	Africa	2010	1903	1111	PIA	PIA	PIA:2:1:1:10:3	171	VR 1-2	10	VR 2-1	194	VR 3-1	24	VR 4-2	628	VR 5-1	156	VR 6-10	47	VR 7-3	46	VR 8-1	0_0	0_0_47	0_0_47_9
36299	46445	Kenya	Africa	2011	1893	1134	PIB	Cluster2	PIB:4:2:5:3:2	1	VR 1-4	1	VR 2-2	15	VR 3-2	1	VR 4-1	64	VR 5-5	63	VR 6-3	3	VR 7-2	1	VR 8-2	0_16	0_16_0	0_16_0_1
36675	P9-17	UK	Europe	1973	1926	1143	PIB	Cluster2	PIB:4:2:5:3:2	3	VR 1-4	1	VR 2-2	28	VR 3-2	1	VR 4-1	3	VR 5-5	8	VR 6-3	3	VR 7-2	1	VR 8-2	8_1	8_1_0	8_1_0_2
36684	SM-3	USA	North America	2008	N/A	517	PIB	Cluster1	PIB:5:4:4:3:2	5	VR 1-5	2	VR 2-2	2	VR 3-4	1	VR 4-1	1	VR 5-4	2	VR 6-3	2	VR 7-2	1	VR 8-2	0_2	0_2_0	0_2_0_1
37022	GCGS0907	USA	North America	2005	1901	644	PIB	Cluster3	PIB:4:5:5:7:1	1	VR 1-4	1	VR 2-2	4	VR 3-5	1	VR 4-1	2	VR 5-5	1	VR 6-7	1	VR 7-1	9	VR 8-2	0_0	0_0_12	0_0_12_2
37023	GCGS0920	USA	North America	2005	1901	517	PIB	Cluster1	PIB:5:4:4:3:2	5	VR 1-5	2	VR 2-2	2	VR 3-4	1	VR 4-1	1	VR 5-4	2	VR 6-3	2	VR 7-2	1	VR 8-2	0_2	0_2_0	0_2_0_1
37024	GCGS0944	USA	North America	2005	1901	517	PIB	Cluster1	PIB:5:4:4:3:2	5	VR 1-5	2	VR 2-2	2	VR 3-4	1	VR 4-1	1	VR 5-4	2	VR 6-3	2	VR 7-2	1	VR 8-2	0_2	0_2_0	0_2_0_1
37025	GCGS0861	USA	North America	2006	1901	1901	PIB	Cluster3	PIB:4:5:5:7:1	1	VR 1-4	1	VR 2-2	81	VR 3-5	1	VR 4-1	2	VR 5-5	1	VR 6-7	1	VR 7-1	2	VR 8-2	0_2	0_2_0	0_2_0_1
37026	GCGS1015	USA	North America	2006	1901	1902	PIB	Cluster1	PIB:4:5:6:3:2	1	VR 1-4	4	VR 2-2	61	VR 3-5	1	VR 4-1	304	VR 5-6	3	VR 6-3	2	VR 7-2	1	VR 8-2	0_0	0_0_12	0_0_12_2
37027	GCGS0930	USA	North America	2006	1901	517	PIB	Cluster1	PIB:5:4:4:3:2	5	VR 1-5	2	VR 2-2	2	VR 3-4	1	VR 4-1	1	VR 5-4	2	VR 6-3	2	VR 7-2	1	VR 8-2	0_2	0_2_0	0_2_0_1
37028	GCGS1042	USA	North America	2007	1901	517	PIB	Cluster1	PIB:5:4:4:3:2	5	VR 1-5	2	VR 2-2	2	VR 3-4	1	VR 4-1	1	VR 5-4	2	VR 6-3	2	VR 7-2	1	VR 8-2	0_2	0_2_0	0_2_0_1
37029	GCGS1029	USA	North America	2007	11411	1903	PIB	Cluster1	PIB:4:2:5:3:2	1	VR 1-4	1	VR 2-2	1	VR 3-2	1	VR 4-1	62	VR 5-5	9	VR 6-3	3	VR 7-2	1	VR 8-2	0_12	0_12_2	0_12_2_1
37030	GCGS1036	USA	North America	2007	1901	544	PIB	Cluster3	PIB:4:5:5:7:1	1	VR 1-4	1	VR 2-2	4	VR 3-5	1	VR 4-1	2	VR 5-5	1	VR 6-7	1	VR 7-1	2	VR 8-2	0_0	0_0_12	0_0_12_2
37031	GCGS1035	USA	North America	2007	1901	1904	PIB	Cluster3	PIB:4:5:5:7:1	1	VR 1-4	1	VR 2-2	4	VR 3-5	1	VR 4-1	43	VR 5-5	1	VR 6-7	1	VR 7-1	2	VR 8-2	0_0	0_0_12	0_0_12_2
37032	GCGS1024	USA	North America	2007	1901	544	PIB	Cluster3	PIB:4:5:5:7:1	1	VR 1-4	1	VR 2-2	4	VR 3-5	1	VR 4-1	2	VR 5-5	1	VR 6-7	1	VR 7-1	2	VR 8-2	0_0	0_0_12	0_0_12_2
37033	GCGS1061	USA	North America	2007	1901	1905	PIB	Cluster3	PIB:4:5:5:7:1	1	VR 1-4	1	VR 2-2	4	VR 3-5	1	VR 4-1	51	VR 5-5	1	VR 6-7	1	VR 7-1	13	VR 8-2	0_0	0_0_12	0_0_12_2
37034	GCGS1057	USA	North America	2008	1901	1906	PIB	Cluster1	PIB:5:4:4:3:2	5	VR 1-5	2	VR 2-2	32	VR 3-4	1	VR 4-1	1	VR 5-4	12	VR 6-3	2	VR 7-2	1	VR 8-2	0_2	0_2_0	0_2_0_1
37035	GCGS1078	USA	North America	2008	1901	517	PIB	Cluster1	PIB:5:4:4:3:2	5	VR 1-5	2	VR 2-2	2	VR 3-4	1	VR 4-1	1	VR 5-4	2	VR 6-3	2	VR 7-2	1	VR 8-2	0_2	0_2_0	0_2_0_1
37036	GCGS0558	USA	North America	2011	1901	577	PIB	Cluster3	PIB:4:5:5:7:1	1	VR 1-4	1	VR 2-2	3	VR 3-5	1	VR 4-1	5	VR 5-5	1	VR 6-7	1	VR 7-1	2	VR 8-2	0_2	0_2_0	0_2_0_1
37037	GCGS0877	USA	North America	2012	1901	517	PIB	Cluster1	PIB:5:4:4:3:2	5	VR 1-5	2	VR 2-2	2	VR 3-4	1	VR 4-1	1	VR 5-4	2	VR 6-3	2	VR 7-2	1	VR 8-2	0_2	0_2_0	0_2_0_1
37038	GCGS0906	USA	North America	2012	1901	1438	PIB	Cluster1	PIB:5:4:4:3:2	47	VR 1-5	2	VR 2-2	2	VR 3-4	1	VR 4-1	23	VR 5-4	2	VR 6-3	2	VR 7-2	1	VR 8-2	0_2	0_2_0	0_2_0_1
37039	GCGS0927	USA	North America	2012	1901	517	PIB	Cluster1	PIB:5:4:4:3:2	5	VR 1-5	2	VR 2-2	2	VR 3-4	1	VR 4-1	1	VR 5-4	2	VR 6-3	2	VR 7-2	1	VR 8-2	0_2	0_2_0	0_2_0_1
37040	GCGS0881	USA	North America	2012	1901	517	PIB	Cluster1	PIB:5:4:4:3:2	5	VR 1-5	2	VR 2-2	2	VR 3-4	1	VR 4-1	1	VR 5-4	2	VR 6-3	2	VR 7-2	1	VR 8-2	0_2	0_2_0	0_2_0_1
37041	GCGS0887	USA	North America	2012	1901	517	PIB	Cluster1	PIB:5:4:4:3:2	5	VR 1-5	2	VR 2-2	2	VR 3-4	1	VR 4-1	1	VR 5-4	2	VR 6-3	2	VR 7-2	1	VR 8-2	0_2	0_2_0	0_2_0_1
37042	GCGS1006	USA	North America	2012	1901	517	PIB	Cluster1	PIB:5:4:4:3:2	5	VR 1-5	2	VR 2-2	2	VR 3-4	1	VR 4-1	1	VR 5-4	2	VR 6-3	2	VR 7-2	1	VR 8-2	0_2	0_2_0	0_2_0_1
37043	GCGS0922	USA	North America	2012	1901	517	PIB	Cluster1	PIB:5:4:4:3:2	5	VR 1-5	2	VR 2-2	2	VR 3-4	1	VR 4-1	1	VR 5-4	2	VR 6-3	2	VR 7-2	1	VR 8-2	0_2	0_2_0	0_2_0_1
37044	GCGS0943	USA	North America	2012	1901	517	PIB	Cluster1	PIB:5:4:4:3:2	5	VR 1-5	2	VR 2-2	2	VR 3-4	1	VR 4-1	1	VR 5-4	2	VR 6-3	2	VR 7-2	1	VR 8-2	0_2	0_2_0	0_2_0_1
37045	GCGS1095	USA	North America	2012	1893	1907	PIB	Cluster3	PIB:5:2:5:4:2	4	VR 1-5	1	VR 2-2	110	VR 3-2	1	VR 4-1	24	VR 5-5	4	VR 6-4	28	VR 7-2	1	VR 8-2	0_2	0_2_29	0_2_29_6
37046	GCGS0879	USA	North America	2012	1901	552	PIB	Cluster1	PIB:5:4:4:3:2	2	VR 1-5	2	VR 2-2	2	VR 3-4	1	VR 4-1	1	VR 5-4	2	VR 6-3	2	VR 7-2	1	VR 8-2	0_2	0_2_0	0_2_0_1
37047	GCGS0880	USA	North America	2012	1901	1908	PIB	Cluster1	PIB:5:4:4:3:2	5	VR 1-5	2	VR 2-2	2	VR 3-4	1	VR 4-1	1	VR 5-4	27	VR 6-3	2	VR 7-2	1	VR 8-2	0_2	0_2_0	0_2_0_1
37048	GCGS0961	USA	North America	2012	1901	569	PIB	Cluster1	PIB:5:4:3:3:2	5	VR 1-5	2	VR 2-2	2	VR 3-4	1	VR 4-1	37	VR 5-3	2	VR 6-3	2	VR 7-2	1	VR 8-2	0_2	0_2_0	0_2_0_1
37049	GCGS0244	USA	North America	2006	1590	1481	PIB	Cluster3	PIB:5:2:5:7:1	4	VR 1-5	1	VR 2-2	5	VR 3-2	1	VR 4-1	10	VR 5-5	1	VR 6-7	1	VR 7-1	3	VR 8-2	10_0	10_0_0	10_0_0_0
37050	GCGS0985	USA	North America	2012	1901	2074	PIB	Cluster1	PIB:5:4:4:3:2	5	VR 1-5	2	VR 2-2	2	VR 3-4	1	VR 4-1	1	VR 5-4	2	VR 6-3	2	VR 7-2	1	VR 8-2	0_2	0_2_0	0_2_0_1
37051	GCGS0984	USA	North America	2012	1901	569	PIB	Cluster1	PIB:5:4:3:3:2	5	VR 1-5	2	VR 2-2	2	VR 3-4	1	VR 4-1	37	VR 5-3	2	VR 6-3	2	VR 7-2	1	VR 8-2	0_2	0_2_0	0_2_0_1
37052	GCGS0960	USA	North America	2012	1901	569	PIB	Cluster1	PIB:5:4:3:3:2	5	VR 1-5	2	VR 2-2	2	VR 3-4	1	VR 4-1	37	VR 5-3	2	VR 6-3	2	VR 7-2	1	VR 8-2	0_2	0_2_0	0_2_0_1
37053	GCGS0894	USA	North America	2012	1901	552	PIB	Cluster1	PIB:5:4:4:3:2	2	VR 1-5	2	VR 2-2	2	VR 3-4	1	VR 4-1	1	VR 5-4	2	VR 6-3	2	VR 7-2	1	VR 8-2	0_2	0_2_0	0_2_0_1
37054	GCGS0875	USA	North America	2012	1901	517	PIB	Cluster1	PIB:5:4:4:3:2	5	VR 1-5	2	VR 2-2	2	VR 3-4	1	VR 4-1	1	VR 5-4	2	VR 6-3	2	VR 7-2	1	VR 8-2	0_2	0_2_0	0_2_0_1
37055	GCGS0932	USA	North America	2012	1901	517	PIB	Cluster1	PIB:5:4:4:3:2	5	VR 1-5	2	VR 2-2	2	VR 3-4	1	VR 4-1	1	VR 5-4	2	VR 6-3	2	VR 7-2	1	VR 8-2	0_2	0_2_0	0_2_0_1
37056	GCGS0905	USA	North America	2012	1901	552	PIB	Cluster1	PIB:5:4:4:3:2	2	VR 1-5	2	VR 2-2	2	VR 3-4	1	VR 4-1	1	VR 5-4	2	VR 6-3	2	VR 7-2	1	VR 8-2	0_2	0_2_0	0_2_0_1
37057	GCGS0929	USA	North America	2012	1901	1909	PIB	Cluster1	PIB:5:4:4:3:2	2	VR 1-5	2	VR 2-2	2	VR 3-4	1	VR 4-1	1	VR 5-4	69	VR 6-3	2	VR 7-2	1	VR 8-2	0_2	0_2_0	0_2_0_1
37058	GCGS0863	USA	North America	2012	1901	2074	PIB	Cluster1	PIB:5:4:4:3:2	5	VR 1-5	2	VR 2-2	2	VR 3-4	1	VR 4-1	1	VR 5-4	2	VR 6-3	2	VR 7-2	1	VR 8-2	0_2	0_2_0	0_2_0_1
37059	GCGS0912	USA	North America	2012	1901	517	PIB	Cluster1	PIB:5:4:4:3:2	5	VR 1-5	2	VR 2-2	2	VR 3-4	1	VR 4-1	1	VR 5-4	2	VR 6-3	2	VR 7-2	1	VR 8-2	0_2	0_2_0	0_2_0_1
37060	GCGS0962	USA	North America	2012	1901	1910	PIB	Cluster1	PIB:5:4:4:1:2	5	VR 1-5	2	VR 2-2	2	VR 3-4	1	VR 4-1	23	VR 5-4	13	VR 6-1	2	VR 7-2	1	VR 8-2	0_2	0_2_0	0_2_0_1
37061	GCGS0997	USA	North America	2012	1901	636	PIB	Cluster1	PIB:5:4:3:3:2	12	VR 1-5	2	VR 2-2	2	VR 3-4	1	VR 4-1	37	VR 5-3	2	VR 6-3	2	VR 7-2	1	VR 8-2	0_2	0_2_0	0_2_0_1
37062	GCGS0864	USA	North America	2012	1901	1911	PIB	Cluster1	PIB:5:4:4:3:2	5	VR 1-5	2	VR 2-2	2	VR 3-4	1	VR 4-1	475	VR 5-4	2	VR 6-3	2	VR 7-2	1	VR 8-2	0_2	0_2_0	0_2_0_1
37063	GCGS0876	USA	North America	2012	1901	1908	PIB	Cluster1	PIB:5:4:4:3:2	5	VR 1-5	2	VR 2-2	2	VR 3-4	1	VR 4-1	1	VR 5-4	27	VR 6-3	2	VR 7-2	1	VR 8-2	0_2	0_2_0	0_2_0_1
37064	GCGS0915	USA	North America	2012	1901	636	PIB	Cluster1	PIB:5:4:3:3:2	12	VR 1-5	2	VR 2-2	2	VR 3-4	1	VR 4-1	37	VR 5-3	2	VR 6-3	2	VR 7-2	1	VR 8-2	0_2	0_2_0	0_2_0_1
37065	GCGS0872	USA	North America	2012	1901	552	PIB	Cluster1	PIB:5:4:4:3:2	2	VR 1-5	2	VR 2-2	2	VR 3-4	1	VR 4-1	1	VR 5-4	2	VR 6-3	2	VR 7-2	1	VR 8-2	0_2	0_2_0	0_2_0_1
37066	GCGS0446	USA	North America	2005	1901	530	PIB	Cluster3	PIB:4:5:5:7:1	1	VR 1-4	1	VR 2-2	4	VR 3-5	1	VR 4-1	5	VR 5-5	1	VR 6-7	1	VR 7-1	2	VR 8-2	0_2	0_2_0	0_2_0_1
37067	GCGS0979	USA	North America	2012	9365	517	PIB	Cluster1	PIB:5:4:4:3:2	5	VR 1-5	2	VR 2-2	2	VR 3-4	1	VR 4-1	1	VR 5-4	2	VR 6-3	2	VR 7-2	1	VR 8-2	0_2	0_2_0	0_2_0_1
37068	GCGS0938	USA	North America	2012	7360	1912	PIB	Cluster1	PIB:5:4:4:3:2	20	VR 1-5	2	VR 2-2	2	VR 3-4	1	VR 4-1	1	VR 5-4	2	VR 6-3	2	VR 7-2	1	VR 8-2	0_2	0_2_0	0_2_0_1
37070	GCGS0959	USA	North America	2012	1901	569	PIB	Cluster1	PIB:5:4:3:3:2	5	VR 1-5	2	VR 2-2	2	VR 3-4	1	VR 4-1	37	VR 5-3	2	VR 6-3	2	VR 7-2	1	VR 8-2	0_2	0_2_0	0_2_0_1
37071	GCGS0982	USA	North America	2012	9365	517	PIB	Cluster1	PIB:5:4:4:3:2	5	VR 1-5	2	VR 2-2	2	VR 3-4	1	VR 4-1	1	VR 5-4	2	VR 6-3	2	VR 7-2	1	VR 8-2	0_2	0_2_0	0_2_0_1
37072	GCGS0986	USA	North America	2012	1901	569	PIB	Cluster1	PIB:5:4:3:3:2	5	VR 1-5	2	VR 2-2	2	VR 3-4	1	VR 4-1	37	VR 5-3	2	VR 6-3	2	VR 7-2	1	VR 8-2	0_2	0_2_0	0_2_0_1
37073	GCGS0914	USA	North America	2012	1901	552	PIB	Cluster1	PIB:5:4:4:3:2	2	VR 1-5	2	VR 2-2	2	VR 3-4	1	VR 4-1	1	VR 5-4	2	VR 6-3	2	VR 7-2	1	VR 8-2	0_2	0_2_0	0_2_0_1
37074	GCGS0983	USA	North America	2012	1901	517	PIB	Cluster1	PIB:5:4:4:3:2	5	VR 1-5	2	VR 2-2	2	VR 3-4	1	VR 4-1	1	VR 5-4	2	VR 6-3	2	VR 7-2	1	VR 8-2	0_2	0_2_0	0_2_0_1
37075	GCGS0990	USA	North America	2013	1901	517	PIB	Cluster1	PIB:5:4:4:3:2	5	VR 1-5	2	VR 2-2	2	VR 3-4	1	VR 4-1	1	VR 5-4	2	VR 6-3	2	VR 7-2	1	VR 8-2	0_2	0_2_0	0_2_0_1
37076	GCGS0998	USA	North America	2012	1901	569	PIB	Cluster1	PIB:5:4:3:3:2	5	VR 1-5	2	VR 2-2	2	VR 3-4	1	VR 4-1	37	VR 5-3	2	VR 6-3	2	VR 7-2	1	VR 8-2	0_2	0_2_0	0_2_0_1
37077	GCGS1007	USA	North America	2012	1901	1913	PIB	Cluster3	PIB:4:5:5:7:1	1	VR 1-4	1	VR 2-2	4	VR 3-5	1	VR 4-1	603	VR 5-5	1	VR 6-7	1	VR 7-1	1	VR 8-2	0_2	0_2_0	0_2_0_1
37078	GCGS0878	USA	North America	2012	1901	517	PIB	Cluster1	PIB:5:4:4:3:2	5	VR 1-5	2	VR 2-2	2	VR 3-4	1	VR 4-1	1	VR 5-4	2	VR 6-3	2	VR 7-2	1	VR 8-2	0_2	0_2_0	0_2_0_1
37079	GCGS0862	USA	North America	2012	1901	2074	PIB	Cluster1	PIB:5:4:4:3:2	5	VR 1-5	2	VR 2-2	2	VR 3-4	1	VR 4-1	1	VR 5-4	2	VR 6-3	2	VR 7-2	1	VR 8-2	0_2	0_2_0	0_2_0_1
37080	GCGS0981	USA	North America	2012	1901	552	PIB	Cluster1	PIB:5:4:4:3:2	2	VR 1-5	2	VR 2-2	2	VR 3-4	1	VR 4-1	1	VR 5-4	2	VR 6-3	2	VR 7-2	1	VR 8-2	0_2	0_2_0	0_2_0_1
37081	GCGS0883	USA	North America	2012	1901	552	PIB	Cluster1	PIB:5:4:4:3:2	2	VR 1-5	2	VR 2-2	2	VR 3-4	1	VR 4-1	1	VR 5-4	2	VR 6-3	2	VR 7-2	1	VR 8-2	0_2	0_2_0	0_2_0_1
37082	GCGS0996	USA	North America	2012	1901	636	PIB	Cluster1	PIB:5:4:3:3:2	12	VR 1-5	2	VR 2-2	2	VR 3-4	1	VR 4-1	37	VR 5-3	2	VR 6-3	2	VR 7-2	1	VR 8-2	0_2	0_2_0	0_2_0_1
37083	GCGS0903	USA	North America	2012	10312	671	PIB	Cluster1	PIB:5:4:4:3:2	12	VR 1-5	2	VR 2-2	2	VR 3-4	1	VR 4-1	1	VR 5-4	2	VR 6-3	2	VR 7-2	1	VR 8-2	0_2	0_2_0	0_2_0_1
37084	GCGS0917	USA	North America	2013	7360	1914	PIB	Cluster1	PIB:5:4:4:3:2	20	VR 1-5	2	VR 2-2	2	VR 3-4	1	VR 4-1	1	VR 5-4	2	VR 6-3	2	VR 7-2	1	VR 8-2	0_2	0_2_0	0_2_0_1
37085	GCGS0989	USA	North America	2013	1901	1915	PIB	Cluster1	PIB:5:4:3:3:2	5	VR 1-5	2	VR 2-2	2	VR 3-4	1	VR 4-1	272	VR 5-3	12	VR 6-3	2	VR 7-2	1	VR 8-2	0_2	0_2_0	0_2_0_1
37086	GCGS1011	USA	North America	2012	1901	1916	PIB	Cluster1	PIB:5:4:4:3:2	124	VR 1-5	2	VR 2-2	70	VR 3-4	1	VR 4-1	604	VR 5-4	2	VR 6-3	2	VR 7-2	1	VR 8-2	0_2	0_2_0	0_2_0_1
37087	GCGS0940	USA	North America	2013	1901	1438	PIB	Cluster1	PIB:5:4:4:3:2	47	VR 1-5	2	VR 2-2	2	VR 3-4	1	VR 4-1	23	VR 5-4	2	VR 6-3	2	VR 7-2	1	VR 8-2	0_2	0_2_0	0_2_0_1
37088	GCGS0935	USA	North America	2013	1901	545	PIB	Cluster1	PIB:5:4:4:3:2	4	VR 1-5	2	VR 2-2	2	VR 3-4	1	VR 4-1	1	VR 5-4	2	VR 6-3	2	VR 7-2	1	VR 8-2	0_2	0_2_0	0_2_0_1
37089	GCGS0916	USA	North America	2013	9365	1917	PIB	Cluster1	PIB:5:4:4:3:2	5	VR 1-5	2	VR 2-2	2	VR 3-4	7	VR 4-1	1	VR 5-4	2	VR 6-3	2	VR 7-2	1	VR 8-2	0_2	0_2_0	0_2_0_1
37090	GCGS0934	USA	North America	2013	1901	517	PIB	Cluster1	PIB:5:4:4:3:2	5	VR 1-5	2	VR 2-2	2	VR 3-4	1	VR 4-1	1	VR 5-4	2	VR 6-3	2	VR 7-2	1	VR 8-2	0_2	0_2_0	0_2_0_1
37091	GCGS0868	USA	North America	2013	1901	1438	PIB	Cluster1	PIB:5:4:4:3:2	47	VR 1-5	2	VR 2-2	2	VR 3-4	1	VR 4-1	23	VR 5-4	2	VR 6-3	2	VR 7-2	1	VR 8-2	0_2	0_2_0	0_2_0_1
37092	GCGS0882	USA	North America	2013	1901	517	PIB	Cluster1	PIB:5:4:4:3:2	5	VR 1-5	2	VR 2-2	2	VR 3-4	1	VR 4-1	1	VR 5-4	2	VR 6-3	2	VR 7-2	1	VR 8-2	0_2	0_2_0	0_2_0_1
37093	GCGS0313	USA	North America	2012	1585	1646	PIB	Cluster1	PIB:4:2:5:3:2	3	VR 1-4	1	VR 2-2	1	VR 3-2	1	VR 4-1	149	VR 5-5	9	VR 6-3	3	VR 7-2	1	VR 8-2	1_1	1_1_22	1_1_22_0
37094	GCGS0545	USA	North America	2012	9363	513	PIB	Cluster2	PIB:5:2:5:3:2	2	VR 1-5	1	VR 2-2	6	VR 3-2	2	VR 4-1	11	VR 5-5	3	VR 6-3	2	VR 7-2	1	VR 8-2	0_2	0_2_1	0_2_1_0
37095	GCGS0551	USA	North America	2012	8153	1918	PIB	Cluster3	PIB:5:3:4:4:2	2	VR 1-5	2	VR 2-2	50	VR 3-3	1	VR 4-1	4	VR 5-4	4	VR 6-4	5	VR 7-2	1	VR 8-2	0_2	0_2_0	0_2_0_2
37096	GCGS0552	USA	North America	2012	9363	1602	PIB	Cluster2	PIB:4:2:5:7:2	86	VR 1-4	1	VR 2-2	28	VR 3-2	1	VR 4-1	428	VR 5-5	1	VR 6-7	2	VR 7-2	10	VR 8-2	0_2	0_2_1	0_2_1_0
37097	GCGS0335	USA	North America	2012	1893	1919	PIB	Cluster3	PIB:5:2:5:4:2	4	VR 1-5	1	VR 2-2	73	VR 3-2	1	VR 4-1	24	VR 5-5	4	VR 6-4	28	VR 7-2	1	VR 8-2	0_2	0_2_29	0_2_29_6
37098	GCGS0560	USA	North America	2012	9363	2075	PIB	Cluster2	PIB:5:2:5:3:2	2	VR 1-5	4	VR 2-2	6	VR 3-2	2	VR 4-1	11	VR 5-5	3	VR 6-3	2	VR 7-2	1	VR 8-2	0_2	0_2_1	0_2_1_0
37099	GCGS0732	USA	North America	2012	9363	1920	PIB	Cluster2	PIB:5:2:5:3:2	2	VR 1-5	1	VR 2-2	94	VR 3-2	2	VR 4-1	11	VR 5-5	3	VR 6-3	2	VR 7-2	1	VR 8-2	0_2	0_2_1	0_2_1_0
37100	GCGS0347	USA	North America	2012	11412	1921	PIB	Cluster3	PIB:5:3:4:4:2	10	VR 1-5	2	VR 2-2	136	VR 3-3	1	VR 4-1	161	VR 5-4	4	VR 6-4	5	VR 7-2	5	VR 8-2	0_2	0_2_29	0_2_29_14
37101	GCGS0571	USA	North America	2012	1893	1922	PIB	Cluster3	PIB:5:3:4:4:2	2	VR 1-5	2	VR 2-2	10	VR 3-3	1	VR 4-1	4	VR 5-4	4	VR 6-4	5	VR 7-2	1	VR 8-2	0_2	0_2_29	0_2_29_12
37102	GCGS0348	USA	North America	2012	12086	1136	PIB	Cluster1	PIB:4:2:2:3:2	3	VR 1-4	1	VR 2-2	1	VR 3-2	1	VR 4-1	47	VR 5-2	2	VR 6-3	4	VR 7-2	1	VR 8-2	1_8	1_8_5	1_8_5_0
37103	GCGS0349	USA	North America	2012	1893	1922	PIB	Cluster3	PIB:5:3:4:4:2	2	VR 1-5	2	VR 2-2	10	VR 3-3	1	VR 4-1	4	VR 5-4	4	VR 6-4	5	VR 7-2	1	VR 8-2	0_2	0_2_29	0_2_29_12
37104	GCGS0572	USA	North America	2012	1893	1923	PIB	Cluster1	PIB:4:2:2:3:2	26	VR 1-4	1	VR 2-2	80	VR 3-2	1	VR 4-1	107	VR 5-2	2	VR 6-3	4	VR 7-2	1	VR 8-2	0_2	0_2_29	0_2_29_12
37105	GCGS0350	USA	North America	2012	10931	971	PIB	Cluster2	PIB:4:4:5:3:2	3	VR 1-4	1	VR 2-2	30	VR 3-4	1	VR 4-1	3	VR 5-5	8	VR 6-3	3	VR 7-2	1	VR 8-2	0_12	0_12_9	0_12_9_3
37106	GCGS0740	USA	North America	2012	1901	582	PIA	PIA	PIA:2:1:1:10:3	175	VR 1-2	12	VR 2-1	192	VR 3-1	23	VR 4-2	630	VR 5-1	149	VR 6-10	47	VR 7-3	46	VR 8-1	0_2	0_2_0	0_2_0_1
37107	GCGS0376	USA	North America	2012	10932	537	PIB	Cluster3	PIB:5:2:5:7:1	4	VR 1-5	1	VR 2-2	5	VR 3-2	1	VR 4-1	10	VR 5-5	1	VR 6-7	1	VR 7-1	3	VR 8-2	0_0	0_0_1	0_0_1_0
37108	GCGS0377	USA	North America	2012	12007	1924	PIB	Cluster3	PIB:5:3:4:4:2	24	VR 1-5	2	VR 2-2	14	VR 3-3	1	VR 4-1	66	VR 5-4	4	VR 6-4	5	VR 7-2	1	VR 8-2	19_0	19_0_1	19_0_1_0
37109	GCGS0378	USA	North America	2012	9363	1925	PIB	Cluster2	PIB:5:2:5:3:2	2	VR 1-5	1	VR 2-2	6	VR 3-2	2	VR 4-1	343	VR 5-5	3	VR 6-3	2	VR 7-2	1	VR 8-2	0_2	0_2_1	0_2_1_0
37110	GCGS0379	USA	North America	2012	9363	1925	PIB	Cluster2	PIB:5:2:5:3:2	2	VR 1-5	1	VR 2-2	6	VR 3-2	2	VR 4-1	343	VR 5-5	3	VR 6-3	2	VR 7-2	1	VR 8-2	0_2	0_2_1	0_2_1_0
37111	GCGS0395	USA	North America	2012	1584	1926	PIB	Cluster3	PIB:5:2:5:7:1	4	VR 1-5	1	VR 2-2	5	VR 3-2	1	VR 4-1	289	VR 5-5	1	VR 6-7	1	VR 7-1	3	VR 8-2	1_1	1_1_2	1_1_2_0
37112	GCGS0396	USA	North America	2012	1588	537	PIB	Cluster3	PIB:5:2:5:7:1	4	VR 1-5	1	VR 2-2	5	VR 3-2	1	VR 4-1	10	VR 5-5	1	VR 6-7	1	VR 7-1	3	VR 8-2	0_0	0_0_33	0_0_33_12
37113	GCGS0397	USA	North America	2012	7363	1140	PIB	Cluster3	PIB:4:5:5:7:1	1	VR 1-4	1	VR 2-2	17	VR 3-5	1	VR 4-1	5	VR 5-5	1	VR 6-7	1	VR 7-1	2	VR 8-2	0_0	0_0_52	0_0_52_1
37114	GCGS0398	USA	North America	2012	1588	1927	PIB	Cluster3	PIB:5:3:4:4:2	2	VR 1-5	2	VR 2-2	14	VR 3-3	1	VR 4-1	4	VR 5-4	4	VR 6-4	5	VR 7-2	1	VR 8-2	0_0	0_0_33	0_0_33_12
37115	GCGS0399	USA	North America	2012	7363	1140	PIB	Cluster3	PIB:4:5:5:7:1	1	VR 1-4	1	VR 2-2	17	VR 3-5	1	VR 4-1	5	VR 5-5	1	VR 6-7	1	VR 7-1	2	VR 8-2	0_0	0_0_52	0_0_52_1
37116	GCGS0758	USA	North America	2012	7363	593	PIB	Cluster1	PIB:5:4:4:3:2	5	VR 1-5	2	VR 2-2	2	VR 3-4	1	VR 4-1	40	VR 5-4	2	VR 6-3	2	VR 7-2	1	VR 8-2	0_0	0_0_52	0_0_52_1
37117	GCGS0542	USA	North America	2005	1579	554	PIB	Cluster3	PIB:4:5:5:7:1	1	VR 1-4	1	VR 2-2	4	VR 3-5	1	VR 4-1	5	VR 5-5	1	VR 6-7	1	VR 7-1	2	VR 8-2	0_0	0_0_43	0_0_43_1
37118	GCGS0381	USA	North America	2005	7371	1928	PIB	Cluster3	PIB:5:3:4:4:2	2	VR 1-5	2	VR 2-2	10	VR 3-3	1	VR 4-1	4	VR 5-4	4	VR 6-4	5	VR 7-2	1	VR 8-2	0_2	0_2_0	0_2_0_1
37119	GCGS0633	USA	North America	2005	1901	554	PIB	Cluster3	PIB:4:5:5:7:1	1	VR 1-4	1	VR 2-2	4	VR 3-5	1	VR 4-1	5	VR 5-5	1	VR 6-7	1	VR 7-1	2	VR 8-2	0_2	0_2_0	0_2_0_1
37120	GCGS0756	USA	North America	2006	1901	1929	PIB	Cluster3	PIB:4:5:5:7:1	1	VR 1-4	1	VR 2-2	4	VR 3-5	1	VR 4-1	43	VR 5-5	1	VR 6-7	1	VR 7-1	9	VR 8-2	0_0	0_0_12	0_0_12_2
37121	GCGS0393	USA	North America	2006	1893	1930	PIB	Cluster1	PIB:4:2:2:3:2	3	VR 1-4	1	VR 2-2	1	VR 3-2	1	VR 4-1	314	VR 5-2	2	VR 6-3	4	VR 7-2	1	VR 8-2	0_2	0_2_29	0_2_29_12
37122	GCGS0292	USA	North America	2006	10935	1931	PIB	Cluster2	PIB:4:2:5:3:2	14	VR 1-4	5	VR 2-2	15	VR 3-2	1	VR 4-1	600	VR 5-5	42	VR 6-3	3	VR 7-2	1	VR 8-2	1_1	1_1_4	1_1_4_1
37123	GCGS1058	USA	North America	2007	1901	1932	PIB	Cluster3	PIB:5:3:4:4:2	2	VR 1-5	2	VR 2-2	14	VR 3-3	1	VR 4-1	521	VR 5-4	4	VR 6-4	72	VR 7-2	1	VR 8-2	0_2	0_2_0	0_2_0_1
37124	GCGS1065	USA	North America	2007	1579	1933	PIB	Cluster3	PIB:4:5:5:7:1	1	VR 1-4	1	VR 2-2	4	VR 3-5	1	VR 4-1	331	VR 5-5	1	VR 6-7	1	VR 7-1	9	VR 8-2	0_0	0_0_12	0_0_12_2
37125	GCGS1076	USA	North America	2007	11413	699	PIA	PIA	PIA:2:1:1:10:3	172	VR 1-2	11	VR 2-1	191	VR 3-1	23	VR 4-2	628	VR 5-1	148	VR 6-10	47	VR 7-3	46	VR 8-1	1_1	1_1_26	1_1_26_0
37126	GCGS1091	USA	North America	2007	1901	552	PIB	Cluster1	PIB:5:4:4:3:2	2	VR 1-5	2	VR 2-2	2	VR 3-4	1	VR 4-1	1	VR 5-4	2	VR 6-3	2	VR 7-2	1	VR 8-2	0_2	0_2_0	0_2_0_1
37127	GCGS1092	USA	North America	2007	1901	873	PIB	Cluster3	PIB:5:2:5:7:1	4	VR 1-5	1	VR 2-2	7	VR 3-2	1	VR 4-1	12	VR 5-5	11	VR 6-7	1	VR 7-1	3	VR 8-2	0_2	0_2_0	0_2_0_1
37128	GCGS1073	USA	North America	2008	8110	1934	PIB	Cluster3	PIB:4:5:5:7:1	1	VR 1-4	1	VR 2-2	4	VR 3-5	1	VR 4-1	56	VR 5-5	1	VR 6-7	1	VR 7-1	2	VR 8-2	0_2	0_2_0	0_2_0_6
37129	GCGS0543	USA	North America	2011	10317	1935	PIB	Cluster3	PIB:5:2:5:7:1	4	VR 1-5	1	VR 2-2	7	VR 3-2	1	VR 4-1	122	VR 5-5	1	VR 6-7	1	VR 7-1	3	VR 8-2	1_1	1_1_2	1_1_2_9
37131	GCGS0548	USA	North America	2011	1901	1646	PIB	Cluster1	PIB:4:2:5:3:2	3	VR 1-4	1	VR 2-2	1	VR 3-2	1	VR 4-1	149	VR 5-5	9	VR 6-3	3	VR 7-2	1	VR 8-2	0_2	0_2_0	0_2_0_1
37132	GCGS0549	USA	North America	2011	1901	1646	PIB	Cluster1	PIB:4:2:5:3:2	3	VR 1-4	1	VR 2-2	1	VR 3-2	1	VR 4-1	149	VR 5-5	9	VR 6-3	3	VR 7-2	1	VR 8-2	0_2	0_2_0	0_2_0_1
37133	GCGS0319	USA	North America	2011	1901	1937	PIB	Cluster3	PIB:4:5:2:7:1	1	VR 1-4	1	VR 2-2	4	VR 3-5	1	VR 4-1	195	VR 5-2	56	VR 6-7	1	VR 7-1	1	VR 8-2	0_2	0_2_0	0_2_0_1
37134	GCGS0320	USA	North America	2011	1901	1646	PIB	Cluster1	PIB:4:2:5:3:2	3	VR 1-4	1	VR 2-2	1	VR 3-2	1	VR 4-1	149	VR 5-5	9	VR 6-3	3	VR 7-2	1	VR 8-2	0_2	0_2_0	0_2_0_1
37135	GCGS0321	USA	North America	2011	1588	537	PIB	Cluster3	PIB:5:2:5:7:1	4	VR 1-5	1	VR 2-2	5	VR 3-2	1	VR 4-1	10	VR 5-5	1	VR 6-7	1	VR 7-1	3	VR 8-2	0_0	0_0_33	0_0_33_12
37136	GCGS0331	USA	North America	2011	1588	537	PIB	Cluster3	PIB:5:2:5:7:1	4	VR 1-5	1	VR 2-2	5	VR 3-2	1	VR 4-1	10	VR 5-5	1	VR 6-7	1	VR 7-1	3	VR 8-2	0_0	0_0_33	0_0_33_12
37137	GCGS0333	USA	North America	2011	1901	1938	PIB	Cluster3	PIB:4:5:5:7:1	1	VR 1-4	1	VR 2-2	34	VR 3-5	1	VR 4-1	30	VR 5-5	1	VR 6-7	1	VR 7-1	1	VR 8-2	0_2	0_2_0	0_2_0_1
37138	GCGS0334	USA	North America	2011	1588	1939	PIB	Cluster3	PIB:5:2:5:7:1	4	VR 1-5	1	VR 2-2	23	VR 3-2	1	VR 4-1	10	VR 5-5	1	VR 6-7	8	VR 7-1	3	VR 8-2	0_0	0_0_33	0_0_33_12
37139	GCGS0731	USA	North America	2011	1901	1940	PIB	Cluster1	PIB:5:4:4:3:2	5	VR 1-5	2	VR 2-2	111	VR 3-4	1	VR 4-1	1	VR 5-4	2	VR 6-3	2	VR 7-2	1	VR 8-2	0_2	0_2_0	0_2_0_1
37140	GCGS0346	USA	North America	2011	1588	537	PIB	Cluster3	PIB:5:2:5:7:1	4	VR 1-5	1	VR 2-2	5	VR 3-2	1	VR 4-1	10	VR 5-5	1	VR 6-7	1	VR 7-1	3	VR 8-2	0_0	0_0_33	0_0_33_12
37141	GCGS0739	USA	North America	2011	1588	1941	PIB	Cluster3	PIB:5:2:5:7:1	4	VR 1-5	1	VR 2-2	5	VR 3-2	1	VR 4-1	356	VR 5-5	1	VR 6-7	1	VR 7-1	3	VR 8-2	0_0	0_0_33	0_0_33_12
37142	GCGS0353	USA	North America	2011	8149	1942	PIB	Cluster1	PIB:4:2:5:3:2	87	VR 1-4	1	VR 2-2	1	VR 3-2	1	VR 4-1	59	VR 5-5	8	VR 6-3	3	VR 7-2	1	VR 8-2	5_2	5_2_0	5_2_0_4
37143	GCGS0369	USA	North America	2011	8136	1943	PIA	PIA	PIA:2:1:1:10:3	174	VR 1-2	11	VR 2-1	197	VR 3-1	23	VR 4-2	628	VR 5-1	148	VR 6-10	47	VR 7-3	46	VR 8-1	0_0	0_0_18	0_0_18_16
37144	11CFX_C_016	USA	North America	unknown	1903	594	PIB	Cluster2	PIB:4:6:5:2:2	1	VR 1-4	1	VR 2-2	9	VR 3-6	1	VR 4-1	132	VR 5-5	21	VR 6-2	3	VR 7-2	1	VR 8-2	0_0	0_0_47	0_0_47_5
37145	GCGS0383	USA	North America	2011	1588	537	PIB	Cluster3	PIB:5:2:5:7:1	4	VR 1-5	1	VR 2-2	5	VR 3-2	1	VR 4-1	10	VR 5-5	1	VR 6-7	1	VR 7-1	3	VR 8-2	0_0	0_0_33	0_0_33_12
37146	GCGS0384	USA	North America	2011	1901	587	PIB	Cluster2	PIB:4:5:5:7:1	3	VR 1-4	1	VR 2-2	18	VR 3-5	1	VR 4-1	2	VR 5-5	1	VR 6-7	1	VR 7-1	1	VR 8-2	0_2	0_2_0	0_2_0_10
37147	GCGS0593	USA	North America	2011	9363	1944	PIB	Cluster3	PIB:5:2:5:7:1	10	VR 1-5	1	VR 2-2	7	VR 3-2	1	VR 4-1	12	VR 5-5	5	VR 6-7	1	VR 7-1	3	VR 8-2	0_2	0_2_1	0_2_1_0
37148	GCGS0754	USA	North America	2011	1901	1945	PIB	Cluster3	PIB:4:5:5:7:1	1	VR 1-4	1	VR 2-2	4	VR 3-5	1	VR 4-1	168	VR 5-5	1	VR 6-7	1	VR 7-1	2	VR 8-2	0_2	0_2_0	0_2_0_1
37149	GCGS0755	USA	North America	2011	7363	1946	PIB	Cluster3	PIB:4:5:5:7:1	1	VR 1-4	1	VR 2-2	17	VR 3-5	1	VR 4-1	5	VR 5-5	1	VR 6-7	1	VR 7-1	27	VR 8-2	0_0	0_0_52	0_0_52_1
37150	GCGS0594	USA	North America	2011	7363	1140	PIB	Cluster3	PIB:4:5:5:7:1	1	VR 1-4	1	VR 2-2	17	VR 3-5	1	VR 4-1	5	VR 5-5	1	VR 6-7	1	VR 7-1	2	VR 8-2	0_0	0_0_52	0_0_52_1
37151	GCGS0757	USA	North America	2011	1901	1947	PIB	Cluster2	PIB:5:2:5:3:2	2	VR 1-5	1	VR 2-2	6	VR 3-2	2	VR 4-1	11	VR 5-5	3	VR 6-3	39	VR 7-2	6	VR 8-2	0_2	0_2_0	0_2_0_1
37152	GCGS0428	USA	North America	2011	10932	1948	PIB	Cluster3	PIB:5:2:4:4:2	41	VR 1-5	1	VR 2-2	21	VR 3-2	1	VR 4-1	18	VR 5-4	7	VR 6-4	3	VR 7-2	1	VR 8-2	0_0	0_0_1	0_0_1_0
37153	GCGS0639	USA	North America	2011	1901	1949	PIB	Cluster3	PIB:5:3:5:7:1	2	VR 1-5	2	VR 2-2	14	VR 3-3	1	VR 4-1	12	VR 5-5	5	VR 6-7	1	VR 7-1	3	VR 8-2	0_2	0_2_0	0_2_0_1
37154	GCGS0640	USA	North America	2011	7363	1140	PIB	Cluster3	PIB:4:5:5:7:1	1	VR 1-4	1	VR 2-2	17	VR 3-5	1	VR 4-1	5	VR 5-5	1	VR 6-7	1	VR 7-1	2	VR 8-2	0_0	0_0_52	0_0_52_1
37155	GCGS0450	USA	North America	2011	1585	1950	PIB	Cluster1	PIB:4:2:5:3:2	3	VR 1-4	1	VR 2-2	1	VR 3-2	1	VR 4-1	59	VR 5-5	9	VR 6-3	3	VR 7-2	1	VR 8-2	1_1	1_1_22	1_1_22_3
37156	GCGS0656	USA	North America	2011	1901	1951	PIB	Cluster3	PIB:4:5:5:7:1	1	VR 1-4	1	VR 2-2	4	VR 3-5	1	VR 4-1	5	VR 5-5	1	VR 6-7	1	VR 7-1	2	VR 8-2	0_2	0_2_0	0_2_0_1
37157	GCGS0451	USA	North America	2011	1901	1951	PIB	Cluster3	PIB:4:5:5:7:1	1	VR 1-4	1	VR 2-2	4	VR 3-5	1	VR 4-1	5	VR 5-5	1	VR 6-7	1	VR 7-1	2	VR 8-2	0_2	0_2_0	0_2_0_1
37158	GCGS0312	USA	North America	2011	1584	1952	PIB	Cluster3	PIB:5:2:5:1:1	25	VR 1-5	1	VR 2-2	7	VR 3-2	1	VR 4-1	12	VR 5-5	14	VR 6-1	1	VR 7-1	3	VR 8-2	1_1	1_1_2	1_1_2_0
37159	GCGS0730	USA	North America	2011	1588	537	PIB	Cluster3	PIB:5:2:5:7:1	4	VR 1-5	1	VR 2-2	5	VR 3-2	1	VR 4-1	10	VR 5-5	1	VR 6-7	1	VR 7-1	3	VR 8-2	0_0	0_0_33	0_0_33_12
37160	GCGS0559	USA	North America	2011	1901	1565	PIB	Cluster3	PIB:4:5:5:7:1	1	VR 1-4	1	VR 2-2	4	VR 3-5	1	VR 4-1	2	VR 5-5	1	VR 6-7	8	VR 7-1	2	VR 8-2	0_0	0_0_12	0_0_12_2
37161	GCGS0370	USA	North America	2011	1582	1953	PIA	PIA	PIA:2:1:1:10:3	171	VR 1-2	10	VR 2-1	193	VR 3-1	23	VR 4-2	628	VR 5-1	150	VR 6-10	47	VR 7-3	46	VR 8-1	0_0	0_0_41	0_0_41_1
37162	GCGS0375	USA	North America	2011	1585	1954	PIB	Cluster1	PIB:4:2:5:3:4	3	VR 1-4	1	VR 2-2	1	VR 3-2	1	VR 4-1	82	VR 5-5	9	VR 6-3	6	VR 7-4	4	VR 8-2	1_1	1_1_22	1_1_22_0
37163	GCGS0592	USA	North America	2011	1901	577	PIB	Cluster3	PIB:4:5:5:7:1	1	VR 1-4	1	VR 2-2	3	VR 3-5	1	VR 4-1	5	VR 5-5	1	VR 6-7	1	VR 7-1	2	VR 8-2	0_2	0_2_0	0_2_0_1
37164	GCGS0603	USA	North America	2011	1588	1955	PIB	Cluster3	PIB:5:2:5:7:1	146	VR 1-5	1	VR 2-2	5	VR 3-2	1	VR 4-1	10	VR 5-5	1	VR 6-7	1	VR 7-1	3	VR 8-2	0_0	0_0_33	0_0_33_12
37165	GCGS0764	USA	North America	2011	1588	537	PIB	Cluster3	PIB:5:2:5:7:1	4	VR 1-5	1	VR 2-2	5	VR 3-2	1	VR 4-1	10	VR 5-5	1	VR 6-7	1	VR 7-1	3	VR 8-2	0_0	0_0_33	0_0_33_12
37166	GCGS0767	USA	North America	2011	1901	1956	PIB	Cluster1	PIB:5:4:4:3:2	42	VR 1-5	2	VR 2-2	2	VR 3-4	1	VR 4-1	1	VR 5-4	12	VR 6-3	2	VR 7-2	1	VR 8-2	0_2	0_2_0	0_2_0_1
37167	GCGS0768	USA	North America	2011	12087	1957	PIB	Cluster3	PIB:5:3:4:4:2	4	VR 1-5	2	VR 2-2	14	VR 3-3	1	VR 4-1	99	VR 5-4	4	VR 6-4	5	VR 7-2	1	VR 8-2	0_2	0_2_29	0_2_29_9
37168	GCGS0779	USA	North America	2011	N/A	577	PIB	Cluster3	PIB:4:5:5:7:1	1	VR 1-4	1	VR 2-2	3	VR 3-5	1	VR 4-1	5	VR 5-5	1	VR 6-7	1	VR 7-1	2	VR 8-2	0_2	0_2_0	0_2_0_1
37169	GCGS0437	USA	North America	2011	1901	1958	PIB	Cluster2	PIB:4:5:5:7:1	3	VR 1-4	1	VR 2-2	18	VR 3-5	1	VR 4-1	329	VR 5-5	1	VR 6-7	1	VR 7-1	1	VR 8-2	0_2	0_2_0	0_2_0_10
37170	GCGS0641	USA	North America	2011	9363	1959	PIB	Cluster2	PIB:5:2:5:3:2	20	VR 1-5	1	VR 2-2	122	VR 3-2	2	VR 4-1	244	VR 5-5	3	VR 6-3	2	VR 7-2	1	VR 8-2	0_2	0_2_1	0_2_1_0
37171	GCGS0449	USA	North America	2011	11414	1960	PIB	Cluster3	PIB:5:3:4:4:2	4	VR 1-5	3	VR 2-2	8	VR 3-3	1	VR 4-1	4	VR 5-4	4	VR 6-4	5	VR 7-2	1	VR 8-2	22_0	22_0_0	22_0_0_4
37172	GCGS0452	USA	North America	2011	1901	1961	PIB	Cluster3	PIB:4:5:5:7:1	1	VR 1-4	1	VR 2-2	185	VR 3-5	1	VR 4-1	5	VR 5-5	1	VR 6-7	1	VR 7-1	2	VR 8-2	0_2	0_2_0	0_2_0_1
37173	GCGS0465	USA	North America	2011	1590	1962	PIB	Cluster3	PIB:5:2:5:7:1	4	VR 1-5	1	VR 2-2	7	VR 3-2	1	VR 4-1	135	VR 5-5	6	VR 6-7	1	VR 7-1	3	VR 8-2	10_0	10_0_0	10_0_0_0
37174	GCGS0466	USA	North America	2011	1901	1646	PIB	Cluster1	PIB:4:2:5:3:2	3	VR 1-4	1	VR 2-2	1	VR 3-2	1	VR 4-1	149	VR 5-5	9	VR 6-3	3	VR 7-2	1	VR 8-2	0_2	0_2_0	0_2_0_1
37175	GCGS0667	USA	North America	2011	1588	537	PIB	Cluster3	PIB:5:2:5:7:1	4	VR 1-5	1	VR 2-2	5	VR 3-2	1	VR 4-1	10	VR 5-5	1	VR 6-7	1	VR 7-1	3	VR 8-2	0_0	0_0_33	0_0_33_12
37176	GCGS0469	USA	North America	2011	1588	537	PIB	Cluster3	PIB:5:2:5:7:1	4	VR 1-5	1	VR 2-2	5	VR 3-2	1	VR 4-1	10	VR 5-5	1	VR 6-7	1	VR 7-1	3	VR 8-2	0_0	0_0_33	0_0_33_12
37177	GCGS0675	USA	North America	2011	12088	695	PIB	Cluster1	PIB:4:5:5:3:2	3	VR 1-4	1	VR 2-2	3	VR 3-5	1	VR 4-1	7	VR 5-5	3	VR 6-3	4	VR 7-2	1	VR 8-2	0_2	0_2_0	0_2_0_1
37178	GCGS0483	USA	North America	2011	1901	1963	PIB	Cluster3	PIB:4:5:5:7:1	1	VR 1-4	6	VR 2-2	3	VR 3-5	1	VR 4-1	611	VR 5-5	1	VR 6-7	1	VR 7-1	2	VR 8-2	0_2	0_2_0	0_2_0_1
37179	GCGS0794	USA	North America	2011	1920	1964	PIB	Cluster3	PIB:4:5:5:2:1	1	VR 1-4	1	VR 2-2	4	VR 3-5	1	VR 4-1	2	VR 5-5	19	VR 6-2	1	VR 7-1	2	VR 8-2	0_0	0_0_43	0_0_43_6
37180	GCGS0494	USA	North America	2011	1588	537	PIB	Cluster3	PIB:5:2:5:7:1	4	VR 1-5	1	VR 2-2	5	VR 3-2	1	VR 4-1	10	VR 5-5	1	VR 6-7	1	VR 7-1	3	VR 8-2	0_0	0_0_33	0_0_33_12
37181	GCGS0806	USA	North America	2011	1901	524	PIB	Cluster3	PIB:4:5:5:7:1	1	VR 1-4	1	VR 2-2	4	VR 3-5	1	VR 4-1	34	VR 5-5	1	VR 6-7	1	VR 7-1	2	VR 8-2	0_0	0_0_12	0_0_12_2
37182	GCGS0808	USA	North America	2011	7363	517	PIB	Cluster1	PIB:5:4:4:3:2	5	VR 1-5	2	VR 2-2	2	VR 3-4	1	VR 4-1	1	VR 5-4	2	VR 6-3	2	VR 7-2	1	VR 8-2	0_0	0_0_52	0_0_52_1
37183	GCGS0809	USA	North America	2011	7363	517	PIB	Cluster1	PIB:5:4:4:3:2	5	VR 1-5	2	VR 2-2	2	VR 3-4	1	VR 4-1	1	VR 5-4	2	VR 6-3	2	VR 7-2	1	VR 8-2	0_0	0_0_52	0_0_52_1
37184	GCGS0700	USA	North America	2011	1901	1582	PIB	Cluster3	PIB:4:5:5:7:1	1	VR 1-4	1	VR 2-2	4	VR 3-5	1	VR 4-1	2	VR 5-5	6	VR 6-7	1	VR 7-1	2	VR 8-2	0_0	0_0_12	0_0_12_2
37185	GCGS0615	USA	North America	2012	1579	564	PIB	Cluster3	PIB:4:5:5:7:1	1	VR 1-4	1	VR 2-2	4	VR 3-5	1	VR 4-1	38	VR 5-5	1	VR 6-7	1	VR 7-1	2	VR 8-2	0_0	0_0_43	0_0_43_1
37186	GCGS0423	USA	North America	2012	12089	1965	PIB	Cluster3	PIB:5:2:5:7:4	9	VR 1-5	1	VR 2-2	56	VR 3-2	1	VR 4-1	13	VR 5-5	6	VR 6-7	9	VR 7-4	1	VR 8-2	26_0	26_0_0	26_0_0_0
37187	GCGS0429	USA	North America	2012	10932	1966	PIB	Cluster3	PIB:5:2:5:7:1	4	VR 1-5	1	VR 2-2	5	VR 3-2	1	VR 4-1	10	VR 5-5	18	VR 6-7	1	VR 7-1	3	VR 8-2	0_0	0_0_1	0_0_1_0
37188	GCGS0769	USA	North America	2012	12090	1967	PIB	Cluster1	PIB:4:2:2:3:2	3	VR 1-4	1	VR 2-2	1	VR 3-2	1	VR 4-1	313	VR 5-2	2	VR 6-3	4	VR 7-2	1	VR 8-2	0_0	0_0_43	0_0_43_12
37189	GCGS0430	USA	North America	2012	1902	647	PIB	Cluster2	PIB:4:5:5:7:2	1	VR 1-4	1	VR 2-2	3	VR 3-5	1	VR 4-1	32	VR 5-5	1	VR 6-7	2	VR 7-2	1	VR 8-2	0_0	0_0_8	0_0_8_1
37190	GCGS0431	USA	North America	2012	10316	1968	PIB	Cluster3	PIB:5:3:4:4:4	4	VR 1-5	2	VR 2-2	14	VR 3-3	1	VR 4-1	48	VR 5-4	4	VR 6-4	14	VR 7-4	1	VR 8-2	22_0	22_0_0	22_0_0_2
37191	GCGS0453	USA	North America	2012	6962	1969	PIB	Cluster3	PIB:5:3:4:4:2	4	VR 1-5	2	VR 2-2	14	VR 3-3	1	VR 4-1	18	VR 5-4	68	VR 6-4	4	VR 7-2	1	VR 8-2	2_0	2_0_2	2_0_2_0
37192	GCGS0454	USA	North America	2012	8149	1970	PIB	Cluster3	PIB:5:3:4:4:2	44	VR 1-5	2	VR 2-2	10	VR 3-3	1	VR 4-1	19	VR 5-4	4	VR 6-4	5	VR 7-2	1	VR 8-2	5_2	5_2_0	5_2_0_4
37193	GCGS0658	USA	North America	2012	9363	1971	PIB	Cluster1	PIB:5:4:4:3:2	2	VR 1-5	1	VR 2-2	2	VR 3-4	1	VR 4-1	115	VR 5-4	2	VR 6-3	2	VR 7-2	1	VR 8-2	0_2	0_2_1	0_2_1_0
37194	GCGS0787	USA	North America	2012	9363	1722	PIB	Cluster2	PIB:5:2:7:3:2	2	VR 1-5	1	VR 2-2	6	VR 3-2	2	VR 4-1	424	VR 5-7	3	VR 6-3	2	VR 7-2	1	VR 8-2	0_2	0_2_1	0_2_1_0
37195	GCGS0456	USA	North America	2012	10317	1972	PIB	Cluster3	PIB:5:2:5:7:1	4	VR 1-5	1	VR 2-2	7	VR 3-2	1	VR 4-1	231	VR 5-5	1	VR 6-7	1	VR 7-1	3	VR 8-2	1_1	1_1_2	1_1_2_9
37196	GCGS0457	USA	North America	2012	1889	1973	PIB	Cluster3	PIB:5:2:5:2:4	9	VR 1-5	1	VR 2-2	56	VR 3-2	1	VR 4-1	90	VR 5-5	55	VR 6-2	9	VR 7-4	1	VR 8-2	0_2	0_2_29	0_2_29_5
37197	GCGS0471	USA	North America	2012	11415	1974	PIB	Cluster1	PIB:4:3:5:3:2	3	VR 1-4	2	VR 2-2	46	VR 3-3	1	VR 4-1	266	VR 5-5	3	VR 6-3	4	VR 7-2	1	VR 8-2	1_1	1_1_24	1_1_24_0
37198	GCGS0668	USA	North America	2012	1920	1975	PIB	Cluster3	PIB:4:5:5:2:1	1	VR 1-4	1	VR 2-2	4	VR 3-5	1	VR 4-1	13	VR 5-5	19	VR 6-2	1	VR 7-1	2	VR 8-2	0_0	0_0_43	0_0_43_6
37199	GCGS0472	USA	North America	2012	1893	1976	PIB	Cluster1	PIB:4:2:2:3:2	3	VR 1-4	1	VR 2-2	1	VR 3-2	1	VR 4-1	47	VR 5-2	2	VR 6-3	3	VR 7-2	1	VR 8-2	0_2	0_2_29	0_2_29_12
37200	GCGS0479	USA	North America	2012	10931	971	PIB	Cluster2	PIB:4:4:5:3:2	3	VR 1-4	1	VR 2-2	30	VR 3-4	1	VR 4-1	3	VR 5-5	8	VR 6-3	3	VR 7-2	1	VR 8-2	0_12	0_12_9	0_12_9_3
37201	GCGS0488	USA	North America	2012	8114	1977	PIB	Cluster2	PIB:5:2:5:3:2	16	VR 1-5	1	VR 2-2	62	VR 3-2	1	VR 4-1	6	VR 5-5	3	VR 6-3	2	VR 7-2	1	VR 8-2	1_1	1_1_22	1_1_22_9
37202	GCGS0489	USA	North America	2012	1585	1978	PIB	Cluster1	PIB:4:2:5:3:2	3	VR 1-4	1	VR 2-2	1	VR 3-2	1	VR 4-1	215	VR 5-5	118	VR 6-3	3	VR 7-2	1	VR 8-2	1_1	1_1_22	1_1_22_3
37203	GCGS0678	USA	North America	2012	11184	1979	PIB	Cluster1	PIB:4:2:5:3:4	3	VR 1-4	1	VR 2-2	1	VR 3-2	1	VR 4-1	149	VR 5-5	9	VR 6-3	6	VR 7-4	1	VR 8-2	0_2	0_2_12	0_2_12_0
37204	GCGS0495	USA	North America	2012	1588	537	PIB	Cluster3	PIB:5:2:5:7:1	4	VR 1-5	1	VR 2-2	5	VR 3-2	1	VR 4-1	10	VR 5-5	1	VR 6-7	1	VR 7-1	3	VR 8-2	0_0	0_0_33	0_0_33_12
37205	GCGS0496	USA	North America	2012	7828	2076	PIB	Cluster3	PIB:5:2:5:7:1	4	VR 1-5	1	VR 2-2	5	VR 3-2	1	VR 4-1	10	VR 5-5	1	VR 6-7	1	VR 7-1	3	VR 8-2	0_1	0_1_0	0_1_0_0
37206	GCGS0553	USA	North America	2012	8153	1980	PIB	Cluster3	PIB:5:3:4:4:2	2	VR 1-5	2	VR 2-2	50	VR 3-3	1	VR 4-1	66	VR 5-4	4	VR 6-4	5	VR 7-2	1	VR 8-2	0_2	0_2_0	0_2_0_2
37207	GCGS0336	USA	North America	2012	1893	1981	PIB	Cluster1	PIB:4:2:5:3:2	3	VR 1-4	2	VR 2-2	1	VR 3-2	1	VR 4-1	57	VR 5-5	3	VR 6-3	4	VR 7-2	1	VR 8-2	0_2	0_2_29	0_2_29_0
37208	GCGS0337	USA	North America	2012	1580	1982	PIA	PIA	PIA:2:1:1:10:3	175	VR 1-2	12	VR 2-1	192	VR 3-1	23	VR 4-2	628	VR 5-1	151	VR 6-10	47	VR 7-3	46	VR 8-1	0_2	0_2_1	0_2_1_0
37209	GCGS0643	USA	North America	2012	9363	1944	PIB	Cluster3	PIB:5:2:5:7:1	10	VR 1-5	1	VR 2-2	7	VR 3-2	1	VR 4-1	12	VR 5-5	5	VR 6-7	1	VR 7-1	3	VR 8-2	0_2	0_2_1	0_2_1_0
37210	GCGS0679	USA	North America	2012	1601	773	PIA	PIA	PIA:2:1:1:10:3	188	VR 1-2	15	VR 2-1	199	VR 3-1	28	VR 4-2	633	VR 5-1	165	VR 6-10	79	VR 7-3	47	VR 8-2	0_0	0_0_43	0_0_43_11
37211	GCGS0811	USA	North America	2012	9365	517	PIB	Cluster1	PIB:5:4:4:3:2	5	VR 1-5	2	VR 2-2	2	VR 3-4	1	VR 4-1	1	VR 5-4	2	VR 6-3	2	VR 7-2	1	VR 8-2	0_2	0_2_0	0_2_0_1
37212	GCGS0311	USA	North America	2005	1584	591	PIB	Cluster3	PIB:5:2:5:7:1	4	VR 1-5	1	VR 2-2	7	VR 3-2	1	VR 4-1	12	VR 5-5	1	VR 6-7	1	VR 7-1	3	VR 8-2	1_1	1_1_2	1_1_2_0
37213	GCGS0257	USA	North America	2005	8149	1983	PIB	Cluster3	PIB:5:3:4:4:2	2	VR 1-5	2	VR 2-2	10	VR 3-3	1	VR 4-1	4	VR 5-4	4	VR 6-4	5	VR 7-2	22	VR 8-1	5_2	5_2_0	5_2_0_4
37216	GCGS0267	USA	North America	2005	1580	717	PIB	Cluster1	PIB:5:3:5:3:2	2	VR 1-5	3	VR 2-2	8	VR 3-3	1	VR 4-1	6	VR 5-5	16	VR 6-3	3	VR 7-2	1	VR 8-2	0_2	0_2_1	0_2_1_0
37217	GCGS0327	USA	North America	2005	1901	544	PIB	Cluster3	PIB:4:5:5:7:1	1	VR 1-4	1	VR 2-2	4	VR 3-5	1	VR 4-1	2	VR 5-5	1	VR 6-7	1	VR 7-1	2	VR 8-2	0_0	0_0_12	0_0_12_2
37218	GCGS0328	USA	North America	2005	1893	1984	PIB	Cluster3	PIB:5:3:4:4:2	51	VR 1-5	2	VR 2-2	10	VR 3-3	3	VR 4-1	9	VR 5-4	7	VR 6-4	3	VR 7-2	5	VR 8-2	0_2	0_2_29	0_2_29_12
37219	GCGS0329	USA	North America	2005	1580	717	PIB	Cluster1	PIB:5:3:5:3:2	2	VR 1-5	3	VR 2-2	8	VR 3-3	1	VR 4-1	6	VR 5-5	16	VR 6-3	3	VR 7-2	1	VR 8-2	0_2	0_2_1	0_2_1_0
37220	GCGS0556	USA	North America	2005	1590	1481	PIB	Cluster3	PIB:5:2:5:7:1	4	VR 1-5	1	VR 2-2	5	VR 3-2	1	VR 4-1	10	VR 5-5	1	VR 6-7	1	VR 7-1	3	VR 8-2	10_0	10_0_0	10_0_0_0
37221	GCGS0567	USA	North America	2005	1580	1985	PIB	Cluster3	PIB:5:3:4:4:2	2	VR 1-5	2	VR 2-2	10	VR 3-3	1	VR 4-1	4	VR 5-4	68	VR 6-4	5	VR 7-2	1	VR 8-2	0_2	0_2_1	0_2_1_0
37223	GCGS0271	USA	North America	2005	1580	717	PIB	Cluster1	PIB:5:3:5:3:2	2	VR 1-5	3	VR 2-2	8	VR 3-3	1	VR 4-1	6	VR 5-5	16	VR 6-3	3	VR 7-2	1	VR 8-2	0_2	0_2_1	0_2_1_0
37224	GCGS0272	USA	North America	2005	1580	717	PIB	Cluster1	PIB:5:3:5:3:2	2	VR 1-5	3	VR 2-2	8	VR 3-3	1	VR 4-1	6	VR 5-5	16	VR 6-3	3	VR 7-2	1	VR 8-2	0_2	0_2_1	0_2_1_0
37226	GCGS0751	USA	North America	2005	1580	717	PIB	Cluster1	PIB:5:3:5:3:2	2	VR 1-5	3	VR 2-2	8	VR 3-3	1	VR 4-1	6	VR 5-5	16	VR 6-3	3	VR 7-2	1	VR 8-2	0_2	0_2_1	0_2_1_0
37227	GCGS0380	USA	North America	2005	1580	717	PIB	Cluster1	PIB:5:3:5:3:2	2	VR 1-5	3	VR 2-2	8	VR 3-3	1	VR 4-1	6	VR 5-5	16	VR 6-3	3	VR 7-2	1	VR 8-2	0_2	0_2_1	0_2_1_0
37228	GCGS0391	USA	North America	2005	1580	717	PIB	Cluster1	PIB:5:3:5:3:2	2	VR 1-5	3	VR 2-2	8	VR 3-3	1	VR 4-1	6	VR 5-5	16	VR 6-3	3	VR 7-2	1	VR 8-2	0_2	0_2_1	0_2_1_0
37229	GCGS0392	USA	North America	2005	1580	717	PIB	Cluster1	PIB:5:3:5:3:2	2	VR 1-5	3	VR 2-2	8	VR 3-3	1	VR 4-1	6	VR 5-5	16	VR 6-3	3	VR 7-2	1	VR 8-2	0_2	0_2_1	0_2_1_0
37230	GCGS0284	USA	North America	2005	1584	1986	PIB	Cluster3	PIB:5:2:5:7:1	4	VR 1-5	1	VR 2-2	7	VR 3-2	1	VR 4-1	310	VR 5-5	1	VR 6-7	1	VR 7-1	3	VR 8-2	1_1	1_1_2	1_1_2_0
37231	GCGS0416	USA	North America	2005	8126	1987	PIB	Cluster1	PIB:5:3:5:3:2	2	VR 1-5	3	VR 2-2	8	VR 3-3	1	VR 4-1	41	VR 5-5	3	VR 6-3	16	VR 7-2	1	VR 8-2	0_2	0_2_1	0_2_1_0
37232	GCGS0417	USA	North America	2005	1580	1988	PIB	Cluster1	PIB:5:3:5:3:2	10	VR 1-5	3	VR 2-2	8	VR 3-3	1	VR 4-1	6	VR 5-5	16	VR 6-3	3	VR 7-2	1	VR 8-2	0_2	0_2_1	0_2_1_0
37233	GCGS0289	USA	North America	2005	1580	717	PIB	Cluster1	PIB:5:3:5:3:2	2	VR 1-5	3	VR 2-2	8	VR 3-3	1	VR 4-1	6	VR 5-5	16	VR 6-3	3	VR 7-2	1	VR 8-2	0_2	0_2_1	0_2_1_0
37234	GCGS0653	USA	North America	2005	1901	1989	PIB	Cluster3	PIB:5:3:4:7:1	2	VR 1-5	2	VR 2-2	10	VR 3-3	1	VR 4-1	4	VR 5-4	6	VR 6-7	1	VR 7-1	2	VR 8-2	0_2	0_2_0	0_2_0_1
37235	GCGS0296	USA	North America	2005	7367	1990	PIB	Cluster3	PIB:5:2:5:7:1	15	VR 1-5	1	VR 2-2	5	VR 3-2	1	VR 4-1	119	VR 5-5	1	VR 6-7	1	VR 7-1	3	VR 8-2	0_2	0_2_4	0_2_4_1
37236	GCGS0297	USA	North America	2005	7367	1990	PIB	Cluster3	PIB:5:2:5:7:1	15	VR 1-5	1	VR 2-2	5	VR 3-2	1	VR 4-1	119	VR 5-5	1	VR 6-7	1	VR 7-1	3	VR 8-2	0_2	0_2_4	0_2_4_1
37237	GCGS0298	USA	North America	2005	7367	1991	PIB	Cluster3	PIB:5:2:5:7:1	15	VR 1-5	1	VR 2-2	5	VR 3-2	1	VR 4-1	119	VR 5-5	6	VR 6-7	1	VR 7-1	3	VR 8-2	0_2	0_2_4	0_2_4_1
37238	GCGS0691	USA	North America	2005	1580	717	PIB	Cluster1	PIB:5:3:5:3:2	2	VR 1-5	3	VR 2-2	8	VR 3-3	1	VR 4-1	6	VR 5-5	16	VR 6-3	3	VR 7-2	1	VR 8-2	0_2	0_2_1	0_2_1_0
37239	GCGS0299	USA	North America	2005	1580	1992	PIB	Cluster1	PIB:5:3:5:3:2	4	VR 1-5	3	VR 2-2	8	VR 3-3	1	VR 4-1	6	VR 5-5	16	VR 6-3	3	VR 7-2	1	VR 8-2	0_2	0_2_1	0_2_1_0
37240	GCGS0254	USA	North America	2005	1580	717	PIB	Cluster1	PIB:5:3:5:3:2	2	VR 1-5	3	VR 2-2	8	VR 3-3	1	VR 4-1	6	VR 5-5	16	VR 6-3	3	VR 7-2	1	VR 8-2	0_2	0_2_1	0_2_1_0
37241	GCGS0713	USA	North America	2005	1579	1993	PIB	Cluster3	PIB:4:5:5:7:1	1	VR 1-4	1	VR 2-2	113	VR 3-5	1	VR 4-1	5	VR 5-5	1	VR 6-7	1	VR 7-1	2	VR 8-2	0_0	0_0_43	0_0_43_1
37242	GCGS0352	USA	North America	2006	1901	1994	PIB	Cluster3	PIB:4:5:5:7:1	1	VR 1-4	1	VR 2-2	4	VR 3-5	1	VR 4-1	5	VR 5-5	1	VR 6-7	1	VR 7-1	2	VR 8-2	0_2	0_2_0	0_2_0_1
37243	GCGS0586	USA	North America	2006	1587	537	PIB	Cluster3	PIB:5:2:5:7:1	4	VR 1-5	1	VR 2-2	5	VR 3-2	1	VR 4-1	10	VR 5-5	1	VR 6-7	1	VR 7-1	3	VR 8-2	0_2	0_2_36	0_2_36_3
37244	GCGS0591	USA	North America	2010	1901	577	PIB	Cluster3	PIB:4:5:5:7:1	1	VR 1-4	1	VR 2-2	3	VR 3-5	1	VR 4-1	5	VR 5-5	1	VR 6-7	1	VR 7-1	2	VR 8-2	0_2	0_2_0	0_2_0_1
37245	GCGS0285	USA	North America	2006	1580	1995	PIB	Cluster1	PIB:5:3:5:3:2	16	VR 1-5	3	VR 2-2	8	VR 3-3	1	VR 4-1	6	VR 5-5	16	VR 6-3	3	VR 7-2	1	VR 8-2	0_2	0_2_1	0_2_1_0
37246	GCGS0290	USA	North America	2006	1584	1996	PIB	Cluster3	PIB:5:3:5:7:1	4	VR 1-5	3	VR 2-2	51	VR 3-3	1	VR 4-1	614	VR 5-5	65	VR 6-7	1	VR 7-1	3	VR 8-2	1_1	1_1_2	1_1_2_0
37248	GCGS0435	USA	North America	2006	1580	717	PIB	Cluster1	PIB:5:3:5:3:2	2	VR 1-5	3	VR 2-2	8	VR 3-3	1	VR 4-1	6	VR 5-5	16	VR 6-3	3	VR 7-2	1	VR 8-2	0_2	0_2_1	0_2_1_0
37249	GCGS0382	USA	North America	2010	1901	1997	PIB	Cluster2	PIB:4:2:4:3:2	1	VR 1-4	1	VR 2-2	5	VR 3-2	1	VR 4-1	1	VR 5-4	2	VR 6-3	2	VR 7-2	1	VR 8-2	0_2	0_2_0	0_2_0_1
37250	GCGS0447	USA	North America	2006	1580	717	PIB	Cluster1	PIB:5:3:5:3:2	2	VR 1-5	3	VR 2-2	8	VR 3-3	1	VR 4-1	6	VR 5-5	16	VR 6-3	3	VR 7-2	1	VR 8-2	0_2	0_2_1	0_2_1_0
37251	GCGS0246	USA	North America	2006	1590	1998	PIB	Cluster3	PIB:5:2:5:7:1	4	VR 1-5	1	VR 2-2	167	VR 3-2	1	VR 4-1	10	VR 5-5	1	VR 6-7	1	VR 7-1	3	VR 8-2	10_0	10_0_0	10_0_0_0
37252	GCGS0300	USA	North America	2006	8126	523	PIB	Cluster1	PIB:5:3:5:3:2	2	VR 1-5	3	VR 2-2	8	VR 3-3	1	VR 4-1	41	VR 5-5	3	VR 6-3	2	VR 7-2	1	VR 8-2	0_2	0_2_1	0_2_1_0
37253	GCGS1018	USA	North America	2007	1901	1901	PIB	Cluster3	PIB:4:5:5:7:1	1	VR 1-4	1	VR 2-2	81	VR 3-5	1	VR 4-1	2	VR 5-5	1	VR 6-7	1	VR 7-1	2	VR 8-2	0_2	0_2_0	0_2_0_1
37254	GCGS1022	USA	North America	2007	1580	1999	PIB	Cluster1	PIB:5:3:6:3:2	4	VR 1-5	3	VR 2-2	8	VR 3-3	1	VR 4-1	164	VR 5-6	16	VR 6-3	3	VR 7-2	1	VR 8-2	0_2	0_2_1	0_2_1_0
37255	GCGS1025	USA	North America	2007	8126	1743	PIB	Cluster1	PIB:5:3:5:3:2	2	VR 1-5	3	VR 2-2	8	VR 3-3	1	VR 4-1	6	VR 5-5	3	VR 6-3	3	VR 7-2	1	VR 8-2	0_2	0_2_1	0_2_1_0
37256	GCGS1030	USA	North America	2007	1580	2000	PIB	Cluster3	PIB:5:3:4:4:2	2	VR 1-5	2	VR 2-2	8	VR 3-3	1	VR 4-1	4	VR 5-4	4	VR 6-4	5	VR 7-2	1	VR 8-2	0_2	0_2_1	0_2_1_0
37257	GCGS1031	USA	North America	2007	1580	2000	PIB	Cluster3	PIB:5:3:4:4:2	2	VR 1-5	2	VR 2-2	8	VR 3-3	1	VR 4-1	4	VR 5-4	4	VR 6-4	5	VR 7-2	1	VR 8-2	0_2	0_2_1	0_2_1_0
37258	GCGS1032	USA	North America	2007	1580	2000	PIB	Cluster3	PIB:5:3:4:4:2	2	VR 1-5	2	VR 2-2	8	VR 3-3	1	VR 4-1	4	VR 5-4	4	VR 6-4	5	VR 7-2	1	VR 8-2	0_2	0_2_1	0_2_1_0
37259	GCGS1033	USA	North America	2007	1580	2000	PIB	Cluster3	PIB:5:3:4:4:2	2	VR 1-5	2	VR 2-2	8	VR 3-3	1	VR 4-1	4	VR 5-4	4	VR 6-4	5	VR 7-2	1	VR 8-2	0_2	0_2_1	0_2_1_0
37260	GCGS0140	USA	North America	2010	1901	577	PIB	Cluster3	PIB:4:5:5:7:1	1	VR 1-4	1	VR 2-2	3	VR 3-5	1	VR 4-1	5	VR 5-5	1	VR 6-7	1	VR 7-1	2	VR 8-2	0_2	0_2_0	0_2_0_1
37262	GCGS1043	USA	North America	2007	1579	2001	PIB	Cluster3	PIB:4:5:5:7:1	1	VR 1-4	1	VR 2-2	4	VR 3-5	1	VR 4-1	163	VR 5-5	1	VR 6-7	1	VR 7-1	2	VR 8-2	0_0	0_0_43	0_0_43_1
37263	GCGS1044	USA	North America	2007	1579	2001	PIB	Cluster3	PIB:4:5:5:7:1	1	VR 1-4	1	VR 2-2	4	VR 3-5	1	VR 4-1	163	VR 5-5	1	VR 6-7	1	VR 7-1	2	VR 8-2	0_0	0_0_43	0_0_43_1
37264	GCGS1045	USA	North America	2007	1579	2001	PIB	Cluster3	PIB:4:5:5:7:1	1	VR 1-4	1	VR 2-2	4	VR 3-5	1	VR 4-1	163	VR 5-5	1	VR 6-7	1	VR 7-1	2	VR 8-2	0_0	0_0_43	0_0_43_1
37265	GCGS1047	USA	North America	2007	12091	544	PIB	Cluster3	PIB:4:5:5:7:1	1	VR 1-4	1	VR 2-2	4	VR 3-5	1	VR 4-1	2	VR 5-5	1	VR 6-7	1	VR 7-1	2	VR 8-2	0_0	0_0_43	0_0_43_1
37266	GCGS0836	USA	North America	2010	1901	2002	PIB	Cluster1	PIB:5:4:4:3:2	5	VR 1-5	2	VR 2-2	2	VR 3-4	1	VR 4-1	130	VR 5-4	27	VR 6-3	2	VR 7-2	1	VR 8-2	0_2	0_2_0	0_2_0_1
37267	GCGS1049	USA	North America	2007	1901	517	PIB	Cluster1	PIB:5:4:4:3:2	5	VR 1-5	2	VR 2-2	2	VR 3-4	1	VR 4-1	1	VR 5-4	2	VR 6-3	2	VR 7-2	1	VR 8-2	0_2	0_2_0	0_2_0_1
37268	GCGS1051	USA	North America	2007	1901	517	PIB	Cluster1	PIB:5:4:4:3:2	5	VR 1-5	2	VR 2-2	2	VR 3-4	1	VR 4-1	1	VR 5-4	2	VR 6-3	2	VR 7-2	1	VR 8-2	0_2	0_2_0	0_2_0_1
37269	GCGS1052	USA	North America	2007	1901	517	PIB	Cluster1	PIB:5:4:4:3:2	5	VR 1-5	2	VR 2-2	2	VR 3-4	1	VR 4-1	1	VR 5-4	2	VR 6-3	2	VR 7-2	1	VR 8-2	0_2	0_2_0	0_2_0_1
37270	GCGS1054	USA	North America	2007	1901	554	PIB	Cluster3	PIB:4:5:5:7:1	1	VR 1-4	1	VR 2-2	4	VR 3-5	1	VR 4-1	5	VR 5-5	1	VR 6-7	1	VR 7-1	2	VR 8-2	0_2	0_2_0	0_2_0_1
37271	GCGS1055	USA	North America	2007	1579	554	PIB	Cluster3	PIB:4:5:5:7:1	1	VR 1-4	1	VR 2-2	4	VR 3-5	1	VR 4-1	5	VR 5-5	1	VR 6-7	1	VR 7-1	2	VR 8-2	0_0	0_0_43	0_0_43_1
37272	GCGS1056	USA	North America	2007	1901	517	PIB	Cluster1	PIB:5:4:4:3:2	5	VR 1-5	2	VR 2-2	2	VR 3-4	1	VR 4-1	1	VR 5-4	2	VR 6-3	2	VR 7-2	1	VR 8-2	0_2	0_2_0	0_2_0_1
37273	GCGS0841	USA	North America	2010	1901	517	PIB	Cluster1	PIB:5:4:4:3:2	5	VR 1-5	2	VR 2-2	2	VR 3-4	1	VR 4-1	1	VR 5-4	2	VR 6-3	2	VR 7-2	1	VR 8-2	0_2	0_2_0	0_2_0_1
37274	GCGS1082	USA	North America	2007	1580	1743	PIB	Cluster1	PIB:5:3:5:3:2	2	VR 1-5	3	VR 2-2	8	VR 3-3	1	VR 4-1	6	VR 5-5	3	VR 6-3	3	VR 7-2	1	VR 8-2	0_2	0_2_1	0_2_1_0
37275	GCGS1083	USA	North America	2007	1580	1743	PIB	Cluster1	PIB:5:3:5:3:2	2	VR 1-5	3	VR 2-2	8	VR 3-3	1	VR 4-1	6	VR 5-5	3	VR 6-3	3	VR 7-2	1	VR 8-2	0_2	0_2_1	0_2_1_0
37276	GCGS1087	USA	North America	2007	1901	554	PIB	Cluster3	PIB:4:5:5:7:1	1	VR 1-4	1	VR 2-2	4	VR 3-5	1	VR 4-1	5	VR 5-5	1	VR 6-7	1	VR 7-1	2	VR 8-2	0_2	0_2_0	0_2_0_1
37277	GCGS1026	USA	North America	2008	1901	530	PIB	Cluster3	PIB:4:5:5:7:1	1	VR 1-4	1	VR 2-2	4	VR 3-5	1	VR 4-1	5	VR 5-5	1	VR 6-7	1	VR 7-1	2	VR 8-2	0_2	0_2_0	0_2_0_1
37278	GCGS1039	USA	North America	2008	1579	554	PIB	Cluster3	PIB:4:5:5:7:1	1	VR 1-4	1	VR 2-2	4	VR 3-5	1	VR 4-1	5	VR 5-5	1	VR 6-7	1	VR 7-1	2	VR 8-2	0_0	0_0_43	0_0_43_1
37279	GCGS1040	USA	North America	2008	1579	554	PIB	Cluster3	PIB:4:5:5:7:1	1	VR 1-4	1	VR 2-2	4	VR 3-5	1	VR 4-1	5	VR 5-5	1	VR 6-7	1	VR 7-1	2	VR 8-2	0_0	0_0_43	0_0_43_1
37280	GCGS1077	USA	North America	2008	1901	586	PIB	Cluster1	PIB:5:4:4:3:2	30	VR 1-5	2	VR 2-2	2	VR 3-4	1	VR 4-1	1	VR 5-4	2	VR 6-3	2	VR 7-2	1	VR 8-2	0_2	0_2_0	0_2_0_1
37281	GCGS1081	USA	North America	2008	1580	2003	PIB	Cluster1	PIB:5:3:5:7:2	2	VR 1-5	3	VR 2-2	8	VR 3-3	1	VR 4-1	6	VR 5-5	6	VR 6-7	3	VR 7-2	1	VR 8-2	0_2	0_2_1	0_2_1_0
37282	GCGS0330	USA	North America	2009	7822	2004	PIB	Cluster3	PIB:4:5:5:7:1	1	VR 1-4	1	VR 2-2	4	VR 3-5	1	VR 4-1	545	VR 5-5	1	VR 6-7	1	VR 7-1	2	VR 8-2	0_2	0_2_9	0_2_9_14
37283	GCGS0844	USA	North America	2009	1901	2005	PIB	Cluster1	PIB:5:4:3:3:2	2	VR 1-5	2	VR 2-2	2	VR 3-4	1	VR 4-1	425	VR 5-3	12	VR 6-3	2	VR 7-2	1	VR 8-2	0_2	0_2_0	0_2_0_1
37284	GCGS0665	USA	North America	2009	9363	628	PIB	Cluster3	PIB:4:5:5:7:1	1	VR 1-4	1	VR 2-2	3	VR 3-5	1	VR 4-1	176	VR 5-5	1	VR 6-7	1	VR 7-1	1	VR 8-2	0_2	0_2_1	0_2_1_0
37285	GCGS0609	USA	North America	2010	1901	2006	PIB	Cluster3	PIB:4:5:5:7:1	1	VR 1-4	1	VR 2-2	4	VR 3-5	1	VR 4-1	167	VR 5-5	1	VR 6-7	1	VR 7-1	2	VR 8-2	0_2	0_2_0	0_2_0_1
37286	GCGS0610	USA	North America	2010	8126	1987	PIB	Cluster1	PIB:5:3:5:3:2	2	VR 1-5	3	VR 2-2	8	VR 3-3	1	VR 4-1	41	VR 5-5	3	VR 6-3	16	VR 7-2	1	VR 8-2	0_2	0_2_1	0_2_1_0
37287	GCGS0401	USA	North America	2010	9363	513	PIB	Cluster2	PIB:5:2:5:3:2	2	VR 1-5	1	VR 2-2	6	VR 3-2	2	VR 4-1	11	VR 5-5	3	VR 6-3	2	VR 7-2	1	VR 8-2	0_2	0_2_1	0_2_1_0
37288	GCGS0763	USA	North America	2010	8126	2007	PIB	Cluster1	PIB:5:3:5:3:2	10	VR 1-5	3	VR 2-2	8	VR 3-3	1	VR 4-1	41	VR 5-5	3	VR 6-3	2	VR 7-2	1	VR 8-2	0_2	0_2_1	0_2_1_0
37289	10AZI_T_005	USA	North America	unknown	9363	513	PIB	Cluster2	PIB:5:2:5:3:2	2	VR 1-5	1	VR 2-2	6	VR 3-2	2	VR 4-1	11	VR 5-5	3	VR 6-3	2	VR 7-2	1	VR 8-2	0_2	0_2_1	0_2_1_0
37290	GCGS0481	USA	North America	2006	1901	644	PIB	Cluster3	PIB:4:5:5:7:1	1	VR 1-4	1	VR 2-2	4	VR 3-5	1	VR 4-1	2	VR 5-5	1	VR 6-7	1	VR 7-1	9	VR 8-2	0_0	0_0_12	0_0_12_2
37291	GCGS0332	USA	North America	2011	9363	513	PIB	Cluster2	PIB:5:2:5:3:2	2	VR 1-5	1	VR 2-2	6	VR 3-2	2	VR 4-1	11	VR 5-5	3	VR 6-3	2	VR 7-2	1	VR 8-2	0_2	0_2_1	0_2_1_0
37292	GCGS0363	USA	North America	2011	10932	2008	PIB	Cluster3	PIB:5:2:5:7:1	19	VR 1-5	1	VR 2-2	7	VR 3-2	1	VR 4-1	10	VR 5-5	1	VR 6-7	1	VR 7-1	3	VR 8-2	0_0	0_0_1	0_0_1_0
37293	GCGS0394	USA	North America	2011	8156	1445	PIB	Cluster2	PIB:4:2:5:3:2	14	VR 1-4	3	VR 2-2	15	VR 3-2	1	VR 4-1	58	VR 5-5	8	VR 6-3	3	VR 7-2	1	VR 8-2	0_2	0_2_15	0_2_15_0
37294	GCGS0842	USA	North America	2011	1901	517	PIB	Cluster1	PIB:5:4:4:3:2	5	VR 1-5	2	VR 2-2	2	VR 3-4	1	VR 4-1	1	VR 5-4	2	VR 6-3	2	VR 7-2	1	VR 8-2	0_2	0_2_0	0_2_0_1
37295	GCGS0467	USA	North America	2011	9363	518	PIB	Cluster2	PIB:5:2:5:3:2	4	VR 1-5	1	VR 2-2	6	VR 3-2	1	VR 4-1	447	VR 5-5	3	VR 6-3	2	VR 7-2	1	VR 8-2	0_2	0_2_1	0_2_1_0
37296	GCGS0852	USA	North America	2011	1600	1140	PIB	Cluster3	PIB:4:5:5:7:1	1	VR 1-4	1	VR 2-2	17	VR 3-5	1	VR 4-1	5	VR 5-5	1	VR 6-7	1	VR 7-1	2	VR 8-2	0_0	0_0_52	0_0_52_1
37297	GCGS0468	USA	North America	2011	9363	2075	PIB	Cluster2	PIB:5:2:5:3:2	2	VR 1-5	4	VR 2-2	6	VR 3-2	2	VR 4-1	11	VR 5-5	3	VR 6-3	2	VR 7-2	1	VR 8-2	0_2	0_2_1	0_2_1_0
37298	GCGS0470	USA	North America	2011	1580	1232	PIB	Cluster1	PIB:5:3:5:7:2	2	VR 1-5	3	VR 2-2	24	VR 3-3	1	VR 4-1	6	VR 5-5	5	VR 6-7	2	VR 7-2	1	VR 8-2	0_2	0_2_1	0_2_1_0
37299	GCGS0482	USA	North America	2011	9363	513	PIB	Cluster2	PIB:5:2:5:3:2	2	VR 1-5	1	VR 2-2	6	VR 3-2	2	VR 4-1	11	VR 5-5	3	VR 6-3	2	VR 7-2	1	VR 8-2	0_2	0_2_1	0_2_1_0
37300	GCGS0856	USA	North America	2011	7360	2009	PIB	Cluster1	PIB:5:4:4:3:2	63	VR 1-5	2	VR 2-2	2	VR 3-4	1	VR 4-1	1	VR 5-4	12	VR 6-3	2	VR 7-2	1	VR 8-2	0_2	0_2_0	0_2_0_1
37301	GCGS0484	USA	North America	2011	9363	513	PIB	Cluster2	PIB:5:2:5:3:2	2	VR 1-5	1	VR 2-2	6	VR 3-2	2	VR 4-1	11	VR 5-5	3	VR 6-3	2	VR 7-2	1	VR 8-2	0_2	0_2_1	0_2_1_0
37302	GCGS0696	USA	North America	2011	9363	2010	PIB	Cluster2	PIB:5:2:8:3:2	2	VR 1-5	1	VR 2-2	6	VR 3-2	1	VR 4-1	427	VR 5-8	3	VR 6-3	2	VR 7-2	1	VR 8-2	0_2	0_2_1	0_2_1_0
37303	GCGS0698	USA	North America	2011	9363	2010	PIB	Cluster2	PIB:5:2:8:3:2	2	VR 1-5	1	VR 2-2	6	VR 3-2	1	VR 4-1	427	VR 5-8	3	VR 6-3	2	VR 7-2	1	VR 8-2	0_2	0_2_1	0_2_1_0
37304	GCGS0708	USA	North America	2011	7371	2011	PIB	Cluster2	PIB:4:6:4:7:1	1	VR 1-4	1	VR 2-2	9	VR 3-6	1	VR 4-1	9	VR 5-4	1	VR 6-7	1	VR 7-1	1	VR 8-2	0_2	0_2_16	0_2_16_0
37305	GCGS0516	USA	North America	2011	N/A	2012	PIB	Cluster2	PIB:5:2:5:3:2	20	VR 1-5	1	VR 2-2	6	VR 3-2	2	VR 4-1	627	VR 5-5	3	VR 6-3	2	VR 7-2	1	VR 8-2	0_2	0_2_1	0_2_1_0
37306	GCGS0823	USA	North America	2005	1580	2000	PIB	Cluster3	PIB:5:3:4:4:2	2	VR 1-5	2	VR 2-2	8	VR 3-3	1	VR 4-1	4	VR 5-4	4	VR 6-4	5	VR 7-2	1	VR 8-2	0_2	0_2_1	0_2_1_0
37307	GCGS0262	USA	North America	2005	12092	2013	PIB	Cluster1	PIB:4:2:5:3:2	3	VR 1-4	1	VR 2-2	184	VR 3-2	1	VR 4-1	479	VR 5-5	9	VR 6-3	37	VR 7-2	1	VR 8-2	1_1	1_1_22	1_1_22_2
37309	GCGS0828	USA	North America	2005	1920	2014	PIB	Cluster3	PIB:5:2:4:4:2	4	VR 1-5	3	VR 2-2	29	VR 3-2	1	VR 4-1	226	VR 5-4	145	VR 6-4	3	VR 7-2	5	VR 8-2	0_0	0_0_43	0_0_43_5
37310	GCGS0326	USA	North America	2005	1579	2015	PIB	Cluster3	PIB:4:5:5:7:1	1	VR 1-4	1	VR 2-2	4	VR 3-5	1	VR 4-1	38	VR 5-5	6	VR 6-7	8	VR 7-1	2	VR 8-2	0_0	0_0_43	0_0_43_1
37311	GCGS0568	USA	North America	2005	1901	554	PIB	Cluster3	PIB:4:5:5:7:1	1	VR 1-4	1	VR 2-2	4	VR 3-5	1	VR 4-1	5	VR 5-5	1	VR 6-7	1	VR 7-1	2	VR 8-2	0_2	0_2_0	0_2_0_1
37312	GCGS0585	USA	North America	2013	7823	765	PIB	Cluster1	PIB:4:6:5:3:2	3	VR 1-4	1	VR 2-2	9	VR 3-6	1	VR 4-1	7	VR 5-5	3	VR 6-3	4	VR 7-2	1	VR 8-2	0_2	0_2_9	0_2_9_3
37313	GCGS0250	USA	North America	2005	8114	1750	PIB	Cluster2	PIB:5:2:5:3:2	2	VR 1-5	1	VR 2-2	6	VR 3-2	1	VR 4-1	55	VR 5-5	3	VR 6-3	2	VR 7-2	1	VR 8-2	1_1	1_1_22	1_1_22_9
37314	GCGS0590	USA	North America	2005	1901	577	PIB	Cluster3	PIB:4:5:5:7:1	1	VR 1-4	1	VR 2-2	3	VR 3-5	1	VR 4-1	5	VR 5-5	1	VR 6-7	1	VR 7-1	2	VR 8-2	0_2	0_2_0	0_2_0_1
37315	GCGS0752	USA	North America	2005	1901	544	PIB	Cluster3	PIB:4:5:5:7:1	1	VR 1-4	1	VR 2-2	4	VR 3-5	1	VR 4-1	2	VR 5-5	1	VR 6-7	1	VR 7-1	2	VR 8-2	0_0	0_0_12	0_0_12_2
37316	GCGS0601	USA	North America	2005	1580	2016	PIB	Cluster3	PIB:5:2:5:7:1	147	VR 1-5	1	VR 2-2	5	VR 3-2	1	VR 4-1	548	VR 5-5	1	VR 6-7	1	VR 7-1	3	VR 8-2	0_2	0_2_1	0_2_1_0
37317	GCGS0608	USA	North America	2005	8153	1928	PIB	Cluster3	PIB:5:3:4:4:2	2	VR 1-5	2	VR 2-2	10	VR 3-3	1	VR 4-1	4	VR 5-4	4	VR 6-4	5	VR 7-2	1	VR 8-2	0_2	0_2_0	0_2_0_1
37318	GCGS0418	USA	North America	2005	1893	1103	PIB	Cluster1	PIB:4:2:2:3:2	3	VR 1-4	1	VR 2-2	1	VR 3-2	1	VR 4-1	49	VR 5-2	2	VR 6-3	4	VR 7-2	1	VR 8-2	0_2	0_2_29	0_2_29_12
37319	GCGS0419	USA	North America	2005	1579	2017	PIB	Cluster3	PIB:4:5:5:1:4	1	VR 1-4	1	VR 2-2	4	VR 3-5	1	VR 4-1	5	VR 5-5	14	VR 6-1	9	VR 7-4	2	VR 8-2	0_2	0_2_0	0_2_0_1
37320	GCGS0420	USA	North America	2005	10311	1136	PIB	Cluster1	PIB:4:2:2:3:2	3	VR 1-4	1	VR 2-2	1	VR 3-2	1	VR 4-1	47	VR 5-2	2	VR 6-3	4	VR 7-2	1	VR 8-2	0_0	0_0_43	0_0_43_9
37321	GCGS0421	USA	North America	2005	1901	544	PIB	Cluster3	PIB:4:5:5:7:1	1	VR 1-4	1	VR 2-2	4	VR 3-5	1	VR 4-1	2	VR 5-5	1	VR 6-7	1	VR 7-1	2	VR 8-2	0_0	0_0_12	0_0_12_2
37322	GCGS0617	USA	North America	2005	1901	530	PIB	Cluster3	PIB:4:5:5:7:1	1	VR 1-4	1	VR 2-2	4	VR 3-5	1	VR 4-1	5	VR 5-5	1	VR 6-7	1	VR 7-1	2	VR 8-2	0_2	0_2_0	0_2_0_1
37323	GCGS0632	USA	North America	2005	1901	721	PIA	PIA	PIA:2:1:1:10:3	171	VR 1-2	12	VR 2-1	228	VR 3-1	23	VR 4-2	630	VR 5-1	149	VR 6-10	47	VR 7-3	46	VR 8-1	0_2	0_2_0	0_2_0_1
37324	GCGS0776	USA	North America	2005	1901	2077	PIB	Cluster3	PIB:4:5:5:7:4	1	VR 1-4	1	VR 2-2	4	VR 3-5	1	VR 4-1	5	VR 5-5	1	VR 6-7	9	VR 7-4	2	VR 8-2	0_2	0_2_0	0_2_0_1
37325	GCGS0785	USA	North America	2005	1901	1723	PIB	Cluster3	PIB:5:2:5:7:1	4	VR 1-5	1	VR 2-2	7	VR 3-2	1	VR 4-1	12	VR 5-5	5	VR 6-7	1	VR 7-1	3	VR 8-2	0_2	0_2_0	0_2_0_1
37326	GCGS0786	USA	North America	2005	1579	554	PIB	Cluster3	PIB:4:5:5:7:1	1	VR 1-4	1	VR 2-2	4	VR 3-5	1	VR 4-1	5	VR 5-5	1	VR 6-7	1	VR 7-1	2	VR 8-2	0_0	0_0_43	0_0_43_1
37327	GCGS0445	USA	North America	2005	1590	2018	PIB	Cluster2	PIB:4:2:5:3:2	14	VR 1-4	2	VR 2-2	15	VR 3-2	1	VR 4-1	230	VR 5-5	32	VR 6-3	3	VR 7-2	1	VR 8-2	10_0	10_0_1	10_0_1_0
37328	GCGS0463	USA	North America	2005	1901	2019	PIB	Cluster2	PIB:5:2:5:3:2	10	VR 1-5	1	VR 2-2	6	VR 3-2	1	VR 4-1	6	VR 5-5	3	VR 6-3	2	VR 7-2	1	VR 8-2	0_2	0_2_0	0_2_0_1
37329	GCGS0493	USA	North America	2005	1901	2020	PIB	Cluster3	PIB:4:5:5:7:1	1	VR 1-4	1	VR 2-2	4	VR 3-5	1	VR 4-1	180	VR 5-5	1	VR 6-7	1	VR 7-1	2	VR 8-2	0_2	0_2_0	0_2_0_1
37330	GCGS0800	USA	North America	2005	1901	544	PIB	Cluster3	PIB:4:5:5:7:1	1	VR 1-4	1	VR 2-2	4	VR 3-5	1	VR 4-1	2	VR 5-5	1	VR 6-7	1	VR 7-1	2	VR 8-2	0_0	0_0_12	0_0_12_2
37331	GCGS0801	USA	North America	2005	1901	644	PIB	Cluster3	PIB:4:5:5:7:1	1	VR 1-4	1	VR 2-2	4	VR 3-5	1	VR 4-1	2	VR 5-5	1	VR 6-7	1	VR 7-1	9	VR 8-2	0_0	0_0_12	0_0_12_2
37332	GCGS0802	USA	North America	2005	1901	644	PIB	Cluster3	PIB:4:5:5:7:1	1	VR 1-4	1	VR 2-2	4	VR 3-5	1	VR 4-1	2	VR 5-5	1	VR 6-7	1	VR 7-1	9	VR 8-2	0_0	0_0_12	0_0_12_2
37333	GCGS0803	USA	North America	2005	1901	644	PIB	Cluster3	PIB:4:5:5:7:1	1	VR 1-4	1	VR 2-2	4	VR 3-5	1	VR 4-1	2	VR 5-5	1	VR 6-7	1	VR 7-1	9	VR 8-2	0_0	0_0_12	0_0_12_2
37334	GCGS0690	USA	North America	2005	1901	544	PIB	Cluster3	PIB:4:5:5:7:1	1	VR 1-4	1	VR 2-2	4	VR 3-5	1	VR 4-1	2	VR 5-5	1	VR 6-7	1	VR 7-1	2	VR 8-2	0_2	0_2_0	0_2_0_1
37335	GCGS0712	USA	North America	2005	1901	1721	PIB	Cluster3	PIB:4:5:5:7:1	1	VR 1-4	1	VR 2-2	34	VR 3-5	1	VR 4-1	5	VR 5-5	1	VR 6-7	1	VR 7-1	2	VR 8-2	0_2	0_2_0	0_2_0_1
37336	GCGS0510	USA	North America	2005	1901	530	PIB	Cluster3	PIB:4:5:5:7:1	1	VR 1-4	1	VR 2-2	4	VR 3-5	1	VR 4-1	5	VR 5-5	1	VR 6-7	1	VR 7-1	2	VR 8-2	0_2	0_2_0	0_2_0_1
37337	GCGS0368	USA	North America	2006	1901	2021	PIB	Cluster2	PIB:4:2:5:7:2	1	VR 1-4	1	VR 2-2	1	VR 3-2	1	VR 4-1	26	VR 5-5	1	VR 6-7	4	VR 7-2	1	VR 8-2	0_2	0_2_0	0_2_0_1
37338	GCGS0753	USA	North America	2006	1901	644	PIB	Cluster3	PIB:4:5:5:7:1	1	VR 1-4	1	VR 2-2	4	VR 3-5	1	VR 4-1	2	VR 5-5	1	VR 6-7	1	VR 7-1	9	VR 8-2	0_0	0_0_12	0_0_12_2
37339	GCGS0596	USA	North America	2006	1901	2022	PIB	Cluster3	PIB:4:5:5:7:1	3	VR 1-4	1	VR 2-2	34	VR 3-5	1	VR 4-1	110	VR 5-5	1	VR 6-7	1	VR 7-1	2	VR 8-2	0_2	0_2_0	0_2_0_1
37340	GCGS0243	USA	North America	2006	8114	651	PIB	Cluster2	PIB:5:2:5:3:2	2	VR 1-5	1	VR 2-2	6	VR 3-2	1	VR 4-1	6	VR 5-5	3	VR 6-3	2	VR 7-2	1	VR 8-2	1_1	1_1_22	1_1_22_9
37341	GCGS0618	USA	North America	2006	1893	2023	PIB	Cluster1	PIB:4:2:2:3:2	3	VR 1-4	1	VR 2-2	1	VR 3-2	1	VR 4-1	522	VR 5-2	2	VR 6-3	4	VR 7-2	1	VR 8-2	0_2	0_2_29	0_2_29_12
37342	GCGS0634	USA	North America	2006	1901	544	PIB	Cluster3	PIB:4:5:5:7:1	1	VR 1-4	1	VR 2-2	4	VR 3-5	1	VR 4-1	2	VR 5-5	1	VR 6-7	1	VR 7-1	2	VR 8-2	0_0	0_0_12	0_0_12_2
37343	GCGS0778	USA	North America	2006	1901	2024	PIB	Cluster3	PIB:4:5:5:7:1	1	VR 1-4	1	VR 2-2	4	VR 3-5	1	VR 4-1	411	VR 5-5	1	VR 6-7	1	VR 7-1	9	VR 8-2	0_0	0_0_12	0_0_12_2
37344	GCGS0636	USA	North America	2006	1901	721	PIA	PIA	PIA:2:1:1:10:3	171	VR 1-2	12	VR 2-1	228	VR 3-1	23	VR 4-2	630	VR 5-1	149	VR 6-10	47	VR 7-3	46	VR 8-1	0_2	0_2_0	0_2_0_1
37345	GCGS0464	USA	North America	2006	1901	2025	PIB	Cluster3	PIB:4:5:5:6:1	1	VR 1-4	1	VR 2-2	17	VR 3-5	1	VR 4-1	5	VR 5-5	119	VR 6-6	1	VR 7-1	2	VR 8-2	0_2	0_2_0	0_2_0_1
37346	GCGS0674	USA	North America	2006	1901	2026	PIB	Cluster3	PIB:4:5:5:7:1	1	VR 1-4	1	VR 2-2	4	VR 3-5	1	VR 4-1	2	VR 5-5	1	VR 6-7	1	VR 7-1	13	VR 8-2	0_0	0_0_12	0_0_12_2
37348	GCGS0511	USA	North America	2006	1901	2027	PIB	Cluster3	PIB:5:5:4:4:2	2	VR 1-5	1	VR 2-2	44	VR 3-5	1	VR 4-1	9	VR 5-4	7	VR 6-4	3	VR 7-2	1	VR 8-2	0_2	0_2_0	0_2_0_1
37349	GCGS1019	USA	North America	2007	8154	936	PIA	PIA	PIA:2:1:1:10:3	186	VR 1-2	12	VR 2-1	192	VR 3-1	23	VR 4-2	630	VR 5-1	149	VR 6-10	47	VR 7-3	46	VR 8-1	1_1	1_1_22	1_1_22_7
37350	GCGS1020	USA	North America	2007	1901	2028	PIB	Cluster3	PIB:4:5:8:7:1	1	VR 1-4	1	VR 2-2	4	VR 3-5	1	VR 4-1	269	VR 5-8	1	VR 6-7	1	VR 7-1	2	VR 8-2	0_0	0_0_12	0_0_12_2
37351	GCGS1021	USA	North America	2007	1901	544	PIB	Cluster3	PIB:4:5:5:7:1	1	VR 1-4	1	VR 2-2	4	VR 3-5	1	VR 4-1	2	VR 5-5	1	VR 6-7	1	VR 7-1	2	VR 8-2	0_0	0_0_12	0_0_12_2
37352	GCGS1023	USA	North America	2007	8153	1928	PIB	Cluster3	PIB:5:3:4:4:2	2	VR 1-5	2	VR 2-2	10	VR 3-3	1	VR 4-1	4	VR 5-4	4	VR 6-4	5	VR 7-2	1	VR 8-2	0_2	0_2_0	0_2_0_1
37353	GCGS1028	USA	North America	2007	1595	2029	PIB	Cluster1	PIB:4:2:5:3:2	3	VR 1-4	1	VR 2-2	1	VR 3-2	1	VR 4-1	36	VR 5-5	3	VR 6-3	4	VR 7-2	1	VR 8-2	42_0	42_0_0	42_0_0_0
37354	GCGS1037	USA	North America	2007	1901	554	PIB	Cluster3	PIB:4:5:5:7:1	1	VR 1-4	1	VR 2-2	4	VR 3-5	1	VR 4-1	5	VR 5-5	1	VR 6-7	1	VR 7-1	2	VR 8-2	0_2	0_2_0	0_2_0_1
37355	GCGS1041	USA	North America	2007	1901	554	PIB	Cluster3	PIB:4:5:5:7:1	1	VR 1-4	1	VR 2-2	4	VR 3-5	1	VR 4-1	5	VR 5-5	1	VR 6-7	1	VR 7-1	2	VR 8-2	0_2	0_2_0	0_2_0_1
37357	GCGS1046	USA	North America	2007	1932	692	PIB	Cluster1	PIB:4:5:4:7:2	3	VR 1-4	1	VR 2-2	11	VR 3-5	1	VR 4-1	65	VR 5-4	5	VR 6-7	3	VR 7-2	1	VR 8-2	0_8	0_8_2	0_8_2_0
37358	GCGS1050	USA	North America	2007	1901	2031	PIB	Cluster3	PIB:4:5:5:7:1	1	VR 1-4	1	VR 2-2	4	VR 3-5	1	VR 4-1	200	VR 5-5	1	VR 6-7	1	VR 7-1	2	VR 8-2	0_0	0_0_12	0_0_12_2
37359	GCGS1053	USA	North America	2007	1590	1602	PIB	Cluster2	PIB:4:2:5:7:2	86	VR 1-4	1	VR 2-2	28	VR 3-2	1	VR 4-1	428	VR 5-5	1	VR 6-7	2	VR 7-2	10	VR 8-2	10_0	10_0_0	10_0_0_0
37360	GCGS1059	USA	North America	2007	1901	544	PIB	Cluster3	PIB:4:5:5:7:1	1	VR 1-4	1	VR 2-2	4	VR 3-5	1	VR 4-1	2	VR 5-5	1	VR 6-7	1	VR 7-1	2	VR 8-2	0_0	0_0_12	0_0_12_2
37361	GCGS1060	USA	North America	2007	1901	873	PIB	Cluster3	PIB:5:2:5:7:1	4	VR 1-5	1	VR 2-2	7	VR 3-2	1	VR 4-1	12	VR 5-5	11	VR 6-7	1	VR 7-1	3	VR 8-2	0_2	0_2_0	0_2_0_1
37362	GCGS1066	USA	North America	2007	1901	1637	PIB	Cluster3	PIB:5:2:5:7:1	4	VR 1-5	1	VR 2-2	7	VR 3-2	1	VR 4-1	227	VR 5-5	11	VR 6-7	1	VR 7-1	3	VR 8-2	0_0	0_0_12	0_0_12_2
37363	GCGS1067	USA	North America	2007	1901	1933	PIB	Cluster3	PIB:4:5:5:7:1	1	VR 1-4	1	VR 2-2	4	VR 3-5	1	VR 4-1	331	VR 5-5	1	VR 6-7	1	VR 7-1	9	VR 8-2	0_0	0_0_12	0_0_12_2
37364	GCGS1070	USA	North America	2007	1901	2032	PIB	Cluster2	PIB:4:5:4:4:2	1	VR 1-4	1	VR 2-2	132	VR 3-5	1	VR 4-1	4	VR 5-4	4	VR 6-4	5	VR 7-2	1	VR 8-2	0_2	0_2_0	0_2_0_1
37365	GCGS1071	USA	North America	2007	1901	2033	PIB	Cluster3	PIB:4:5:5:7:1	68	VR 1-4	1	VR 2-2	4	VR 3-5	1	VR 4-1	5	VR 5-5	75	VR 6-7	1	VR 7-1	2	VR 8-2	0_2	0_2_0	0_2_0_1
37366	GCGS1072	USA	North America	2007	1901	530	PIB	Cluster3	PIB:4:5:5:7:1	1	VR 1-4	1	VR 2-2	4	VR 3-5	1	VR 4-1	5	VR 5-5	1	VR 6-7	1	VR 7-1	2	VR 8-2	0_2	0_2_0	0_2_0_1
37367	GCGS1074	USA	North America	2007	1901	544	PIB	Cluster3	PIB:4:5:5:7:1	1	VR 1-4	1	VR 2-2	4	VR 3-5	1	VR 4-1	2	VR 5-5	1	VR 6-7	1	VR 7-1	2	VR 8-2	0_0	0_0_12	0_0_12_2
37368	GCGS1075	USA	North America	2007	1893	2034	PIB	Cluster2	PIB:4:2:4:4:2	3	VR 1-4	1	VR 2-2	7	VR 3-2	1	VR 4-1	73	VR 5-4	4	VR 6-4	5	VR 7-2	5	VR 8-2	0_2	0_2_29	0_2_29_12
37369	GCGS1084	USA	North America	2007	1901	577	PIB	Cluster3	PIB:4:5:5:7:1	1	VR 1-4	1	VR 2-2	3	VR 3-5	1	VR 4-1	5	VR 5-5	1	VR 6-7	1	VR 7-1	2	VR 8-2	0_2	0_2_0	0_2_0_1
37370	GCGS1085	USA	North America	2007	1901	2035	PIB	Cluster3	PIB:4:5:5:7:1	1	VR 1-4	1	VR 2-2	4	VR 3-5	1	VR 4-1	5	VR 5-5	1	VR 6-7	32	VR 7-1	2	VR 8-2	0_2	0_2_0	0_2_0_1
37371	GCGS1086	USA	North America	2007	1901	554	PIB	Cluster3	PIB:4:5:5:7:1	1	VR 1-4	1	VR 2-2	4	VR 3-5	1	VR 4-1	5	VR 5-5	1	VR 6-7	1	VR 7-1	2	VR 8-2	0_2	0_2_0	0_2_0_1
37372	GCGS1088	USA	North America	2007	1901	554	PIB	Cluster3	PIB:4:5:5:7:1	1	VR 1-4	1	VR 2-2	4	VR 3-5	1	VR 4-1	5	VR 5-5	1	VR 6-7	1	VR 7-1	2	VR 8-2	0_2	0_2_0	0_2_0_1
37373	GCGS1089	USA	North America	2007	1901	554	PIB	Cluster3	PIB:4:5:5:7:1	1	VR 1-4	1	VR 2-2	4	VR 3-5	1	VR 4-1	5	VR 5-5	1	VR 6-7	1	VR 7-1	2	VR 8-2	0_2	0_2_0	0_2_0_1
37374	GCGS1027	USA	North America	2008	1901	544	PIB	Cluster3	PIB:4:5:5:7:1	1	VR 1-4	1	VR 2-2	4	VR 3-5	1	VR 4-1	2	VR 5-5	1	VR 6-7	1	VR 7-1	2	VR 8-2	0_0	0_0_12	0_0_12_2
37375	GCGS1063	USA	North America	2008	1901	2036	PIB	Cluster3	PIB:5:2:4:4:2	4	VR 1-5	3	VR 2-2	40	VR 3-2	1	VR 4-1	15	VR 5-4	7	VR 6-4	3	VR 7-2	1	VR 8-2	0_0	0_0_12	0_0_12_2
37376	GCGS1064	USA	North America	2008	1901	2037	PIB	Cluster3	PIB:4:5:5:1:1	1	VR 1-4	1	VR 2-2	4	VR 3-5	1	VR 4-1	541	VR 5-5	14	VR 6-1	1	VR 7-1	2	VR 8-2	0_0	0_0_12	0_0_12_2
37377	GCGS1068	USA	North America	2008	10241	569	PIB	Cluster1	PIB:5:4:3:3:2	5	VR 1-5	2	VR 2-2	2	VR 3-4	1	VR 4-1	37	VR 5-3	2	VR 6-3	2	VR 7-2	1	VR 8-2	0_2	0_2_0	0_2_0_1
37378	GCGS1069	USA	North America	2008	1901	554	PIB	Cluster3	PIB:4:5:5:7:1	1	VR 1-4	1	VR 2-2	4	VR 3-5	1	VR 4-1	5	VR 5-5	1	VR 6-7	1	VR 7-1	2	VR 8-2	0_2	0_2_0	0_2_0_1
37379	GCGS1079	USA	North America	2008	1901	586	PIB	Cluster1	PIB:5:4:4:3:2	30	VR 1-5	2	VR 2-2	2	VR 3-4	1	VR 4-1	1	VR 5-4	2	VR 6-3	2	VR 7-2	1	VR 8-2	0_2	0_2_0	0_2_0_1
37380	GCGS0025	USA	North America	2009	1901	517	PIB	Cluster1	PIB:5:4:4:3:2	5	VR 1-5	2	VR 2-2	2	VR 3-4	1	VR 4-1	1	VR 5-4	2	VR 6-3	2	VR 7-2	1	VR 8-2	0_2	0_2_0	0_2_0_1
37381	GCGS0029	USA	North America	2009	1901	517	PIB	Cluster1	PIB:5:4:4:3:2	5	VR 1-5	2	VR 2-2	2	VR 3-4	1	VR 4-1	1	VR 5-4	2	VR 6-3	2	VR 7-2	1	VR 8-2	0_2	0_2_0	0_2_0_1
37382	GCGS0835	USA	North America	2009	1901	550	PIB	Cluster1	PIB:5:4:4:3:2	5	VR 1-5	2	VR 2-2	2	VR 3-4	1	VR 4-1	130	VR 5-4	2	VR 6-3	2	VR 7-2	1	VR 8-2	0_2	0_2_0	0_2_0_1
37383	GCGS1093	USA	North America	2009	1901	544	PIB	Cluster3	PIB:4:5:5:7:1	1	VR 1-4	1	VR 2-2	4	VR 3-5	1	VR 4-1	2	VR 5-5	1	VR 6-7	1	VR 7-1	2	VR 8-2	0_0	0_0_12	0_0_12_2
37384	GCGS0762	USA	North America	2009	1901	544	PIB	Cluster3	PIB:4:5:5:7:1	1	VR 1-4	1	VR 2-2	4	VR 3-5	1	VR 4-1	2	VR 5-5	1	VR 6-7	1	VR 7-1	2	VR 8-2	0_0	0_0_12	0_0_12_2
37385	GCGS0222	USA	North America	2009	1901	632	PIB	Cluster2	PIB:4:5:5:7:1	3	VR 1-4	1	VR 2-2	18	VR 3-5	1	VR 4-1	2	VR 5-5	1	VR 6-7	1	VR 7-1	8	VR 8-2	0_2	0_2_0	0_2_0_10
37386	GCGS0654	USA	North America	2009	1901	2038	PIB	Cluster3	PIB:4:5:5:7:1	1	VR 1-4	1	VR 2-2	4	VR 3-5	1	VR 4-1	189	VR 5-5	1	VR 6-7	1	VR 7-1	2	VR 8-2	0_2	0_2_0	0_2_0_1
37387	GCGS0847	USA	North America	2009	1901	569	PIB	Cluster1	PIB:5:4:3:3:2	5	VR 1-5	2	VR 2-2	2	VR 3-4	1	VR 4-1	37	VR 5-3	2	VR 6-3	2	VR 7-2	1	VR 8-2	0_2	0_2_0	0_2_0_1
37388	GCGS0851	USA	North America	2009	1901	1736	PIB	Cluster1	PIB:5:4:4:3:2	55	VR 1-5	2	VR 2-2	2	VR 3-4	1	VR 4-1	1	VR 5-4	2	VR 6-3	2	VR 7-2	1	VR 8-2	0_2	0_2_0	0_2_0_1
37389	GCGS0061	USA	North America	2009	1901	569	PIB	Cluster1	PIB:5:4:3:3:2	5	VR 1-5	2	VR 2-2	2	VR 3-4	1	VR 4-1	37	VR 5-3	2	VR 6-3	2	VR 7-2	1	VR 8-2	0_2	0_2_0	0_2_0_1
37390	GCGS0154	USA	North America	2009	8130	536	PIA	PIA	PIA:2:1:1:10:3	185	VR 1-2	11	VR 2-1	191	VR 3-1	23	VR 4-2	628	VR 5-1	148	VR 6-10	47	VR 7-3	46	VR 8-1	0_0	0_0_26	0_0_26_12
37391	GCGS0148	USA	North America	2009	1901	559	PIB	Cluster3	PIB:5:2:5:7:1	13	VR 1-5	1	VR 2-2	7	VR 3-2	1	VR 4-1	12	VR 5-5	11	VR 6-7	1	VR 7-1	3	VR 8-2	0_2	0_2_0	0_2_0_1
37392	GCGS0820	USA	North America	2010	1580	567	PIB	Cluster3	PIB:5:2:5:7:1	4	VR 1-5	1	VR 2-2	7	VR 3-2	1	VR 4-1	61	VR 5-5	5	VR 6-7	1	VR 7-1	3	VR 8-2	0_2	0_2_1	0_2_1_0
37393	GCGS0725	USA	North America	2010	1901	2039	PIB	Cluster3	PIB:4:5:5:7:1	1	VR 1-4	1	VR 2-2	4	VR 3-5	1	VR 4-1	105	VR 5-5	1	VR 6-7	1	VR 7-1	2	VR 8-2	0_2	0_2_0	0_2_0_1
37394	GCGS0557	USA	North America	2010	1901	2035	PIB	Cluster3	PIB:4:5:5:7:1	1	VR 1-4	1	VR 2-2	4	VR 3-5	1	VR 4-1	5	VR 5-5	1	VR 6-7	32	VR 7-1	2	VR 8-2	0_2	0_2_0	0_2_0_1
37395	GCGS0344	USA	North America	2010	1901	586	PIB	Cluster1	PIB:5:4:4:3:2	30	VR 1-5	2	VR 2-2	2	VR 3-4	1	VR 4-1	1	VR 5-4	2	VR 6-3	2	VR 7-2	1	VR 8-2	0_2	0_2_0	0_2_0_1
37396	GCGS0345	USA	North America	2010	11418	2040	PIB	Cluster1	PIB:4:2:5:9:2	1	VR 1-4	1	VR 2-2	1	VR 3-2	1	VR 4-1	62	VR 5-5	17	VR 6-9	4	VR 7-2	1	VR 8-2	1_1	1_1_2	1_1_2_2
37397	GCGS0742	USA	North America	2010	1893	562	PIB	Cluster2	PIB:4:5:5:3:4	3	VR 1-4	1	VR 2-2	18	VR 3-5	1	VR 4-1	509	VR 5-5	8	VR 6-3	6	VR 7-4	1	VR 8-2	0_2	0_2_29	0_2_29_7
37398	GCGS0743	USA	North America	2010	1893	2041	PIB	Cluster2	PIB:4:5:5:3:4	3	VR 1-4	1	VR 2-2	18	VR 3-5	1	VR 4-1	365	VR 5-5	8	VR 6-3	6	VR 7-4	1	VR 8-2	0_2	0_2_29	0_2_29_7
37399	GCGS0744	USA	North America	2010	1893	2042	PIB	Cluster2	PIB:4:5:5:3:4	3	VR 1-4	1	VR 2-2	18	VR 3-5	1	VR 4-1	382	VR 5-5	8	VR 6-3	6	VR 7-4	1	VR 8-2	0_2	0_2_29	0_2_29_7
37400	GCGS0133	USA	North America	2010	1901	552	PIB	Cluster1	PIB:5:4:4:3:2	2	VR 1-5	2	VR 2-2	2	VR 3-4	1	VR 4-1	1	VR 5-4	2	VR 6-3	2	VR 7-2	1	VR 8-2	0_2	0_2_0	0_2_0_1
37401	GCGS1090	USA	North America	2007	1901	552	PIB	Cluster1	PIB:5:4:4:3:2	2	VR 1-5	2	VR 2-2	2	VR 3-4	1	VR 4-1	1	VR 5-4	2	VR 6-3	2	VR 7-2	1	VR 8-2	0_2	0_2_0	0_2_0_1
37402	GCGS1080	USA	North America	2008	1901	2043	PIB	Cluster3	PIB:4:5:5:7:1	1	VR 1-4	1	VR 2-2	4	VR 3-5	1	VR 4-1	352	VR 5-5	1	VR 6-7	1	VR 7-1	2	VR 8-2	0_2	0_2_0	0_2_0_1
37403	GCGS0817	USA	North America	2011	7363	1140	PIB	Cluster3	PIB:4:5:5:7:1	1	VR 1-4	1	VR 2-2	17	VR 3-5	1	VR 4-1	5	VR 5-5	1	VR 6-7	1	VR 7-1	2	VR 8-2	0_0	0_0_52	0_0_52_1
37404	GCGS0816	USA	North America	2011	1600	2044	PIB	Cluster3	PIB:4:5:5:7:1	1	VR 1-4	1	VR 2-2	93	VR 3-5	1	VR 4-1	5	VR 5-5	1	VR 6-7	1	VR 7-1	2	VR 8-2	0_0	0_0_52	0_0_52_1
37405	GCGS0515	USA	North America	2011	11419	2045	PIB	Cluster3	PIB:4:5:5:7:1	3	VR 1-4	1	VR 2-2	4	VR 3-5	1	VR 4-1	208	VR 5-5	1	VR 6-7	1	VR 7-1	2	VR 8-2	0_0	0_0_18	0_0_18_9
37406	GCGS0815	USA	North America	2011	7363	1638	PIB	Cluster3	PIB:4:5:5:7:1	1	VR 1-4	1	VR 2-2	17	VR 3-5	1	VR 4-1	5	VR 5-5	1	VR 6-7	1	VR 7-1	2	VR 8-2	0_0	0_0_52	0_0_52_1
37407	GCGS0517	USA	North America	2011	1582	2046	PIB	Cluster3	PIB:5:2:4:4:2	2	VR 1-5	3	VR 2-2	21	VR 3-2	1	VR 4-1	591	VR 5-4	23	VR 6-4	3	VR 7-2	43	VR 8-2	0_0	0_0_41	0_0_41_2
37408	GCGS0717	USA	North America	2011	1901	1582	PIB	Cluster3	PIB:4:5:5:7:1	1	VR 1-4	1	VR 2-2	4	VR 3-5	1	VR 4-1	2	VR 5-5	6	VR 6-7	1	VR 7-1	2	VR 8-2	0_0	0_0_12	0_0_12_2
37409	GCGS0514	USA	North America	2011	1588	534	PIB	Cluster2	PIB:4:6:5:7:5	1	VR 1-4	1	VR 2-2	9	VR 3-6	1	VR 4-1	17	VR 5-5	1	VR 6-7	7	VR 7-5	1	VR 8-2	0_0	0_0_33	0_0_33_12
37410	GCGS0818	USA	North America	2011	N/A	1140	PIB	Cluster3	PIB:4:5:5:7:1	1	VR 1-4	1	VR 2-2	17	VR 3-5	1	VR 4-1	5	VR 5-5	1	VR 6-7	1	VR 7-1	2	VR 8-2	0_0	0_0_52	0_0_52_1
37412	GCGS0716	USA	North America	2011	1901	545	PIB	Cluster1	PIB:5:4:4:3:2	4	VR 1-5	2	VR 2-2	2	VR 3-4	1	VR 4-1	1	VR 5-4	2	VR 6-3	2	VR 7-2	1	VR 8-2	0_2	0_2_0	0_2_0_1
37413	GCGS0714	USA	North America	2011	7828	539	PIB	Cluster1	PIB:5:5:4:7:4	2	VR 1-5	3	VR 2-2	11	VR 3-5	1	VR 4-1	8	VR 5-4	5	VR 6-7	6	VR 7-4	1	VR 8-2	0_0	0_0_52	0_0_52_0
37414	GCGS0487	USA	North America	2011	1901	2047	PIB	Cluster2	PIB:4:2:5:2:1	8	VR 1-4	1	VR 2-2	37	VR 3-2	1	VR 4-1	307	VR 5-5	19	VR 6-2	32	VR 7-1	34	VR 8-2	0_2	0_2_0	0_2_0_1
37415	GCGS0805	USA	North America	2011	7363	517	PIB	Cluster1	PIB:5:4:4:3:2	5	VR 1-5	2	VR 2-2	2	VR 3-4	1	VR 4-1	1	VR 5-4	2	VR 6-3	2	VR 7-2	1	VR 8-2	0_0	0_0_52	0_0_52_1
37416	GCGS0697	USA	North America	2011	1903	2048	PIB	Cluster2	PIB:4:6:5:2:2	1	VR 1-4	1	VR 2-2	9	VR 3-6	1	VR 4-1	404	VR 5-5	21	VR 6-2	3	VR 7-2	1	VR 8-2	0_0	0_0_47	0_0_47_5
37417	GCGS0814	USA	North America	2011	1600	1140	PIB	Cluster3	PIB:4:5:5:7:1	1	VR 1-4	1	VR 2-2	17	VR 3-5	1	VR 4-1	5	VR 5-5	1	VR 6-7	1	VR 7-1	2	VR 8-2	0_0	0_0_52	0_0_52_1
37418	GCGS0715	USA	North America	2011	1901	552	PIB	Cluster1	PIB:5:4:4:3:2	2	VR 1-5	2	VR 2-2	2	VR 3-4	1	VR 4-1	1	VR 5-4	2	VR 6-3	2	VR 7-2	1	VR 8-2	0_2	0_2_0	0_2_0_1
37419	GCGS0513	USA	North America	2011	1901	2049	PIB	Cluster3	PIB:5:2:5:7:1	2	VR 1-5	1	VR 2-2	6	VR 3-2	2	VR 4-1	43	VR 5-5	6	VR 6-7	1	VR 7-1	2	VR 8-2	0_2	0_2_0	0_2_0_1
37420	GCGS0512	USA	North America	2011	1901	744	PIB	Cluster3	PIB:4:5:5:7:1	1	VR 1-4	1	VR 2-2	4	VR 3-5	1	VR 4-1	2	VR 5-5	1	VR 6-7	1	VR 7-1	15	VR 8-2	0_0	0_0_12	0_0_12_2
37421	GCGS0921	USA	North America	2006	1901	517	PIB	Cluster1	PIB:5:4:4:3:2	5	VR 1-5	2	VR 2-2	2	VR 3-4	1	VR 4-1	1	VR 5-4	2	VR 6-3	2	VR 7-2	1	VR 8-2	0_2	0_2_0	0_2_0_1
37422	GCGS0964	USA	North America	2011	1580	549	PIB	Cluster3	PIB:5:2:5:7:1	15	VR 1-5	1	VR 2-2	7	VR 3-2	1	VR 4-1	61	VR 5-5	5	VR 6-7	1	VR 7-1	3	VR 8-2	0_2	0_2_1	0_2_1_0
37423	GCGS1013	USA	North America	2011	N/A	2050	PIB	Cluster3	PIB:5:2:5:7:1	4	VR 1-5	1	VR 2-2	71	VR 3-2	1	VR 4-1	577	VR 5-5	1	VR 6-7	1	VR 7-1	3	VR 8-2	0_2	0_2_29	0_2_29_3
37424	GCGS1001	USA	North America	2011	1901	2051	PIB	Cluster1	PIB:5:4:3:3:2	47	VR 1-5	2	VR 2-2	2	VR 3-4	1	VR 4-1	21	VR 5-3	12	VR 6-3	2	VR 7-2	1	VR 8-2	0_2	0_2_0	0_2_0_1
37425	GCGS0971	USA	North America	2011	9365	517	PIB	Cluster1	PIB:5:4:4:3:2	5	VR 1-5	2	VR 2-2	2	VR 3-4	1	VR 4-1	1	VR 5-4	2	VR 6-3	2	VR 7-2	1	VR 8-2	0_2	0_2_0	0_2_0_1
37426	GCGS0969	USA	North America	2011	1901	517	PIB	Cluster1	PIB:5:4:4:3:2	5	VR 1-5	2	VR 2-2	2	VR 3-4	1	VR 4-1	1	VR 5-4	2	VR 6-3	2	VR 7-2	1	VR 8-2	0_2	0_2_0	0_2_0_1
37427	GCGS0993	USA	North America	2011	1901	636	PIB	Cluster1	PIB:5:4:3:3:2	12	VR 1-5	2	VR 2-2	2	VR 3-4	1	VR 4-1	37	VR 5-3	2	VR 6-3	2	VR 7-2	1	VR 8-2	0_2	0_2_0	0_2_0_1
37428	GCGS0976	USA	North America	2011	N/A	517	PIB	Cluster1	PIB:5:4:4:3:2	5	VR 1-5	2	VR 2-2	2	VR 3-4	1	VR 4-1	1	VR 5-4	2	VR 6-3	2	VR 7-2	1	VR 8-2	0_2	0_2_0	0_2_0_1
37429	GCGS0952	USA	North America	2011	1901	569	PIB	Cluster1	PIB:5:4:3:3:2	5	VR 1-5	2	VR 2-2	2	VR 3-4	1	VR 4-1	37	VR 5-3	2	VR 6-3	2	VR 7-2	1	VR 8-2	0_2	0_2_0	0_2_0_1
37430	GCGS0954	USA	North America	2011	1901	569	PIB	Cluster1	PIB:5:4:3:3:2	5	VR 1-5	2	VR 2-2	2	VR 3-4	1	VR 4-1	37	VR 5-3	2	VR 6-3	2	VR 7-2	1	VR 8-2	0_2	0_2_0	0_2_0_1
37431	GCGS0956	USA	North America	2011	1901	569	PIB	Cluster1	PIB:5:4:3:3:2	5	VR 1-5	2	VR 2-2	2	VR 3-4	1	VR 4-1	37	VR 5-3	2	VR 6-3	2	VR 7-2	1	VR 8-2	0_2	0_2_0	0_2_0_1
37432	GCGS0967	USA	North America	2011	9365	517	PIB	Cluster1	PIB:5:4:4:3:2	5	VR 1-5	2	VR 2-2	2	VR 3-4	1	VR 4-1	1	VR 5-4	2	VR 6-3	2	VR 7-2	1	VR 8-2	0_2	0_2_0	0_2_0_1
37433	GCGS0873	USA	North America	2011	1901	2052	PIB	Cluster1	PIB:5:4:4:3:2	2	VR 1-5	2	VR 2-2	2	VR 3-4	1	VR 4-1	1	VR 5-4	2	VR 6-3	2	VR 7-2	6	VR 8-2	0_2	0_2_0	0_2_0_1
37434	GCGS0925	USA	North America	2011	1901	2053	PIB	Cluster1	PIB:5:4:3:3:2	12	VR 1-5	2	VR 2-2	2	VR 3-4	1	VR 4-1	21	VR 5-3	2	VR 6-3	2	VR 7-2	1	VR 8-2	0_2	0_2_0	0_2_0_1
37435	GCGS0953	USA	North America	2011	1901	569	PIB	Cluster1	PIB:5:4:3:3:2	5	VR 1-5	2	VR 2-2	2	VR 3-4	1	VR 4-1	37	VR 5-3	2	VR 6-3	2	VR 7-2	1	VR 8-2	0_2	0_2_0	0_2_0_1
37436	GCGS0972	USA	North America	2011	9365	517	PIB	Cluster1	PIB:5:4:4:3:2	5	VR 1-5	2	VR 2-2	2	VR 3-4	1	VR 4-1	1	VR 5-4	2	VR 6-3	2	VR 7-2	1	VR 8-2	0_2	0_2_0	0_2_0_1
37437	GCGS0893	USA	North America	2011	1901	517	PIB	Cluster1	PIB:5:4:4:3:2	5	VR 1-5	2	VR 2-2	2	VR 3-4	1	VR 4-1	1	VR 5-4	2	VR 6-3	2	VR 7-2	1	VR 8-2	0_2	0_2_0	0_2_0_1
37438	GCGS0888	USA	North America	2011	1901	517	PIB	Cluster1	PIB:5:4:4:3:2	5	VR 1-5	2	VR 2-2	2	VR 3-4	1	VR 4-1	1	VR 5-4	2	VR 6-3	2	VR 7-2	1	VR 8-2	0_2	0_2_0	0_2_0_1
37439	GCGS0973	USA	North America	2011	1901	517	PIB	Cluster1	PIB:5:4:4:3:2	5	VR 1-5	2	VR 2-2	2	VR 3-4	1	VR 4-1	1	VR 5-4	2	VR 6-3	2	VR 7-2	1	VR 8-2	0_2	0_2_0	0_2_0_1
37440	GCGS0942	USA	North America	2012	1901	517	PIB	Cluster1	PIB:5:4:4:3:2	5	VR 1-5	2	VR 2-2	2	VR 3-4	1	VR 4-1	1	VR 5-4	2	VR 6-3	2	VR 7-2	1	VR 8-2	0_2	0_2_0	0_2_0_1
37441	GCGS0977	USA	North America	2012	1901	517	PIB	Cluster1	PIB:5:4:4:3:2	5	VR 1-5	2	VR 2-2	2	VR 3-4	1	VR 4-1	1	VR 5-4	2	VR 6-3	2	VR 7-2	1	VR 8-2	0_2	0_2_0	0_2_0_1
37442	GCGS0926	USA	North America	2012	7363	2054	PIB	Cluster3	PIB:5:5:5:2:1	7	VR 1-5	1	VR 2-2	27	VR 3-5	1	VR 4-1	42	VR 5-5	39	VR 6-2	1	VR 7-1	1	VR 8-2	0_2	0_2_17	0_2_17_0
37443	GCGS0889	USA	North America	2011	1901	546	PIB	Cluster1	PIB:5:4:4:1:2	2	VR 1-5	2	VR 2-2	2	VR 3-4	1	VR 4-1	23	VR 5-4	13	VR 6-1	2	VR 7-2	1	VR 8-2	0_2	0_2_0	0_2_0_1
37444	GCGS0848	USA	North America	2010	1901	2055	PIB	Cluster1	PIB:5:4:4:3:2	58	VR 1-5	2	VR 2-2	2	VR 3-4	1	VR 4-1	40	VR 5-4	2	VR 6-3	2	VR 7-2	1	VR 8-2	0_2	0_2_0	0_2_0_1
37445	GCGS0706	USA	North America	2010	1901	577	PIB	Cluster3	PIB:4:5:5:7:1	1	VR 1-4	1	VR 2-2	3	VR 3-5	1	VR 4-1	5	VR 5-5	1	VR 6-7	1	VR 7-1	2	VR 8-2	0_2	0_2_0	0_2_0_1
37446	GCGS0159	USA	North America	2010	1901	552	PIB	Cluster1	PIB:5:4:4:3:2	2	VR 1-5	2	VR 2-2	2	VR 3-4	1	VR 4-1	1	VR 5-4	2	VR 6-3	2	VR 7-2	1	VR 8-2	0_2	0_2_0	0_2_0_1
37447	GCGS0693	USA	North America	2010	1901	577	PIB	Cluster3	PIB:4:5:5:7:1	1	VR 1-4	1	VR 2-2	3	VR 3-5	1	VR 4-1	5	VR 5-5	1	VR 6-7	1	VR 7-1	2	VR 8-2	0_2	0_2_0	0_2_0_1
37448	GCGS0655	USA	North America	2010	1893	2056	PIB	Cluster1	PIB:4:5:5:3:4	3	VR 1-4	1	VR 2-2	11	VR 3-5	1	VR 4-1	36	VR 5-5	3	VR 6-3	14	VR 7-4	1	VR 8-2	0_2	0_2_29	0_2_29_5
37449	GCGS0448	USA	North America	2010	1901	1951	PIB	Cluster3	PIB:4:5:5:7:1	1	VR 1-4	1	VR 2-2	4	VR 3-5	1	VR 4-1	5	VR 5-5	1	VR 6-7	1	VR 7-1	2	VR 8-2	0_2	0_2_0	0_2_0_1
37450	GCGS0239	USA	North America	2010	1901	517	PIB	Cluster1	PIB:5:4:4:3:2	5	VR 1-5	2	VR 2-2	2	VR 3-4	1	VR 4-1	1	VR 5-4	2	VR 6-3	2	VR 7-2	1	VR 8-2	0_2	0_2_0	0_2_0_1
37451	GCGS0637	USA	North America	2010	1901	2057	PIB	Cluster3	PIB:4:5:5:7:1	1	VR 1-4	1	VR 2-2	4	VR 3-5	1	VR 4-1	5	VR 5-5	1	VR 6-7	67	VR 7-1	2	VR 8-2	0_2	0_2_0	0_2_0_1
37452	GCGS0692	USA	North America	2010	1901	524	PIB	Cluster3	PIB:4:5:5:7:1	1	VR 1-4	1	VR 2-2	4	VR 3-5	1	VR 4-1	34	VR 5-5	1	VR 6-7	1	VR 7-1	2	VR 8-2	0_0	0_0_12	0_0_12_2
37453	GCGS0486	USA	North America	2010	1920	2058	PIB	Cluster2	PIB:4:3:5:2:1	26	VR 1-4	2	VR 2-2	14	VR 3-3	1	VR 4-1	2	VR 5-5	19	VR 6-2	1	VR 7-1	2	VR 8-2	0_0	0_0_43	0_0_43_6
37454	GCGS0707	USA	North America	2010	1901	577	PIB	Cluster3	PIB:4:5:5:7:1	1	VR 1-4	1	VR 2-2	3	VR 3-5	1	VR 4-1	5	VR 5-5	1	VR 6-7	1	VR 7-1	2	VR 8-2	0_2	0_2_0	0_2_0_1
37455	GCGS0677	USA	North America	2011	1901	577	PIB	Cluster3	PIB:4:5:5:7:1	1	VR 1-4	1	VR 2-2	3	VR 3-5	1	VR 4-1	5	VR 5-5	1	VR 6-7	1	VR 7-1	2	VR 8-2	0_2	0_2_0	0_2_0_1
37456	GCGS0360	USA	North America	2011	1901	2059	PIB	Cluster2	PIB:4:5:5:7:1	3	VR 1-4	1	VR 2-2	18	VR 3-5	1	VR 4-1	568	VR 5-5	1	VR 6-7	1	VR 7-1	1	VR 8-2	0_2	0_2_0	0_2_0_10
37457	GCGS0699	USA	North America	2011	7363	2074	PIB	Cluster1	PIB:5:4:4:3:2	5	VR 1-5	2	VR 2-2	2	VR 3-4	1	VR 4-1	1	VR 5-4	2	VR 6-3	2	VR 7-2	1	VR 8-2	0_0	0_0_52	0_0_52_1
37458	GCGS0858	USA	North America	2011	1901	577	PIB	Cluster3	PIB:4:5:5:7:1	1	VR 1-4	1	VR 2-2	3	VR 3-5	1	VR 4-1	5	VR 5-5	1	VR 6-7	1	VR 7-1	2	VR 8-2	0_2	0_2_0	0_2_0_1
37459	GCGS0804	USA	North America	2011	7363	517	PIB	Cluster1	PIB:5:4:4:3:2	5	VR 1-5	2	VR 2-2	2	VR 3-4	1	VR 4-1	1	VR 5-4	2	VR 6-3	2	VR 7-2	1	VR 8-2	0_0	0_0_52	0_0_52_1
37460	GCGS0857	USA	North America	2011	9363	2075	PIB	Cluster2	PIB:5:2:5:3:2	2	VR 1-5	4	VR 2-2	6	VR 3-2	2	VR 4-1	11	VR 5-5	3	VR 6-3	2	VR 7-2	1	VR 8-2	0_2	0_2_1	0_2_1_0
37461	GCGS0602	USA	North America	2011	1901	1582	PIB	Cluster3	PIB:4:5:5:7:1	1	VR 1-4	1	VR 2-2	4	VR 3-5	1	VR 4-1	2	VR 5-5	6	VR 6-7	1	VR 7-1	2	VR 8-2	0_0	0_0_12	0_0_12_2
37462	GCGS0807	USA	North America	2011	9363	513	PIB	Cluster2	PIB:5:2:5:3:2	2	VR 1-5	1	VR 2-2	6	VR 3-2	2	VR 4-1	11	VR 5-5	3	VR 6-3	2	VR 7-2	1	VR 8-2	0_2	0_2_1	0_2_1_0
37463	GCGS0810	USA	North America	2011	1901	1582	PIB	Cluster3	PIB:4:5:5:7:1	1	VR 1-4	1	VR 2-2	4	VR 3-5	1	VR 4-1	2	VR 5-5	6	VR 6-7	1	VR 7-1	2	VR 8-2	0_0	0_0_12	0_0_12_2
37464	GCGS0821	USA	North America	2011	1580	2060	PIB	Cluster3	PIB:5:2:5:7:1	4	VR 1-5	1	VR 2-2	7	VR 3-2	1	VR 4-1	334	VR 5-5	5	VR 6-7	1	VR 7-1	3	VR 8-2	0_2	0_2_1	0_2_1_0
37465	GCGS0853	USA	North America	2011	1580	567	PIB	Cluster3	PIB:5:2:5:7:1	4	VR 1-5	1	VR 2-2	7	VR 3-2	1	VR 4-1	61	VR 5-5	5	VR 6-7	1	VR 7-1	3	VR 8-2	0_2	0_2_1	0_2_1_0
37466	GCGS0666	USA	North America	2011	1588	537	PIB	Cluster3	PIB:5:2:5:7:1	4	VR 1-5	1	VR 2-2	5	VR 3-2	1	VR 4-1	10	VR 5-5	1	VR 6-7	1	VR 7-1	3	VR 8-2	0_0	0_0_33	0_0_33_12
37467	GCGS0695	USA	North America	2011	1901	2061	PIB	Cluster3	PIB:4:5:5:7:1	1	VR 1-4	1	VR 2-2	18	VR 3-5	1	VR 4-1	213	VR 5-5	1	VR 6-7	1	VR 7-1	2	VR 8-2	0_2	0_2_0	0_2_0_1
37468	GCGS0901	USA	North America	2011	10312	2062	PIB	Cluster1	PIB:5:4:4:1:2	5	VR 1-5	2	VR 2-2	2	VR 3-4	1	VR 4-1	185	VR 5-4	13	VR 6-1	2	VR 7-2	6	VR 8-2	0_2	0_2_0	0_2_0_1
37469	GCGS0832	USA	North America	2011	1893	562	PIB	Cluster2	PIB:4:5:5:3:4	3	VR 1-4	1	VR 2-2	18	VR 3-5	1	VR 4-1	509	VR 5-5	8	VR 6-3	6	VR 7-4	1	VR 8-2	0_2	0_2_29	0_2_29_7
37470	GCGS0676	USA	North America	2011	1901	577	PIB	Cluster3	PIB:4:5:5:7:1	1	VR 1-4	1	VR 2-2	3	VR 3-5	1	VR 4-1	5	VR 5-5	1	VR 6-7	1	VR 7-1	2	VR 8-2	0_2	0_2_0	0_2_0_1
37471	GCGS0614	USA	North America	2012	12093	2063	PIB	Cluster3	PIB:4:5:5:2:1	1	VR 1-4	1	VR 2-2	4	VR 3-5	1	VR 4-1	2	VR 5-5	55	VR 6-2	1	VR 7-1	2	VR 8-2	0_0	0_0_43	0_0_43_7
37472	GCGS0701	USA	North America	2012	11463	513	PIB	Cluster2	PIB:5:2:5:3:2	2	VR 1-5	1	VR 2-2	6	VR 3-2	2	VR 4-1	11	VR 5-5	3	VR 6-3	2	VR 7-2	1	VR 8-2	0_2	0_2_1	0_2_1_0
37473	GCGS0750	USA	North America	2012	1580	2064	PIB	Cluster1	PIB:5:3:5:3:2	10	VR 1-5	3	VR 2-2	8	VR 3-3	1	VR 4-1	6	VR 5-5	3	VR 6-3	3	VR 7-2	1	VR 8-2	0_2	0_2_1	0_2_1_0
37474	GCGS0722	USA	North America	2012	1901	552	PIB	Cluster1	PIB:5:4:4:3:2	2	VR 1-5	2	VR 2-2	2	VR 3-4	1	VR 4-1	1	VR 5-4	2	VR 6-3	2	VR 7-2	1	VR 8-2	0_2	0_2_0	0_2_0_1
37475	GCGS0837	USA	North America	2012	1901	2074	PIB	Cluster1	PIB:5:4:4:3:2	5	VR 1-5	2	VR 2-2	2	VR 3-4	1	VR 4-1	1	VR 5-4	2	VR 6-3	2	VR 7-2	1	VR 8-2	0_2	0_2_0	0_2_0_1
37476	GCGS0657	USA	North America	2012	9363	2065	PIB	Cluster2	PIB:5:2:5:3:2	60	VR 1-5	1	VR 2-2	6	VR 3-2	2	VR 4-1	11	VR 5-5	3	VR 6-3	2	VR 7-2	1	VR 8-2	0_2	0_2_1	0_2_1_0
37477	GCGS0822	USA	North America	2012	1901	2074	PIB	Cluster1	PIB:5:4:4:3:2	5	VR 1-5	2	VR 2-2	2	VR 3-4	1	VR 4-1	1	VR 5-4	2	VR 6-3	2	VR 7-2	1	VR 8-2	0_2	0_2_0	0_2_0_1
37478	GCGS0642	USA	North America	2011	11463	513	PIB	Cluster2	PIB:5:2:5:3:2	2	VR 1-5	1	VR 2-2	6	VR 3-2	2	VR 4-1	11	VR 5-5	3	VR 6-3	2	VR 7-2	1	VR 8-2	0_2	0_2_1	0_2_1_0
37479	12AZI_C_009	USA	North America	unknown	1901	552	PIB	Cluster1	PIB:5:4:4:3:2	2	VR 1-5	2	VR 2-2	2	VR 3-4	1	VR 4-1	1	VR 5-4	2	VR 6-3	2	VR 7-2	1	VR 8-2	0_2	0_2_0	0_2_0_1
37480	12AZI_C_010	USA	North America	unknown	1901	517	PIB	Cluster1	PIB:5:4:4:3:2	5	VR 1-5	2	VR 2-2	2	VR 3-4	1	VR 4-1	1	VR 5-4	2	VR 6-3	2	VR 7-2	1	VR 8-2	0_2	0_2_0	0_2_0_1
37481	GCGS0422	USA	North America	2012	11420	1543	PIB	Cluster1	PIB:5:4:4:3:2	2	VR 1-5	1	VR 2-2	2	VR 3-4	1	VR 4-1	1	VR 5-4	2	VR 6-3	2	VR 7-2	1	VR 8-2	0_2	0_2_1	0_2_1_0
37482	GCGS0455	USA	North America	2012	9363	513	PIB	Cluster2	PIB:5:2:5:3:2	2	VR 1-5	1	VR 2-2	6	VR 3-2	2	VR 4-1	11	VR 5-5	3	VR 6-3	2	VR 7-2	1	VR 8-2	0_2	0_2_1	0_2_1_0
37483	GCGS0544	USA	North America	2012	9363	1971	PIB	Cluster1	PIB:5:4:4:3:2	2	VR 1-5	1	VR 2-2	2	VR 3-4	1	VR 4-1	115	VR 5-4	2	VR 6-3	2	VR 7-2	1	VR 8-2	0_2	0_2_1	0_2_1_0
37484	GCGS0833	USA	North America	2012	1901	517	PIB	Cluster1	PIB:5:4:4:3:2	5	VR 1-5	2	VR 2-2	2	VR 3-4	1	VR 4-1	1	VR 5-4	2	VR 6-3	2	VR 7-2	1	VR 8-2	0_2	0_2_0	0_2_0_1
37485	GCGS0659	USA	North America	2012	1901	2066	PIB	Cluster2	PIB:4:2:5:7:1	3	VR 1-4	1	VR 2-2	12	VR 3-2	1	VR 4-1	5	VR 5-5	1	VR 6-7	1	VR 7-1	2	VR 8-2	0_2	0_2_0	0_2_0_1
37486	GCGS0458	USA	North America	2013	9363	2067	PIB	Cluster1	PIB:5:4:3:3:2	2	VR 1-5	1	VR 2-2	2	VR 3-4	1	VR 4-1	21	VR 5-3	2	VR 6-3	2	VR 7-2	1	VR 8-2	0_2	0_2_1	0_2_1_0
37487	GCGS0770	USA	North America	2013	7363	517	PIB	Cluster1	PIB:5:4:4:3:2	5	VR 1-5	2	VR 2-2	2	VR 3-4	1	VR 4-1	1	VR 5-4	2	VR 6-3	2	VR 7-2	1	VR 8-2	0_0	0_0_52	0_0_52_1
37488	GCGS1010	USA	North America	2013	1901	552	PIB	Cluster1	PIB:5:4:4:3:2	2	VR 1-5	2	VR 2-2	2	VR 3-4	1	VR 4-1	1	VR 5-4	2	VR 6-3	2	VR 7-2	1	VR 8-2	0_2	0_2_0	0_2_0_1
37489	GCGS0780	USA	North America	2013	1901	552	PIB	Cluster1	PIB:5:4:4:3:2	2	VR 1-5	2	VR 2-2	2	VR 3-4	1	VR 4-1	1	VR 5-4	2	VR 6-3	2	VR 7-2	1	VR 8-2	0_2	0_2_0	0_2_0_1
37490	GCGS0426	USA	North America	2013	11420	2068	PIB	Cluster1	PIB:5:4:4:3:2	2	VR 1-5	1	VR 2-2	2	VR 3-4	1	VR 4-1	1	VR 5-4	2	VR 6-3	2	VR 7-2	1	VR 8-2	0_2	0_2_1	0_2_1_0
37491	GCGS0670	USA	North America	2013	9363	2069	PIB	Cluster2	PIB:5:2:5:3:2	81	VR 1-5	4	VR 2-2	6	VR 3-2	2	VR 4-1	11	VR 5-5	3	VR 6-3	2	VR 7-2	1	VR 8-2	0_2	0_2_1	0_2_1_0
37492	GCGS0474	USA	North America	2013	8149	2070	PIB	Cluster3	PIB:5:3:4:4:4	4	VR 1-5	2	VR 2-2	14	VR 3-3	1	VR 4-1	4	VR 5-4	4	VR 6-4	38	VR 7-4	1	VR 8-2	5_2	5_2_1	5_2_1_0
37493	GCGS0660	USA	North America	2013	9363	513	PIB	Cluster2	PIB:5:2:5:3:2	2	VR 1-5	1	VR 2-2	6	VR 3-2	2	VR 4-1	11	VR 5-5	3	VR 6-3	2	VR 7-2	1	VR 8-2	0_2	0_2_1	0_2_1_0
37494	GCGS0644	USA	North America	2013	9363	1587	PIB	Cluster1	PIB:5:4:4:1:2	2	VR 1-5	1	VR 2-2	2	VR 3-4	1	VR 4-1	1	VR 5-4	13	VR 6-1	2	VR 7-2	1	VR 8-2	0_2	0_2_1	0_2_1_0
37495	GCGS0645	USA	North America	2013	9363	1543	PIB	Cluster1	PIB:5:4:4:3:2	2	VR 1-5	1	VR 2-2	2	VR 3-4	1	VR 4-1	1	VR 5-4	2	VR 6-3	2	VR 7-2	1	VR 8-2	0_2	0_2_1	0_2_1_0
37496	GCGS0859	USA	North America	2013	1901	1582	PIB	Cluster3	PIB:4:5:5:7:1	1	VR 1-4	1	VR 2-2	4	VR 3-5	1	VR 4-1	2	VR 5-5	6	VR 6-7	1	VR 7-1	2	VR 8-2	0_0	0_0_12	0_0_12_2
37497	GCGS0850	USA	North America	2013	1584	2071	PIB	Cluster3	PIB:5:2:5:1:1	4	VR 1-5	1	VR 2-2	42	VR 3-2	1	VR 4-1	12	VR 5-5	14	VR 6-1	1	VR 7-1	3	VR 8-2	1_1	1_1_2	1_1_2_0
37498	GCGS0884	USA	North America	2011	1901	582	PIA	PIA	PIA:2:1:1:10:3	175	VR 1-2	12	VR 2-1	192	VR 3-1	23	VR 4-2	630	VR 5-1	149	VR 6-10	47	VR 7-3	46	VR 8-1	0_2	0_2_0	0_2_0_1
37499	GCGS0661	USA	North America	2013	9363	2067	PIB	Cluster1	PIB:5:4:3:3:2	2	VR 1-5	1	VR 2-2	2	VR 3-4	1	VR 4-1	21	VR 5-3	2	VR 6-3	2	VR 7-2	1	VR 8-2	0_2	0_2_1	0_2_1_0
37500	11CFX_T_049	USA	North America	unknown	10312	517	PIB	Cluster1	PIB:5:4:4:3:2	5	VR 1-5	2	VR 2-2	2	VR 3-4	1	VR 4-1	1	VR 5-4	2	VR 6-3	2	VR 7-2	1	VR 8-2	0_2	0_2_0	0_2_0_1
37501	GCGS0681	USA	North America	2013	9363	2072	PIB	Cluster3	PIB:5:4:4:4:2	2	VR 1-5	2	VR 2-2	58	VR 3-4	1	VR 4-1	48	VR 5-4	4	VR 6-4	4	VR 7-2	1	VR 8-2	0_2	0_2_1	0_2_1_0
37502	GCGS0424	USA	North America	2013	10932	1626	PIB	Cluster3	PIB:5:2:5:7:1	4	VR 1-5	1	VR 2-2	5	VR 3-2	1	VR 4-1	308	VR 5-5	1	VR 6-7	1	VR 7-1	3	VR 8-2	0_0	0_0_1	0_0_1_0
37503	GCGS0436	USA	North America	2010	9363	513	PIB	Cluster2	PIB:5:2:5:3:2	2	VR 1-5	1	VR 2-2	6	VR 3-2	2	VR 4-1	11	VR 5-5	3	VR 6-3	2	VR 7-2	1	VR 8-2	0_2	0_2_1	0_2_1_0
37504	GCGS0694	USA	North America	2010	9363	2073	PIB	Cluster2	PIB:5:2:5:3:2	2	VR 1-5	1	VR 2-2	6	VR 3-2	1	VR 4-1	117	VR 5-5	3	VR 6-3	2	VR 7-2	1	VR 8-2	0_2	0_2_1	0_2_1_0
37505	GCGS0638	USA	North America	2010	9363	513	PIB	Cluster2	PIB:5:2:5:3:2	2	VR 1-5	1	VR 2-2	6	VR 3-2	2	VR 4-1	11	VR 5-5	3	VR 6-3	2	VR 7-2	1	VR 8-2	0_2	0_2_1	0_2_1_0
37506	GCGS0619	USA	North America	2012	1579	564	PIB	Cluster3	PIB:4:5:5:7:1	1	VR 1-4	1	VR 2-2	4	VR 3-5	1	VR 4-1	38	VR 5-5	1	VR 6-7	1	VR 7-1	2	VR 8-2	0_0	0_0_43	0_0_43_1
37507	GCGS0550	USA	North America	2012	9363	2075	PIB	Cluster2	PIB:5:2:5:3:2	2	VR 1-5	4	VR 2-2	6	VR 3-2	2	VR 4-1	11	VR 5-5	3	VR 6-3	2	VR 7-2	1	VR 8-2	0_2	0_2_1	0_2_1_0
37508	GCGS0849	USA	North America	2012	7360	1914	PIB	Cluster1	PIB:5:4:4:3:2	20	VR 1-5	2	VR 2-2	2	VR 3-4	1	VR 4-1	1	VR 5-4	2	VR 6-3	2	VR 7-2	1	VR 8-2	0_2	0_2_0	0_2_0_1
37509	GCGS0371	USA	North America	2012	9363	2010	PIB	Cluster2	PIB:5:2:8:3:2	2	VR 1-5	1	VR 2-2	6	VR 3-2	1	VR 4-1	427	VR 5-8	3	VR 6-3	2	VR 7-2	1	VR 8-2	0_2	0_2_1	0_2_1_0
37510	GCGS0574	USA	North America	2012	9363	1641	PIB	Cluster1	PIB:5:4:4:3:2	2	VR 1-5	1	VR 2-2	2	VR 3-4	1	VR 4-1	46	VR 5-4	2	VR 6-3	2	VR 7-2	1	VR 8-2	0_2	0_2_1	0_2_1_0
37511	GCGS0354	USA	North America	2012	9363	2078	PIB	Cluster3	PIB:5:2:5:7:1	4	VR 1-5	1	VR 2-2	7	VR 3-2	1	VR 4-1	393	VR 5-5	5	VR 6-7	1	VR 7-1	11	VR 8-2	0_2	0_2_1	0_2_1_0
37512	GCGS0745	USA	North America	2012	1580	2079	PIB	Cluster1	PIB:5:3:5:7:2	16	VR 1-5	3	VR 2-2	22	VR 3-3	1	VR 4-1	6	VR 5-5	5	VR 6-7	2	VR 7-2	1	VR 8-2	0_2	0_2_1	0_2_1_0
37513	GCGS0671	USA	North America	2012	1579	564	PIB	Cluster3	PIB:4:5:5:7:1	1	VR 1-4	1	VR 2-2	4	VR 3-5	1	VR 4-1	38	VR 5-5	1	VR 6-7	1	VR 7-1	2	VR 8-2	0_0	0_0_43	0_0_43_1
37514	GCGS0485	USA	North America	2012	N/A	513	PIB	Cluster2	PIB:5:2:5:3:2	2	VR 1-5	1	VR 2-2	6	VR 3-2	2	VR 4-1	11	VR 5-5	3	VR 6-3	2	VR 7-2	1	VR 8-2	0_2	0_2_1	0_2_1_0
37515	GCGS0834	USA	North America	2012	1901	2080	PIB	Cluster3	PIB:5:2:4:3:2	2	VR 1-5	1	VR 2-2	6	VR 3-2	2	VR 4-1	23	VR 5-4	2	VR 6-3	2	VR 7-2	1	VR 8-2	0_2	0_2_0	0_2_0_1
37516	12AZI_T_011	USA	North America	unknown	1579	564	PIB	Cluster3	PIB:4:5:5:7:1	1	VR 1-4	1	VR 2-2	4	VR 3-5	1	VR 4-1	38	VR 5-5	1	VR 6-7	1	VR 7-1	2	VR 8-2	0_0	0_0_43	0_0_43_1
37517	GCGS0604	USA	North America	2012	1580	988	PIB	Cluster1	PIB:5:3:5:7:2	4	VR 1-5	3	VR 2-2	22	VR 3-3	1	VR 4-1	6	VR 5-5	5	VR 6-7	2	VR 7-2	1	VR 8-2	0_2	0_2_1	0_2_1_0
37518	GCGS0523	USA	North America	2012	1580	521	PIB	Cluster3	PIB:5:3:4:4:2	18	VR 1-5	3	VR 2-2	14	VR 3-3	1	VR 4-1	4	VR 5-4	4	VR 6-4	5	VR 7-2	1	VR 8-2	0_2	0_2_1	0_2_1_0
37519	GCGS0473	USA	North America	2012	10317	591	PIB	Cluster3	PIB:5:2:5:7:1	4	VR 1-5	1	VR 2-2	7	VR 3-2	1	VR 4-1	12	VR 5-5	1	VR 6-7	1	VR 7-1	3	VR 8-2	1_1	1_1_2	1_1_2_9
37520	GCGS0338	USA	North America	2012	9363	2075	PIB	Cluster2	PIB:5:2:5:3:2	2	VR 1-5	4	VR 2-2	6	VR 3-2	2	VR 4-1	11	VR 5-5	3	VR 6-3	2	VR 7-2	1	VR 8-2	0_2	0_2_1	0_2_1_0
37521	GCGS0402	USA	North America	2013	9363	1543	PIB	Cluster1	PIB:5:4:4:3:2	2	VR 1-5	1	VR 2-2	2	VR 3-4	1	VR 4-1	1	VR 5-4	2	VR 6-3	2	VR 7-2	1	VR 8-2	0_2	0_2_1	0_2_1_0
37522	GCGS0561	USA	North America	2013	11181	2081	PIB	Cluster3	PIB:5:3:5:7:1	2	VR 1-5	2	VR 2-2	47	VR 3-3	1	VR 4-1	12	VR 5-5	1	VR 6-7	1	VR 7-1	3	VR 8-2	0_0	0_0_43	0_0_43_8
37523	GCGS0587	USA	North America	2013	11422	1543	PIB	Cluster1	PIB:5:4:4:3:2	2	VR 1-5	1	VR 2-2	2	VR 3-4	1	VR 4-1	1	VR 5-4	2	VR 6-3	2	VR 7-2	1	VR 8-2	0_2	0_2_1	0_2_1_0
37524	GCGS0611	USA	North America	2013	9363	1543	PIB	Cluster1	PIB:5:4:4:3:2	2	VR 1-5	1	VR 2-2	2	VR 3-4	1	VR 4-1	1	VR 5-4	2	VR 6-3	2	VR 7-2	1	VR 8-2	0_2	0_2_1	0_2_1_0
37525	GCGS0476	USA	North America	2013	9363	2082	PIB	Cluster2	PIB:4:5:5:7:2	3	VR 1-4	1	VR 2-2	18	VR 3-5	1	VR 4-1	2	VR 5-5	1	VR 6-7	2	VR 7-2	1	VR 8-2	0_2	0_2_1	0_2_1_0
37526	GCGS0733	USA	North America	2013	1901	2083	PIB	Cluster3	PIB:4:5:5:7:1	1	VR 1-4	1	VR 2-2	95	VR 3-5	1	VR 4-1	17	VR 5-5	1	VR 6-7	1	VR 7-1	2	VR 8-2	0_0	0_0_12	0_0_12_2
37527	GCGS0372	USA	North America	2013	9363	2084	PIB	Cluster2	PIB:5:2:5:3:2	20	VR 1-5	1	VR 2-2	6	VR 3-2	2	VR 4-1	409	VR 5-5	3	VR 6-3	2	VR 7-2	1	VR 8-2	0_2	0_2_1	0_2_1_0
37528	GCGS0518	USA	North America	2013	9363	2085	PIB	Cluster2	PIB:5:2:5:3:2	2	VR 1-5	1	VR 2-2	6	VR 3-2	6	VR 4-1	11	VR 5-5	3	VR 6-3	2	VR 7-2	1	VR 8-2	0_2	0_2_1	0_2_1_0
37529	GCGS0406	USA	North America	2013	9363	1543	PIB	Cluster1	PIB:5:4:4:3:2	2	VR 1-5	1	VR 2-2	2	VR 3-4	1	VR 4-1	1	VR 5-4	2	VR 6-3	2	VR 7-2	1	VR 8-2	0_2	0_2_1	0_2_1_0
37530	GCGS0563	USA	North America	2013	1901	2083	PIB	Cluster3	PIB:4:5:5:7:1	1	VR 1-4	1	VR 2-2	95	VR 3-5	1	VR 4-1	17	VR 5-5	1	VR 6-7	1	VR 7-1	2	VR 8-2	0_0	0_0_12	0_0_12_2
37531	GCGS0404	USA	North America	2013	9363	1543	PIB	Cluster1	PIB:5:4:4:3:2	2	VR 1-5	1	VR 2-2	2	VR 3-4	1	VR 4-1	1	VR 5-4	2	VR 6-3	2	VR 7-2	1	VR 8-2	0_2	0_2_1	0_2_1_0
37532	GCGS0477	USA	North America	2013	9363	2086	PIB	Cluster3	PIB:5:2:4:3:2	4	VR 1-5	1	VR 2-2	5	VR 3-2	1	VR 4-1	1	VR 5-4	15	VR 6-3	2	VR 7-2	1	VR 8-2	0_2	0_2_1	0_2_1_0
37533	GCGS0403	USA	North America	2013	9363	1543	PIB	Cluster1	PIB:5:4:4:3:2	2	VR 1-5	1	VR 2-2	2	VR 3-4	1	VR 4-1	1	VR 5-4	2	VR 6-3	2	VR 7-2	1	VR 8-2	0_2	0_2_1	0_2_1_0
37534	GCGS0672	USA	North America	2013	1579	564	PIB	Cluster3	PIB:4:5:5:7:1	1	VR 1-4	1	VR 2-2	4	VR 3-5	1	VR 4-1	38	VR 5-5	1	VR 6-7	1	VR 7-1	2	VR 8-2	0_0	0_0_43	0_0_43_1
37535	GCGS0791	USA	North America	2013	1579	2087	PIB	Cluster3	PIB:4:5:5:7:1	1	VR 1-4	1	VR 2-2	4	VR 3-5	5	VR 4-1	38	VR 5-5	1	VR 6-7	1	VR 7-1	2	VR 8-2	0_0	0_0_43	0_0_43_1
37536	GCGS0793	USA	North America	2013	7363	2088	PIB	Cluster3	PIB:4:5:5:7:1	1	VR 1-4	1	VR 2-2	17	VR 3-5	1	VR 4-1	16	VR 5-5	1	VR 6-7	1	VR 7-1	2	VR 8-2	0_0	0_0_52	0_0_52_1
37537	GCGS0562	USA	North America	2013	7822	1546	PIB	Cluster2	PIB:4:3:4:7:2	3	VR 1-4	1	VR 2-2	8	VR 3-3	1	VR 4-1	8	VR 5-4	5	VR 6-7	3	VR 7-2	1	VR 8-2	0_2	0_2_9	0_2_9_14
37538	GCGS0564	USA	North America	2013	9363	1488	PIB	Cluster2	PIB:5:2:5:3:2	4	VR 1-5	1	VR 2-2	6	VR 3-2	1	VR 4-1	11	VR 5-5	3	VR 6-3	2	VR 7-2	1	VR 8-2	0_2	0_2_1	0_2_1_0
37539	GCGS0790	USA	North America	2013	1579	564	PIB	Cluster3	PIB:4:5:5:7:1	1	VR 1-4	1	VR 2-2	4	VR 3-5	1	VR 4-1	38	VR 5-5	1	VR 6-7	1	VR 7-1	2	VR 8-2	0_0	0_0_43	0_0_43_1
37540	GCGS0355	USA	North America	2013	9363	1656	PIB	Cluster1	PIB:5:4:4:3:2	2	VR 1-5	1	VR 2-2	2	VR 3-4	1	VR 4-1	46	VR 5-4	2	VR 6-3	2	VR 7-2	1	VR 8-2	0_2	0_2_1	0_2_1_0
37541	GCGS0924	USA	North America	2011	1901	517	PIB	Cluster1	PIB:5:4:4:3:2	5	VR 1-5	2	VR 2-2	2	VR 3-4	1	VR 4-1	1	VR 5-4	2	VR 6-3	2	VR 7-2	1	VR 8-2	0_2	0_2_0	0_2_0_1
37542	GCGS0838	USA	North America	2013	1901	1438	PIB	Cluster1	PIB:5:4:4:3:2	47	VR 1-5	2	VR 2-2	2	VR 3-4	1	VR 4-1	23	VR 5-4	2	VR 6-3	2	VR 7-2	1	VR 8-2	0_2	0_2_0	0_2_0_1
37543	GCGS0575	USA	North America	2013	9363	1641	PIB	Cluster1	PIB:5:4:4:3:2	2	VR 1-5	1	VR 2-2	2	VR 3-4	1	VR 4-1	46	VR 5-4	2	VR 6-3	2	VR 7-2	1	VR 8-2	0_2	0_2_1	0_2_1_0
37544	GCGS0765	USA	North America	2013	1579	2089	PIB	Cluster3	PIB:4:5:5:7:1	1	VR 1-4	1	VR 2-2	4	VR 3-5	1	VR 4-1	373	VR 5-5	1	VR 6-7	1	VR 7-1	2	VR 8-2	0_0	0_0_43	0_0_43_1
37545	GCGS0497	USA	North America	2013	9363	1656	PIB	Cluster1	PIB:5:4:4:3:2	2	VR 1-5	1	VR 2-2	2	VR 3-4	1	VR 4-1	46	VR 5-4	2	VR 6-3	2	VR 7-2	1	VR 8-2	0_2	0_2_1	0_2_1_0
37546	GCGS0792	USA	North America	2013	7363	2088	PIB	Cluster3	PIB:4:5:5:7:1	1	VR 1-4	1	VR 2-2	17	VR 3-5	1	VR 4-1	16	VR 5-5	1	VR 6-7	1	VR 7-1	2	VR 8-2	0_0	0_0_52	0_0_52_1
37547	GCGS0339	USA	North America	2013	11423	2090	PIB	Cluster1	PIB:5:2:4:3:2	48	VR 1-5	1	VR 2-2	1	VR 3-2	1	VR 4-1	1	VR 5-4	2	VR 6-3	2	VR 7-2	1	VR 8-2	0_2	0_2_15	0_2_15_0
37548	GCGS0478	USA	North America	2013	9363	1750	PIB	Cluster2	PIB:5:2:5:3:2	2	VR 1-5	1	VR 2-2	6	VR 3-2	1	VR 4-1	55	VR 5-5	3	VR 6-3	2	VR 7-2	1	VR 8-2	0_2	0_2_1	0_2_1_0
37549	GCGS0460	USA	North America	2013	10317	591	PIB	Cluster3	PIB:5:2:5:7:1	4	VR 1-5	1	VR 2-2	7	VR 3-2	1	VR 4-1	12	VR 5-5	1	VR 6-7	1	VR 7-1	3	VR 8-2	1_1	1_1_2	1_1_2_9
37550	GCGS0759	USA	North America	2013	1901	2091	PIB	Cluster1	PIB:5:4:4:3:2	5	VR 1-5	2	VR 2-2	2	VR 3-4	1	VR 4-1	1	VR 5-4	2	VR 6-3	2	VR 7-2	1	VR 8-2	0_2	0_2_0	0_2_0_1
37551	GCGS0361	USA	North America	2013	9363	2092	PIB	Cluster2	PIB:5:2:8:3:2	20	VR 1-5	1	VR 2-2	83	VR 3-2	2	VR 4-1	588	VR 5-8	3	VR 6-3	16	VR 7-2	1	VR 8-2	0_2	0_2_1	0_2_1_0
37552	GCGS0405	USA	North America	2013	9363	1543	PIB	Cluster1	PIB:5:4:4:3:2	2	VR 1-5	1	VR 2-2	2	VR 3-4	1	VR 4-1	1	VR 5-4	2	VR 6-3	2	VR 7-2	1	VR 8-2	0_2	0_2_1	0_2_1_0
37553	GCGS0438	USA	North America	2013	1585	2093	PIB	Cluster1	PIB:4:2:2:3:2	3	VR 1-4	1	VR 2-2	1	VR 3-2	1	VR 4-1	299	VR 5-2	2	VR 6-3	4	VR 7-2	1	VR 8-2	1_1	1_1_22	1_1_22_4
37554	GCGS1008	USA	North America	2013	1901	517	PIB	Cluster1	PIB:5:4:4:3:2	5	VR 1-5	2	VR 2-2	2	VR 3-4	1	VR 4-1	1	VR 5-4	2	VR 6-3	2	VR 7-2	1	VR 8-2	0_2	0_2_0	0_2_0_1
37555	GCGS0918	USA	North America	2013	7360	1914	PIB	Cluster1	PIB:5:4:4:3:2	20	VR 1-5	2	VR 2-2	2	VR 3-4	1	VR 4-1	1	VR 5-4	2	VR 6-3	2	VR 7-2	1	VR 8-2	0_2	0_2_0	0_2_0_1
37556	GCGS1009	USA	North America	2013	1901	517	PIB	Cluster1	PIB:5:4:4:3:2	5	VR 1-5	2	VR 2-2	2	VR 3-4	1	VR 4-1	1	VR 5-4	2	VR 6-3	2	VR 7-2	1	VR 8-2	0_2	0_2_0	0_2_0_1
37557	GCGS0947	USA	North America	2011	1901	569	PIB	Cluster1	PIB:5:4:3:3:2	5	VR 1-5	2	VR 2-2	2	VR 3-4	1	VR 4-1	37	VR 5-3	2	VR 6-3	2	VR 7-2	1	VR 8-2	0_2	0_2_0	0_2_0_1
37558	GCGS0988	USA	North America	2013	1901	517	PIB	Cluster1	PIB:5:4:4:3:2	5	VR 1-5	2	VR 2-2	2	VR 3-4	1	VR 4-1	1	VR 5-4	2	VR 6-3	2	VR 7-2	1	VR 8-2	0_2	0_2_0	0_2_0_1
37559	GCGS0939	USA	North America	2013	1901	1438	PIB	Cluster1	PIB:5:4:4:3:2	47	VR 1-5	2	VR 2-2	2	VR 3-4	1	VR 4-1	23	VR 5-4	2	VR 6-3	2	VR 7-2	1	VR 8-2	0_2	0_2_0	0_2_0_1
37560	GCGS0987	USA	North America	2013	1901	517	PIB	Cluster1	PIB:5:4:4:3:2	5	VR 1-5	2	VR 2-2	2	VR 3-4	1	VR 4-1	1	VR 5-4	2	VR 6-3	2	VR 7-2	1	VR 8-2	0_2	0_2_0	0_2_0_1
37561	GCGS0923	USA	North America	2013	1901	552	PIB	Cluster1	PIB:5:4:4:3:2	2	VR 1-5	2	VR 2-2	2	VR 3-4	1	VR 4-1	1	VR 5-4	2	VR 6-3	2	VR 7-2	1	VR 8-2	0_2	0_2_0	0_2_0_1
37562	GCGS0991	USA	North America	2013	1901	2094	PIB	Cluster1	PIB:5:4:4:3:2	5	VR 1-5	2	VR 2-2	35	VR 3-4	1	VR 4-1	23	VR 5-4	12	VR 6-3	2	VR 7-2	1	VR 8-2	0_2	0_2_0	0_2_0_1
37563	GCGS0946	USA	North America	2011	1901	542	PIB	Cluster1	PIB:5:4:3:1:2	5	VR 1-5	2	VR 2-2	2	VR 3-4	1	VR 4-1	37	VR 5-3	13	VR 6-1	2	VR 7-2	1	VR 8-2	0_2	0_2_0	0_2_0_1
37564	GCGS1000	USA	North America	2011	1901	633	PIB	Cluster1	PIB:5:4:4:3:2	76	VR 1-5	2	VR 2-2	2	VR 3-4	1	VR 4-1	1	VR 5-4	2	VR 6-3	2	VR 7-2	1	VR 8-2	0_2	0_2_0	0_2_0_1
37565	GCGS0948	USA	North America	2011	1901	569	PIB	Cluster1	PIB:5:4:3:3:2	5	VR 1-5	2	VR 2-2	2	VR 3-4	1	VR 4-1	37	VR 5-3	2	VR 6-3	2	VR 7-2	1	VR 8-2	0_2	0_2_0	0_2_0_1
37566	GCGS0931	USA	North America	2011	1580	549	PIB	Cluster3	PIB:5:2:5:7:1	15	VR 1-5	1	VR 2-2	7	VR 3-2	1	VR 4-1	61	VR 5-5	5	VR 6-7	1	VR 7-1	3	VR 8-2	0_2	0_2_1	0_2_1_0
37567	GCGS0890	USA	North America	2011	1580	549	PIB	Cluster3	PIB:5:2:5:7:1	15	VR 1-5	1	VR 2-2	7	VR 3-2	1	VR 4-1	61	VR 5-5	5	VR 6-7	1	VR 7-1	3	VR 8-2	0_2	0_2_1	0_2_1_0
37568	GCGS0911	USA	North America	2011	1901	552	PIB	Cluster1	PIB:5:4:4:3:2	2	VR 1-5	2	VR 2-2	2	VR 3-4	1	VR 4-1	1	VR 5-4	2	VR 6-3	2	VR 7-2	1	VR 8-2	0_2	0_2_0	0_2_0_1
37569	GCGS0885	USA	North America	2011	1901	2095	PIB	Cluster1	PIB:5:4:4:3:2	2	VR 1-5	2	VR 2-2	2	VR 3-4	1	VR 4-1	1	VR 5-4	2	VR 6-3	16	VR 7-2	1	VR 8-2	0_2	0_2_0	0_2_0_1
37570	GCGS0936	USA	North America	2011	1901	517	PIB	Cluster1	PIB:5:4:4:3:2	5	VR 1-5	2	VR 2-2	2	VR 3-4	1	VR 4-1	1	VR 5-4	2	VR 6-3	2	VR 7-2	1	VR 8-2	0_2	0_2_0	0_2_0_1
37571	GCGS0891	USA	North America	2011	1901	517	PIB	Cluster1	PIB:5:4:4:3:2	5	VR 1-5	2	VR 2-2	2	VR 3-4	1	VR 4-1	1	VR 5-4	2	VR 6-3	2	VR 7-2	1	VR 8-2	0_2	0_2_0	0_2_0_1
37572	GCGS0968	USA	North America	2011	1901	2096	PIB	Cluster3	PIB:5:2:4:3:2	30	VR 1-5	1	VR 2-2	6	VR 3-2	1	VR 4-1	1	VR 5-4	2	VR 6-3	2	VR 7-2	1	VR 8-2	0_2	0_2_0	0_2_0_1
37573	GCGS0937	USA	North America	2011	N/A	517	PIB	Cluster1	PIB:5:4:4:3:2	5	VR 1-5	2	VR 2-2	2	VR 3-4	1	VR 4-1	1	VR 5-4	2	VR 6-3	2	VR 7-2	1	VR 8-2	0_2	0_2_0	0_2_0_1
37574	GCGS0898	USA	North America	2011	10312	517	PIB	Cluster1	PIB:5:4:4:3:2	5	VR 1-5	2	VR 2-2	2	VR 3-4	1	VR 4-1	1	VR 5-4	2	VR 6-3	2	VR 7-2	1	VR 8-2	0_2	0_2_0	0_2_0_1
37575	GCGS1016	USA	North America	2011	1901	2097	PIB	Cluster1	PIB:5:4:4:3:2	55	VR 1-5	2	VR 2-2	2	VR 3-4	1	VR 4-1	185	VR 5-4	2	VR 6-3	2	VR 7-2	1	VR 8-2	0_2	0_2_0	0_2_0_1
37576	GCGS0958	USA	North America	2011	1901	636	PIB	Cluster1	PIB:5:4:3:3:2	12	VR 1-5	2	VR 2-2	2	VR 3-4	1	VR 4-1	37	VR 5-3	2	VR 6-3	2	VR 7-2	1	VR 8-2	0_2	0_2_0	0_2_0_1
37577	GCGS0892	USA	North America	2011	1901	517	PIB	Cluster1	PIB:5:4:4:3:2	5	VR 1-5	2	VR 2-2	2	VR 3-4	1	VR 4-1	1	VR 5-4	2	VR 6-3	2	VR 7-2	1	VR 8-2	0_2	0_2_0	0_2_0_1
37578	GCGS0910	USA	North America	2011	1901	517	PIB	Cluster1	PIB:5:4:4:3:2	5	VR 1-5	2	VR 2-2	2	VR 3-4	1	VR 4-1	1	VR 5-4	2	VR 6-3	2	VR 7-2	1	VR 8-2	0_2	0_2_0	0_2_0_1
37579	GCGS0897	USA	North America	2011	10312	517	PIB	Cluster1	PIB:5:4:4:3:2	5	VR 1-5	2	VR 2-2	2	VR 3-4	1	VR 4-1	1	VR 5-4	2	VR 6-3	2	VR 7-2	1	VR 8-2	0_2	0_2_0	0_2_0_1
37580	GCGS0945	USA	North America	2011	1901	542	PIB	Cluster1	PIB:5:4:3:1:2	5	VR 1-5	2	VR 2-2	2	VR 3-4	1	VR 4-1	37	VR 5-3	13	VR 6-1	2	VR 7-2	1	VR 8-2	0_2	0_2_0	0_2_0_1
37581	GCGS0871	USA	North America	2011	1901	569	PIB	Cluster1	PIB:5:4:3:3:2	5	VR 1-5	2	VR 2-2	2	VR 3-4	1	VR 4-1	37	VR 5-3	2	VR 6-3	2	VR 7-2	1	VR 8-2	0_2	0_2_0	0_2_0_1
37582	GCGS1017	USA	North America	2011	1920	2098	PIB	Cluster3	PIB:4:5:5:2:1	1	VR 1-4	1	VR 2-2	34	VR 3-5	1	VR 4-1	2	VR 5-5	19	VR 6-2	1	VR 7-1	2	VR 8-2	0_0	0_0_43	0_0_43_6
37583	GCGS0895	USA	North America	2011	10312	517	PIB	Cluster1	PIB:5:4:4:3:2	5	VR 1-5	2	VR 2-2	2	VR 3-4	1	VR 4-1	1	VR 5-4	2	VR 6-3	2	VR 7-2	1	VR 8-2	0_2	0_2_0	0_2_0_1
37584	GCGS0966	USA	North America	2011	1901	517	PIB	Cluster1	PIB:5:4:4:3:2	5	VR 1-5	2	VR 2-2	2	VR 3-4	1	VR 4-1	1	VR 5-4	2	VR 6-3	2	VR 7-2	1	VR 8-2	0_2	0_2_0	0_2_0_1
37585	GCGS0970	USA	North America	2011	10312	2062	PIB	Cluster1	PIB:5:4:4:1:2	5	VR 1-5	2	VR 2-2	2	VR 3-4	1	VR 4-1	185	VR 5-4	13	VR 6-1	2	VR 7-2	6	VR 8-2	0_2	0_2_0	0_2_0_1
37586	GCGS0874	USA	North America	2011	1901	517	PIB	Cluster1	PIB:5:4:4:3:2	5	VR 1-5	2	VR 2-2	2	VR 3-4	1	VR 4-1	1	VR 5-4	2	VR 6-3	2	VR 7-2	1	VR 8-2	0_2	0_2_0	0_2_0_1
37587	GCGS1005	USA	North America	2011	1901	2099	PIB	Cluster1	PIB:5:4:4:3:2	5	VR 1-5	2	VR 2-2	2	VR 3-4	1	VR 4-1	40	VR 5-4	2	VR 6-3	16	VR 7-2	6	VR 8-2	0_2	0_2_0	0_2_0_1
37588	GCGS0999	USA	North America	2011	1901	517	PIB	Cluster1	PIB:5:4:4:3:2	5	VR 1-5	2	VR 2-2	2	VR 3-4	1	VR 4-1	1	VR 5-4	2	VR 6-3	2	VR 7-2	1	VR 8-2	0_2	0_2_0	0_2_0_1
37589	GCGS0955	USA	North America	2011	1901	569	PIB	Cluster1	PIB:5:4:3:3:2	5	VR 1-5	2	VR 2-2	2	VR 3-4	1	VR 4-1	37	VR 5-3	2	VR 6-3	2	VR 7-2	1	VR 8-2	0_2	0_2_0	0_2_0_1
37590	GCGS0908	USA	North America	2011	1901	552	PIB	Cluster1	PIB:5:4:4:3:2	2	VR 1-5	2	VR 2-2	2	VR 3-4	1	VR 4-1	1	VR 5-4	2	VR 6-3	2	VR 7-2	1	VR 8-2	0_2	0_2_0	0_2_0_1
38982	LNP16626	France	Europe	unknown	1590	1481	PIB	Cluster3	PIB:5:2:5:7:1	4	VR 1-5	1	VR 2-2	5	VR 3-2	1	VR 4-1	10	VR 5-5	1	VR 6-7	1	VR 7-1	3	VR 8-2	10_0	10_0_0	10_0_0_0
39081	64204	Kenya	Africa	2014	11366	1279	PIB	Cluster3	PIB:5:3:4:4:2	5	VR 1-5	2	VR 2-2	8	VR 3-3	1	VR 4-1	15	VR 5-4	7	VR 6-4	10	VR 7-2	1	VR 8-2	0_16	0_16_4	0_16_4_0
39082	64500	Kenya	Africa	2014	12240	1126	PIB	Cluster1	PIB:4:2:5:7:2	6	VR 1-4	1	VR 2-2	13	VR 3-2	1	VR 4-1	32	VR 5-5	1	VR 6-7	2	VR 7-2	1	VR 8-2	0_0	0_0_47	0_0_47_5
39083	64579	Kenya	Africa	2014	11366	1109	PIB	Cluster2	PIB:4:2:5:3:2	1	VR 1-4	1	VR 2-2	15	VR 3-2	1	VR 4-1	3	VR 5-5	9	VR 6-3	3	VR 7-2	1	VR 8-2	0_16	0_16_4	0_16_4_0
39084	64605	Kenya	Africa	2014	1599	1280	PIA	PIA	PIA:2:1:1:10:3	215	VR 1-2	10	VR 2-1	194	VR 3-1	24	VR 4-2	628	VR 5-1	149	VR 6-10	47	VR 7-3	50	VR 8-1	0_0	0_0_47	0_0_47_10
39085	64680	Kenya	Africa	2014	1893	1109	PIB	Cluster2	PIB:4:2:5:3:2	1	VR 1-4	1	VR 2-2	15	VR 3-2	1	VR 4-1	3	VR 5-5	9	VR 6-3	3	VR 7-2	1	VR 8-2	0_16	0_16_0	0_16_0_1
39086	64586	Kenya	Africa	2014	11366	957	PIA	PIA	PIA:1:3:1:10:3	176	VR 1-1	13	VR 2-3	195	VR 3-1	27	VR 4-2	628	VR 5-1	164	VR 6-10	76	VR 7-3	47	VR 8-2	0_16	0_16_4	0_16_4_0
39087	64361	Kenya	Africa	2014	12241	826	PIA	PIA	PIA:2:1:1:10:3	171	VR 1-2	10	VR 2-1	194	VR 3-1	24	VR 4-2	628	VR 5-1	149	VR 6-10	47	VR 7-3	46	VR 8-1	0_0	0_0_47	0_0_47_5
39088	64755	Kenya	Africa	2014	11366	733	PIB	Cluster1	PIB:4:2:5:3:2	6	VR 1-4	1	VR 2-2	13	VR 3-2	1	VR 4-1	14	VR 5-5	2	VR 6-3	4	VR 7-2	1	VR 8-2	0_16	0_16_4	0_16_4_0
39089	64203	Kenya	Africa	2014	11366	1279	PIB	Cluster3	PIB:5:3:4:4:2	5	VR 1-5	2	VR 2-2	8	VR 3-3	1	VR 4-1	15	VR 5-4	7	VR 6-4	10	VR 7-2	1	VR 8-2	0_16	0_16_4	0_16_4_0
39090	65080	Kenya	Africa	2014	1903	1281	PIA	PIA	PIA:2:1:1:10:3	171	VR 1-2	10	VR 2-1	193	VR 3-1	23	VR 4-2	628	VR 5-1	150	VR 6-10	47	VR 7-3	46	VR 8-1	0_0	0_0_47	0_0_47_5
39091	65318	Kenya	Africa	2014	1599	1280	PIA	PIA	PIA:2:1:1:10:3	215	VR 1-2	10	VR 2-1	194	VR 3-1	24	VR 4-2	628	VR 5-1	149	VR 6-10	47	VR 7-3	50	VR 8-1	0_0	0_0_47	0_0_47_10
39092	65320	Kenya	Africa	2014	11366	1127	PIB	Cluster1	PIB:4:2:5:9:2	6	VR 1-4	1	VR 2-2	13	VR 3-2	1	VR 4-1	14	VR 5-5	37	VR 6-9	4	VR 7-2	1	VR 8-2	0_16	0_16_4	0_16_4_0
39093	65551	Kenya	Africa	2014	12241	826	PIA	PIA	PIA:2:1:1:10:3	171	VR 1-2	10	VR 2-1	194	VR 3-1	24	VR 4-2	628	VR 5-1	149	VR 6-10	47	VR 7-3	46	VR 8-1	0_0	0_0_47	0_0_47_5
39094	65600	Kenya	Africa	2014	11750	1282	PIA	PIA	PIA:2:1:1:10:3	177	VR 1-2	10	VR 2-1	196	VR 3-1	23	VR 4-2	628	VR 5-1	148	VR 6-10	47	VR 7-3	46	VR 8-1	1_1	1_1_34	1_1_34_0
39095	65737	Kenya	Africa	2014	11366	1135	PIB	Cluster1	PIB:4:2:5:9:2	6	VR 1-4	1	VR 2-2	13	VR 3-2	1	VR 4-1	14	VR 5-5	37	VR 6-9	4	VR 7-2	1	VR 8-2	0_16	0_16_4	0_16_4_0
39096	56474	Kenya	Africa	2012	1903	1126	PIB	Cluster1	PIB:4:2:5:7:2	6	VR 1-4	1	VR 2-2	13	VR 3-2	1	VR 4-1	32	VR 5-5	1	VR 6-7	2	VR 7-2	1	VR 8-2	0_0	0_0_47	0_0_47_5
39097	56327	Kenya	Africa	2012	1588	1133	PIA	PIA	PIA:2:1:1:10:3	172	VR 1-2	11	VR 2-1	191	VR 3-1	23	VR 4-2	628	VR 5-1	148	VR 6-10	77	VR 7-3	48	VR 8-1	0_0	0_0_33	0_0_33_45
39098	56682	Kenya	Africa	2012	1931	1109	PIB	Cluster2	PIB:4:2:5:3:2	1	VR 1-4	1	VR 2-2	15	VR 3-2	1	VR 4-1	3	VR 5-5	9	VR 6-3	3	VR 7-2	1	VR 8-2	1_1	1_1_29	1_1_29_0
39099	56835	Kenya	Africa	2012	1893	1109	PIB	Cluster2	PIB:4:2:5:3:2	1	VR 1-4	1	VR 2-2	15	VR 3-2	1	VR 4-1	3	VR 5-5	9	VR 6-3	3	VR 7-2	1	VR 8-2	0_16	0_16_0	0_16_0_1
39100	57568	Kenya	Africa	2012	1903	1126	PIB	Cluster1	PIB:4:2:5:7:2	6	VR 1-4	1	VR 2-2	13	VR 3-2	1	VR 4-1	32	VR 5-5	1	VR 6-7	2	VR 7-2	1	VR 8-2	0_0	0_0_47	0_0_47_5
39103	45858	Kenya	Africa	2010	1893	1110	PIB	Cluster1	PIB:4:2:5:3:2	6	VR 1-4	1	VR 2-2	1	VR 3-2	1	VR 4-1	14	VR 5-5	2	VR 6-3	4	VR 7-2	1	VR 8-2	0_16	0_16_0	0_16_0_2
39104	45722	Kenya	Africa	2010	1599	1120	PIA	PIA	PIA:1:3:1:10:3	221	VR 1-1	13	VR 2-3	195	VR 3-1	27	VR 4-2	628	VR 5-1	164	VR 6-10	76	VR 7-3	47	VR 8-2	0_18	0_18_6	0_18_6_1
39105	44941	Kenya	Africa	2010	1599	1120	PIA	PIA	PIA:1:3:1:10:3	221	VR 1-1	13	VR 2-3	195	VR 3-1	27	VR 4-2	628	VR 5-1	164	VR 6-10	76	VR 7-3	47	VR 8-2	0_18	0_18_6	0_18_6_1
39106	45388	Kenya	Africa	2010	12242	1283	PIB	Cluster1	PIB:5:2:5:7:2	4	VR 1-5	3	VR 2-2	1	VR 3-2	1	VR 4-1	527	VR 5-5	6	VR 6-7	2	VR 7-2	1	VR 8-2	0_16	0_16_1	0_16_1_0
39107	45715	Kenya	Africa	2010	1893	1113	PIB	Cluster2	PIB:4:2:5:3:2	1	VR 1-4	1	VR 2-2	15	VR 3-2	1	VR 4-1	64	VR 5-5	9	VR 6-3	3	VR 7-2	1	VR 8-2	0_16	0_16_0	0_16_0_1
39108	45910	Kenya	Africa	2010	1893	1110	PIB	Cluster1	PIB:4:2:5:3:2	6	VR 1-4	1	VR 2-2	1	VR 3-2	1	VR 4-1	14	VR 5-5	2	VR 6-3	4	VR 7-2	1	VR 8-2	0_16	0_16_0	0_16_0_2
39109	43208 -1	Kenya	Africa	2010	1903	1111	PIA	PIA	PIA:2:1:1:10:3	171	VR 1-2	10	VR 2-1	194	VR 3-1	24	VR 4-2	628	VR 5-1	156	VR 6-10	47	VR 7-3	46	VR 8-1	0_0	0_0_47	0_0_47_9
39112	44271	Kenya	Africa	2010	1903	1128	PIB	Cluster1	PIB:4:2:5:3:2	6	VR 1-4	1	VR 2-2	13	VR 3-2	1	VR 4-1	7	VR 5-5	3	VR 6-3	4	VR 7-2	1	VR 8-2	0_0	0_0_47	0_0_47_5
39113	42876	Kenya	Africa	2010	1893	1109	PIB	Cluster2	PIB:4:2:5:3:2	1	VR 1-4	1	VR 2-2	15	VR 3-2	1	VR 4-1	3	VR 5-5	9	VR 6-3	3	VR 7-2	1	VR 8-2	0_16	0_16_0	0_16_0_1
39114	44254	Kenya	Africa	2010	1903	1284	PIB	Cluster1	PIB:4:2:5:3:2	6	VR 1-4	1	VR 2-2	13	VR 3-2	1	VR 4-1	7	VR 5-5	133	VR 6-3	4	VR 7-2	1	VR 8-2	0_0	0_0_47	0_0_47_5
39115	43306	Kenya	Africa	2010	12241	826	PIA	PIA	PIA:2:1:1:10:3	171	VR 1-2	10	VR 2-1	194	VR 3-1	24	VR 4-2	628	VR 5-1	149	VR 6-10	47	VR 7-3	46	VR 8-1	0_0	0_0_47	0_0_47_5
39116	46745	Kenya	Africa	2011	1893	1120	PIA	PIA	PIA:1:3:1:10:3	221	VR 1-1	13	VR 2-3	195	VR 3-1	27	VR 4-2	628	VR 5-1	164	VR 6-10	76	VR 7-3	47	VR 8-2	0_16	0_16_0	0_16_0_2
39117	47244	Kenya	Africa	2011	1893	1110	PIB	Cluster1	PIB:4:2:5:3:2	6	VR 1-4	1	VR 2-2	1	VR 3-2	1	VR 4-1	14	VR 5-5	2	VR 6-3	4	VR 7-2	1	VR 8-2	0_16	0_16_0	0_16_0_2
39118	47954	Kenya	Africa	2011	1599	1120	PIA	PIA	PIA:1:3:1:10:3	221	VR 1-1	13	VR 2-3	195	VR 3-1	27	VR 4-2	628	VR 5-1	164	VR 6-10	76	VR 7-3	47	VR 8-2	0_18	0_18_6	0_18_6_1
39119	47547	Kenya	Africa	2011	1583	1285	PIB	Cluster2	PIB:4:2:5:4:2	1	VR 1-4	1	VR 2-2	15	VR 3-2	1	VR 4-1	544	VR 5-5	7	VR 6-4	10	VR 7-2	1	VR 8-2	0_2	0_2_42	0_2_42_0
39120	47548	Kenya	Africa	2011	1893	1110	PIB	Cluster1	PIB:4:2:5:3:2	6	VR 1-4	1	VR 2-2	1	VR 3-2	1	VR 4-1	14	VR 5-5	2	VR 6-3	4	VR 7-2	1	VR 8-2	0_16	0_16_0	0_16_0_2
39121	48183	Kenya	Africa	2011	12243	826	PIA	PIA	PIA:2:1:1:10:3	171	VR 1-2	10	VR 2-1	194	VR 3-1	24	VR 4-2	628	VR 5-1	149	VR 6-10	47	VR 7-3	46	VR 8-1	0_16	0_16_1	0_16_1_1
39122	48763	Kenya	Africa	2011	1903	1109	PIB	Cluster2	PIB:4:2:5:3:2	1	VR 1-4	1	VR 2-2	15	VR 3-2	1	VR 4-1	3	VR 5-5	9	VR 6-3	3	VR 7-2	1	VR 8-2	0_0	0_0_47	0_0_47_15
39123	48437	Kenya	Africa	2011	1931	1109	PIB	Cluster2	PIB:4:2:5:3:2	1	VR 1-4	1	VR 2-2	15	VR 3-2	1	VR 4-1	3	VR 5-5	9	VR 6-3	3	VR 7-2	1	VR 8-2	1_1	1_1_29	1_1_29_0
39124	48563	Kenya	Africa	2011	1599	1120	PIA	PIA	PIA:1:3:1:10:3	221	VR 1-1	13	VR 2-3	195	VR 3-1	27	VR 4-2	628	VR 5-1	164	VR 6-10	76	VR 7-3	47	VR 8-2	0_18	0_18_6	0_18_6_1
39125	48848	Kenya	Africa	2011	1599	1120	PIA	PIA	PIA:1:3:1:10:3	221	VR 1-1	13	VR 2-3	195	VR 3-1	27	VR 4-2	628	VR 5-1	164	VR 6-10	76	VR 7-3	47	VR 8-2	0_18	0_18_6	0_18_6_1
39126	48213	Kenya	Africa	2011	1893	1121	PIB	Cluster2	PIB:4:2:5:3:2	1	VR 1-4	1	VR 2-2	15	VR 3-2	9	VR 4-1	141	VR 5-5	9	VR 6-3	3	VR 7-2	1	VR 8-2	0_16	0_16_0	0_16_0_1
39127	48502	Kenya	Africa	2011	1599	1120	PIA	PIA	PIA:1:3:1:10:3	221	VR 1-1	13	VR 2-3	195	VR 3-1	27	VR 4-2	628	VR 5-1	164	VR 6-10	76	VR 7-3	47	VR 8-2	0_18	0_18_6	0_18_6_1
39128	48406	Kenya	Africa	2011	1599	733	PIB	Cluster1	PIB:4:2:5:3:2	6	VR 1-4	1	VR 2-2	13	VR 3-2	1	VR 4-1	14	VR 5-5	2	VR 6-3	4	VR 7-2	1	VR 8-2	1_1	1_1_11	1_1_11_1
39129	50040	Kenya	Africa	2011	1599	733	PIB	Cluster1	PIB:4:2:5:3:2	6	VR 1-4	1	VR 2-2	13	VR 3-2	1	VR 4-1	14	VR 5-5	2	VR 6-3	4	VR 7-2	1	VR 8-2	1_1	1_1_11	1_1_11_1
39130	49506	Kenya	Africa	2011	1893	1118	PIA	PIA	PIA:2:1:1:10:3	171	VR 1-2	10	VR 2-1	193	VR 3-1	33	VR 4-2	628	VR 5-1	150	VR 6-10	47	VR 7-3	46	VR 8-1	0_16	0_16_0	0_16_0_1
39131	49676	Kenya	Africa	2011	1599	733	PIB	Cluster1	PIB:4:2:5:3:2	6	VR 1-4	1	VR 2-2	13	VR 3-2	1	VR 4-1	14	VR 5-5	2	VR 6-3	4	VR 7-2	1	VR 8-2	1_1	1_1_11	1_1_11_1
39132	49719	Kenya	Africa	2011	1893	1110	PIB	Cluster1	PIB:4:2:5:3:2	6	VR 1-4	1	VR 2-2	1	VR 3-2	1	VR 4-1	14	VR 5-5	2	VR 6-3	4	VR 7-2	1	VR 8-2	0_16	0_16_0	0_16_0_2
39133	50869	Kenya	Africa	2011	8120	1286	PIB	Cluster2	PIB:4:2:5:3:2	1	VR 1-4	1	VR 2-2	15	VR 3-2	1	VR 4-1	499	VR 5-5	9	VR 6-3	3	VR 7-2	1	VR 8-2	1_1	1_1_12	1_1_12_0
39134	51751	Kenya	Africa	2011	1893	1109	PIB	Cluster2	PIB:4:2:5:3:2	1	VR 1-4	1	VR 2-2	15	VR 3-2	1	VR 4-1	3	VR 5-5	9	VR 6-3	3	VR 7-2	1	VR 8-2	0_16	0_16_0	0_16_0_1
39135	52057	Kenya	Africa	2012	11370	1123	PIB	Cluster3	PIB:5:3:4:4:2	4	VR 1-5	2	VR 2-2	179	VR 3-3	1	VR 4-1	15	VR 5-4	7	VR 6-4	10	VR 7-2	1	VR 8-2	0_16	0_16_0	0_16_0_6
39137	65907	Kenya	Africa	2015	1599	1287	PIB	Cluster3	PIB:5:3:3:4:2	5	VR 1-5	2	VR 2-2	8	VR 3-3	1	VR 4-1	518	VR 5-3	7	VR 6-4	10	VR 7-2	1	VR 8-2	16_0	16_0_0	16_0_0_0
39138	66098	Kenya	Africa	2015	11366	1288	PIA	PIA	PIA:2:1:1:10:3	177	VR 1-2	10	VR 2-1	191	VR 3-1	23	VR 4-2	628	VR 5-1	148	VR 6-10	47	VR 7-3	46	VR 8-1	0_16	0_16_4	0_16_4_0
39139	42978	Kenya	Africa	2010	1893	1110	PIB	Cluster1	PIB:4:2:5:3:2	6	VR 1-4	1	VR 2-2	1	VR 3-2	1	VR 4-1	14	VR 5-5	2	VR 6-3	4	VR 7-2	1	VR 8-2	0_16	0_16_0	0_16_0_2
39619	M38556	USA	North America	2015	9363	513	PIB	Cluster2	PIB:5:2:5:3:2	2	VR 1-5	1	VR 2-2	6	VR 3-2	2	VR 4-1	11	VR 5-5	3	VR 6-3	2	VR 7-2	1	VR 8-2	0_2	0_2_1	0_2_1_0
41197	12U140172	UK [England]	Europe	2012	9363	1218	PIB	Cluster2	PIB:5:2:5:3:2	4	VR 1-5	4	VR 2-2	6	VR 3-2	2	VR 4-1	11	VR 5-5	3	VR 6-3	2	VR 7-2	1	VR 8-2	0_2	0_2_1	0_2_1_0
41198	12U140169	UK [England]	Europe	2012	9363	1218	PIB	Cluster2	PIB:5:2:5:3:2	4	VR 1-5	4	VR 2-2	6	VR 3-2	2	VR 4-1	11	VR 5-5	3	VR 6-3	2	VR 7-2	1	VR 8-2	0_2	0_2_1	0_2_1_0
41199	13U120582	UK [England]	Europe	2013	11516	1219	PIA	PIA	PIA:2:1:1:10:3	183	VR 1-2	11	VR 2-1	191	VR 3-1	29	VR 4-2	628	VR 5-1	148	VR 6-10	47	VR 7-3	46	VR 8-1	0_18	0_18_13	0_18_13_0
41200	12U020152	UK [England]	Europe	2012	1584	643	PIB	Cluster3	PIB:5:2:6:7:1	4	VR 1-5	1	VR 2-2	7	VR 3-2	1	VR 4-1	50	VR 5-6	1	VR 6-7	1	VR 7-1	3	VR 8-2	1_1	1_1_2	1_1_2_0
41201	13U017077	UK [England]	Europe	2013	8122	811	PIB	Cluster3	PIB:5:3:4:4:2	2	VR 1-5	2	VR 2-2	10	VR 3-3	1	VR 4-1	4	VR 5-4	4	VR 6-4	5	VR 7-2	1	VR 8-2	19_0	19_0_1	19_0_1_0
41202	12U175743	UK [England]	Europe	2012	7363	1140	PIB	Cluster3	PIB:4:5:5:7:1	1	VR 1-4	1	VR 2-2	17	VR 3-5	1	VR 4-1	5	VR 5-5	1	VR 6-7	1	VR 7-1	2	VR 8-2	0_0	0_0_52	0_0_52_1
41203	11U132882	UK [England]	Europe	2011	1901	517	PIB	Cluster1	PIB:5:4:4:3:2	5	VR 1-5	2	VR 2-2	2	VR 3-4	1	VR 4-1	1	VR 5-4	2	VR 6-3	2	VR 7-2	1	VR 8-2	0_2	0_2_0	0_2_0_1
41204	11U148797	UK [England]	Europe	2011	7360	1220	PIB	Cluster1	PIB:5:4:4:3:2	2	VR 1-5	2	VR 2-2	2	VR 3-4	1	VR 4-1	1	VR 5-4	2	VR 6-3	2	VR 7-2	1	VR 8-2	0_2	0_2_0	0_2_0_1
41205	11U143814	UK [England]	Europe	2011	11516	1219	PIA	PIA	PIA:2:1:1:10:3	183	VR 1-2	11	VR 2-1	191	VR 3-1	29	VR 4-2	628	VR 5-1	148	VR 6-10	47	VR 7-3	46	VR 8-1	0_18	0_18_13	0_18_13_0
41206	11U143816	UK [England]	Europe	2011	1901	517	PIB	Cluster1	PIB:5:4:4:3:2	5	VR 1-5	2	VR 2-2	2	VR 3-4	1	VR 4-1	1	VR 5-4	2	VR 6-3	2	VR 7-2	1	VR 8-2	0_2	0_2_0	0_2_0_1
41207	11U143815	UK [England]	Europe	2011	1901	517	PIB	Cluster1	PIB:5:4:4:3:2	5	VR 1-5	2	VR 2-2	2	VR 3-4	1	VR 4-1	1	VR 5-4	2	VR 6-3	2	VR 7-2	1	VR 8-2	0_2	0_2_0	0_2_0_1
41208	13U084037	UK [England]	Europe	2013	11463	1221	PIB	Cluster2	PIB:5:2:5:3:2	81	VR 1-5	1	VR 2-2	6	VR 3-2	2	VR 4-1	11	VR 5-5	3	VR 6-3	2	VR 7-2	1	VR 8-2	0_2	0_2_1	0_2_1_0
41209	13U152480	UK [England]	Europe	2013	7363	1222	PIB	Cluster3	PIB:5:2:5:7:1	4	VR 1-5	1	VR 2-2	39	VR 3-2	1	VR 4-1	5	VR 5-5	1	VR 6-7	1	VR 7-1	2	VR 8-2	0_0	0_0_52	0_0_52_1
41210	12U074341	UK [England]	Europe	2012	7363	1140	PIB	Cluster3	PIB:4:5:5:7:1	1	VR 1-4	1	VR 2-2	17	VR 3-5	1	VR 4-1	5	VR 5-5	1	VR 6-7	1	VR 7-1	2	VR 8-2	0_0	0_0_52	0_0_52_1
42377	1459000321	Sweden	Europe	2014	7823	2126	PIB	Cluster2	PIB:4:5:5:7:1	1	VR 1-4	1	VR 2-2	3	VR 3-5	1	VR 4-1	440	VR 5-5	1	VR 6-7	1	VR 7-1	1	VR 8-2	0_2	0_2_9	0_2_9_5
42789	136	UK [Scotland]	Europe	2007	1580	1231	PIB	Cluster1	PIB:5:3:5:7:2	2	VR 1-5	3	VR 2-2	24	VR 3-3	1	VR 4-1	6	VR 5-5	11	VR 6-7	2	VR 7-2	6	VR 8-2	0_2	0_2_1	0_2_1_0
42790	241465	UK [Scotland]	Europe	2004	1580	1232	PIB	Cluster1	PIB:5:3:5:7:2	2	VR 1-5	3	VR 2-2	24	VR 3-3	1	VR 4-1	6	VR 5-5	5	VR 6-7	2	VR 7-2	1	VR 8-2	0_2	0_2_1	0_2_1_0
42791	252611	UK [Scotland]	Europe	2004	1580	1232	PIB	Cluster1	PIB:5:3:5:7:2	2	VR 1-5	3	VR 2-2	24	VR 3-3	1	VR 4-1	6	VR 5-5	5	VR 6-7	2	VR 7-2	1	VR 8-2	0_2	0_2_1	0_2_1_0
42792	281022	UK [Scotland]	Europe	2005	1580	1232	PIB	Cluster1	PIB:5:3:5:7:2	2	VR 1-5	3	VR 2-2	24	VR 3-3	1	VR 4-1	6	VR 5-5	5	VR 6-7	2	VR 7-2	1	VR 8-2	0_2	0_2_1	0_2_1_0
42793	345437	UK [Scotland]	Europe	2006	1580	1233	PIB	Cluster1	PIB:5:3:5:7:2	2	VR 1-5	3	VR 2-2	22	VR 3-3	1	VR 4-1	6	VR 5-5	5	VR 6-7	2	VR 7-2	1	VR 8-2	0_2	0_2_1	0_2_1_0
42794	347402	UK [Scotland]	Europe	2006	1580	1233	PIB	Cluster1	PIB:5:3:5:7:2	2	VR 1-5	3	VR 2-2	22	VR 3-3	1	VR 4-1	6	VR 5-5	5	VR 6-7	2	VR 7-2	1	VR 8-2	0_2	0_2_1	0_2_1_0
42795	352521	UK [Scotland]	Europe	2006	12037	1234	PIB	Cluster1	PIB:5:3:5:1:2	4	VR 1-5	3	VR 2-2	22	VR 3-3	1	VR 4-1	6	VR 5-5	28	VR 6-1	2	VR 7-2	1	VR 8-2	0_2	0_2_1	0_2_1_0
42796	363017	UK [Scotland]	Europe	2006	1580	1235	PIB	Cluster1	PIB:5:3:5:7:2	168	VR 1-5	3	VR 2-2	24	VR 3-3	1	VR 4-1	6	VR 5-5	11	VR 6-7	2	VR 7-2	1	VR 8-2	0_2	0_2_1	0_2_1_0
42797	377682	UK [Scotland]	Europe	2007	1580	1236	PIB	Cluster1	PIB:5:3:5:7:2	2	VR 1-5	3	VR 2-2	24	VR 3-3	1	VR 4-1	564	VR 5-5	5	VR 6-7	2	VR 7-2	1	VR 8-2	0_2	0_2_1	0_2_1_0
42798	379530	UK [Scotland]	Europe	2007	1580	1237	PIB	Cluster1	PIB:5:3:5:1:2	2	VR 1-5	3	VR 2-2	22	VR 3-3	1	VR 4-1	6	VR 5-5	28	VR 6-1	2	VR 7-2	1	VR 8-2	0_2	0_2_1	0_2_1_0
42799	382231	UK [Scotland]	Europe	2007	1580	1238	PIB	Cluster1	PIB:5:3:5:7:2	2	VR 1-5	3	VR 2-2	22	VR 3-3	1	VR 4-1	420	VR 5-5	5	VR 6-7	2	VR 7-2	1	VR 8-2	0_2	0_2_1	0_2_1_0
42800	398084	UK [Scotland]	Europe	2007	1580	1239	PIB	Cluster1	PIB:5:3:5:7:2	77	VR 1-5	3	VR 2-2	24	VR 3-3	1	VR 4-1	6	VR 5-5	11	VR 6-7	2	VR 7-2	1	VR 8-2	0_2	0_2_1	0_2_1_0
42801	398111	UK [Scotland]	Europe	2007	1580	1234	PIB	Cluster1	PIB:5:3:5:1:2	4	VR 1-5	3	VR 2-2	22	VR 3-3	1	VR 4-1	6	VR 5-5	28	VR 6-1	2	VR 7-2	1	VR 8-2	0_2	0_2_1	0_2_1_0
42802	H090660006	UK [England]	Europe	2009	1901	1240	PIB	Cluster3	PIB:4:5:5:7:1	1	VR 1-4	1	VR 2-2	4	VR 3-5	1	VR 4-1	2	VR 5-5	1	VR 6-7	63	VR 7-1	2	VR 8-2	0_0	0_0_12	0_0_12_2
42803	H092480026	UK [England]	Europe	2009	1580	1237	PIB	Cluster1	PIB:5:3:5:1:2	2	VR 1-5	3	VR 2-2	22	VR 3-3	1	VR 4-1	6	VR 5-5	28	VR 6-1	2	VR 7-2	1	VR 8-2	0_2	0_2_1	0_2_1_0
42804	H140440316	UK [England]	Europe	2014	12039	1241	PIB	Cluster2	PIB:4:5:5:3:2	3	VR 1-4	1	VR 2-2	3	VR 3-5	1	VR 4-1	3	VR 5-5	8	VR 6-3	3	VR 7-2	1	VR 8-2	0_2	0_2_9	0_2_9_14
42805	H142560280	UK [England]	Europe	2014	1580	1242	PIB	Cluster1	PIB:5:3:5:7:2	2	VR 1-5	3	VR 2-2	22	VR 3-3	1	VR 4-1	6	VR 5-5	5	VR 6-7	2	VR 7-2	7	VR 8-2	0_2	0_2_1	0_2_1_0
42806	H142860225	UK [England]	Europe	2014	1901	1243	PIB	Cluster3	PIB:4:5:5:7:1	1	VR 1-4	1	VR 2-2	4	VR 3-5	1	VR 4-1	111	VR 5-5	1	VR 6-7	1	VR 7-1	2	VR 8-2	0_0	0_0_12	0_0_12_2
42807	H144640269	UK [England]	Europe	2014	1580	1244	PIB	Cluster1	PIB:5:3:5:7:2	2	VR 1-5	3	VR 2-2	45	VR 3-3	1	VR 4-1	6	VR 5-5	5	VR 6-7	2	VR 7-2	1	VR 8-2	0_2	0_2_1	0_2_1_0
42808	H150620514	UK [England]	Europe	2015	1580	1244	PIB	Cluster1	PIB:5:3:5:7:2	2	VR 1-5	3	VR 2-2	45	VR 3-3	1	VR 4-1	6	VR 5-5	5	VR 6-7	2	VR 7-2	1	VR 8-2	0_2	0_2_1	0_2_1_0
42809	H151040342	UK [England]	Europe	2015	1580	1244	PIB	Cluster1	PIB:5:3:5:7:2	2	VR 1-5	3	VR 2-2	45	VR 3-3	1	VR 4-1	6	VR 5-5	5	VR 6-7	2	VR 7-2	1	VR 8-2	0_2	0_2_1	0_2_1_0
42810	H151040343	UK [England]	Europe	2015	1580	1244	PIB	Cluster1	PIB:5:3:5:7:2	2	VR 1-5	3	VR 2-2	45	VR 3-3	1	VR 4-1	6	VR 5-5	5	VR 6-7	2	VR 7-2	1	VR 8-2	0_2	0_2_1	0_2_1_0
42811	H151040344	UK [England]	Europe	2015	1580	1244	PIB	Cluster1	PIB:5:3:5:7:2	2	VR 1-5	3	VR 2-2	45	VR 3-3	1	VR 4-1	6	VR 5-5	5	VR 6-7	2	VR 7-2	1	VR 8-2	0_2	0_2_1	0_2_1_0
42813	H151120174	UK [England]	Europe	2015	1580	1244	PIB	Cluster1	PIB:5:3:5:7:2	2	VR 1-5	3	VR 2-2	45	VR 3-3	1	VR 4-1	6	VR 5-5	5	VR 6-7	2	VR 7-2	1	VR 8-2	0_2	0_2_1	0_2_1_0
42814	H151540783	UK [England]	Europe	2015	1901	1245	PIB	Cluster3	PIB:4:5:5:7:1	1	VR 1-4	1	VR 2-2	4	VR 3-5	1	VR 4-1	271	VR 5-5	1	VR 6-7	1	VR 7-1	2	VR 8-2	0_0	0_0_12	0_0_12_5
42815	H152560546	UK [England]	Europe	2015	1580	1244	PIB	Cluster1	PIB:5:3:5:7:2	2	VR 1-5	3	VR 2-2	45	VR 3-3	1	VR 4-1	6	VR 5-5	5	VR 6-7	2	VR 7-2	1	VR 8-2	0_2	0_2_1	0_2_1_0
42816	H152580337	UK [England]	Europe	2015	1580	1244	PIB	Cluster1	PIB:5:3:5:7:2	2	VR 1-5	3	VR 2-2	45	VR 3-3	1	VR 4-1	6	VR 5-5	5	VR 6-7	2	VR 7-2	1	VR 8-2	0_2	0_2_1	0_2_1_0
42817	H152860217	UK [England]	Europe	2015	1580	1244	PIB	Cluster1	PIB:5:3:5:7:2	2	VR 1-5	3	VR 2-2	45	VR 3-3	1	VR 4-1	6	VR 5-5	5	VR 6-7	2	VR 7-2	1	VR 8-2	0_2	0_2_1	0_2_1_0
42818	H152900311	UK [England]	Europe	2015	1580	1246	PIB	Cluster1	PIB:5:3:5:7:2	2	VR 1-5	3	VR 2-2	22	VR 3-3	8	VR 4-1	6	VR 5-5	5	VR 6-7	2	VR 7-2	1	VR 8-2	0_2	0_2_1	0_2_1_0
42819	H153200220	UK [England]	Europe	2015	1580	1244	PIB	Cluster1	PIB:5:3:5:7:2	2	VR 1-5	3	VR 2-2	45	VR 3-3	1	VR 4-1	6	VR 5-5	5	VR 6-7	2	VR 7-2	1	VR 8-2	0_2	0_2_1	0_2_1_0
42820	H153240164	UK [England]	Europe	2015	1580	1244	PIB	Cluster1	PIB:5:3:5:7:2	2	VR 1-5	3	VR 2-2	45	VR 3-3	1	VR 4-1	6	VR 5-5	5	VR 6-7	2	VR 7-2	1	VR 8-2	0_2	0_2_1	0_2_1_0
42821	H153520399	UK [England]	Europe	2015	1580	1247	PIB	Cluster1	PIB:5:3:5:7:2	2	VR 1-5	3	VR 2-2	22	VR 3-3	1	VR 4-1	26	VR 5-5	5	VR 6-7	2	VR 7-2	1	VR 8-2	0_2	0_2_1	0_2_1_0
42822	H153680451	UK [England]	Europe	2015	1580	1244	PIB	Cluster1	PIB:5:3:5:7:2	2	VR 1-5	3	VR 2-2	45	VR 3-3	1	VR 4-1	6	VR 5-5	5	VR 6-7	2	VR 7-2	1	VR 8-2	0_2	0_2_1	0_2_1_0
42823	H154060131	UK [England]	Europe	2015	1580	1244	PIB	Cluster1	PIB:5:3:5:7:2	2	VR 1-5	3	VR 2-2	45	VR 3-3	1	VR 4-1	6	VR 5-5	5	VR 6-7	2	VR 7-2	1	VR 8-2	0_2	0_2_1	0_2_1_0
42824	H154060132	UK [England]	Europe	2015	1580	1244	PIB	Cluster1	PIB:5:3:5:7:2	2	VR 1-5	3	VR 2-2	45	VR 3-3	1	VR 4-1	6	VR 5-5	5	VR 6-7	2	VR 7-2	1	VR 8-2	0_2	0_2_1	0_2_1_0
42825	H154320283	UK [England]	Europe	2015	1580	1248	PIB	Cluster1	PIB:5:3:5:7:2	2	VR 1-5	3	VR 2-2	22	VR 3-3	1	VR 4-1	7	VR 5-5	5	VR 6-7	2	VR 7-2	1	VR 8-2	0_2	0_2_1	0_2_1_0
42826	H154320284	UK [England]	Europe	2015	1580	1244	PIB	Cluster1	PIB:5:3:5:7:2	2	VR 1-5	3	VR 2-2	45	VR 3-3	1	VR 4-1	6	VR 5-5	5	VR 6-7	2	VR 7-2	1	VR 8-2	0_2	0_2_1	0_2_1_0
42827	H154360027	UK [England]	Europe	2015	1580	1244	PIB	Cluster1	PIB:5:3:5:7:2	2	VR 1-5	3	VR 2-2	45	VR 3-3	1	VR 4-1	6	VR 5-5	5	VR 6-7	2	VR 7-2	1	VR 8-2	0_2	0_2_1	0_2_1_0
42828	H154480369	UK [England]	Europe	2015	1580	1244	PIB	Cluster1	PIB:5:3:5:7:2	2	VR 1-5	3	VR 2-2	45	VR 3-3	1	VR 4-1	6	VR 5-5	5	VR 6-7	2	VR 7-2	1	VR 8-2	0_2	0_2_1	0_2_1_0
42829	H154960345	UK [England]	Europe	2015	1580	1249	PIB	Cluster1	PIB:5:3:5:7:2	2	VR 1-5	3	VR 2-2	45	VR 3-3	1	VR 4-1	6	VR 5-5	5	VR 6-7	2	VR 7-2	1	VR 8-2	0_2	0_2_1	0_2_1_0
42830	H154980265	UK [England]	Europe	2015	1580	1250	PIB	Cluster1	PIB:5:3:5:7:2	2	VR 1-5	3	VR 2-2	22	VR 3-3	1	VR 4-1	7	VR 5-5	146	VR 6-7	2	VR 7-2	1	VR 8-2	0_2	0_2_1	0_2_1_0
42831	H155100304	UK [England]	Europe	2015	1580	1244	PIB	Cluster1	PIB:5:3:5:7:2	2	VR 1-5	3	VR 2-2	45	VR 3-3	1	VR 4-1	6	VR 5-5	5	VR 6-7	2	VR 7-2	1	VR 8-2	0_2	0_2_1	0_2_1_0
42832	H155220216	UK [England]	Europe	2015	1580	1250	PIB	Cluster1	PIB:5:3:5:7:2	2	VR 1-5	3	VR 2-2	22	VR 3-3	1	VR 4-1	7	VR 5-5	146	VR 6-7	2	VR 7-2	1	VR 8-2	0_2	0_2_1	0_2_1_0
42833	H155340213	UK [England]	Europe	2015	1580	1244	PIB	Cluster1	PIB:5:3:5:7:2	2	VR 1-5	3	VR 2-2	45	VR 3-3	1	VR 4-1	6	VR 5-5	5	VR 6-7	2	VR 7-2	1	VR 8-2	0_2	0_2_1	0_2_1_0
42834	RB07001444	UK [England]	Europe	2007	1580	1251	PIB	Cluster1	PIB:5:3:5:7:4	4	VR 1-5	3	VR 2-2	22	VR 3-3	1	VR 4-1	6	VR 5-5	5	VR 6-7	15	VR 7-4	1	VR 8-2	0_2	0_2_1	0_2_1_0
42835	RB07001454	UK [England]	Europe	2007	1580	988	PIB	Cluster1	PIB:5:3:5:7:2	4	VR 1-5	3	VR 2-2	22	VR 3-3	1	VR 4-1	6	VR 5-5	5	VR 6-7	2	VR 7-2	1	VR 8-2	0_2	0_2_1	0_2_1_0
42836	RB07001461	UK [England]	Europe	2007	1580	988	PIB	Cluster1	PIB:5:3:5:7:2	4	VR 1-5	3	VR 2-2	22	VR 3-3	1	VR 4-1	6	VR 5-5	5	VR 6-7	2	VR 7-2	1	VR 8-2	0_2	0_2_1	0_2_1_0
42837	RB07001465	UK [England]	Europe	2007	1580	988	PIB	Cluster1	PIB:5:3:5:7:2	4	VR 1-5	3	VR 2-2	22	VR 3-3	1	VR 4-1	6	VR 5-5	5	VR 6-7	2	VR 7-2	1	VR 8-2	0_2	0_2_1	0_2_1_0
42838	RB07001981	UK [Wales]	Europe	2007	1580	1233	PIB	Cluster1	PIB:5:3:5:7:2	2	VR 1-5	3	VR 2-2	22	VR 3-3	1	VR 4-1	6	VR 5-5	5	VR 6-7	2	VR 7-2	1	VR 8-2	0_2	0_2_1	0_2_1_0
42839	RB13000394	UK [England]	Europe	2013	7363	1140	PIB	Cluster3	PIB:4:5:5:7:1	1	VR 1-4	1	VR 2-2	17	VR 3-5	1	VR 4-1	5	VR 5-5	1	VR 6-7	1	VR 7-1	2	VR 8-2	0_0	0_0_52	0_0_52_1
42840	RB13001176	UK [England]	Europe	2013	1580	1252	PIB	Cluster1	PIB:5:3:5:7:2	4	VR 1-5	3	VR 2-2	22	VR 3-3	1	VR 4-1	6	VR 5-5	5	VR 6-7	2	VR 7-2	1	VR 8-2	0_2	0_2_1	0_2_1_0
42841	RB14000543	UK [England]	Europe	2014	1901	1243	PIB	Cluster3	PIB:4:5:5:7:1	1	VR 1-4	1	VR 2-2	4	VR 3-5	1	VR 4-1	111	VR 5-5	1	VR 6-7	1	VR 7-1	2	VR 8-2	0_0	0_0_12	0_0_12_2
42842	RB14000598	UK [England]	Europe	2014	1901	1243	PIB	Cluster3	PIB:4:5:5:7:1	1	VR 1-4	1	VR 2-2	4	VR 3-5	1	VR 4-1	111	VR 5-5	1	VR 6-7	1	VR 7-1	2	VR 8-2	0_0	0_0_12	0_0_12_2
42843	RB14001817	UK [England]	Europe	2014	1901	1243	PIB	Cluster3	PIB:4:5:5:7:1	1	VR 1-4	1	VR 2-2	4	VR 3-5	1	VR 4-1	111	VR 5-5	1	VR 6-7	1	VR 7-1	2	VR 8-2	0_0	0_0_12	0_0_12_2
45011	EXNG202	Australia	Oceania	2011	12045	1429	PIA	PIA	PIA:2:1:1:10:3	184	VR 1-2	10	VR 2-1	193	VR 3-1	25	VR 4-2	629	VR 5-1	150	VR 6-10	47	VR 7-3	46	VR 8-1	0_2	0_2_45	0_2_45_2
45012	EXNG204	Australia	Oceania	2011	7363	704	PIA	PIA	PIA:2:1:1:10:3	173	VR 1-2	10	VR 2-1	193	VR 3-1	25	VR 4-2	629	VR 5-1	164	VR 6-10	47	VR 7-3	46	VR 8-1	0_2	0_2_44	0_2_44_3
45015	EXNG206	Australia	Oceania	2011	7363	1430	PIB	Cluster2	PIB:4:2:4:7:1	6	VR 1-4	1	VR 2-2	23	VR 3-2	1	VR 4-1	9	VR 5-4	5	VR 6-7	1	VR 7-1	1	VR 8-2	0_2	0_2_44	0_2_44_3
45016	EXNG209	Australia	Oceania	2011	12042	1431	PIA	PIA	PIA:1:1:1:10:3	176	VR 1-1	10	VR 2-1	195	VR 3-1	26	VR 4-2	628	VR 5-1	164	VR 6-10	76	VR 7-3	47	VR 8-2	0_16	0_16_6	0_16_6_0
45017	EXNG210	Australia	Oceania	2011	12040	704	PIA	PIA	PIA:2:1:1:10:3	173	VR 1-2	10	VR 2-1	193	VR 3-1	25	VR 4-2	629	VR 5-1	164	VR 6-10	47	VR 7-3	46	VR 8-1	0_2	0_2_44	0_2_44_1
45018	EXNG213	Australia	Oceania	2011	12040	704	PIA	PIA	PIA:2:1:1:10:3	173	VR 1-2	10	VR 2-1	193	VR 3-1	25	VR 4-2	629	VR 5-1	164	VR 6-10	47	VR 7-3	46	VR 8-1	0_2	0_2_44	0_2_44_1
45019	EXNG219	Australia	Oceania	2011	7363	704	PIA	PIA	PIA:2:1:1:10:3	173	VR 1-2	10	VR 2-1	193	VR 3-1	25	VR 4-2	629	VR 5-1	164	VR 6-10	47	VR 7-3	46	VR 8-1	0_2	0_2_44	0_2_44_3
45020	EXNG214	Australia	Oceania	2011	12045	536	PIA	PIA	PIA:2:1:1:10:3	185	VR 1-2	11	VR 2-1	191	VR 3-1	23	VR 4-2	628	VR 5-1	148	VR 6-10	47	VR 7-3	46	VR 8-1	0_2	0_2_45	0_2_45_2
45021	EXNG225	Australia	Oceania	2011	12045	536	PIA	PIA	PIA:2:1:1:10:3	185	VR 1-2	11	VR 2-1	191	VR 3-1	23	VR 4-2	628	VR 5-1	148	VR 6-10	47	VR 7-3	46	VR 8-1	0_2	0_2_45	0_2_45_2
45022	EXNG226	Australia	Oceania	2011	8145	1432	PIA	PIA	PIA:2:1:1:10:3	171	VR 1-2	11	VR 2-1	191	VR 3-1	23	VR 4-2	628	VR 5-1	148	VR 6-10	47	VR 7-3	46	VR 8-1	0_2	0_2_60	0_2_60_0
45027	EXNG239	Australia	Oceania	2012	7363	1430	PIB	Cluster2	PIB:4:2:4:7:1	6	VR 1-4	1	VR 2-2	23	VR 3-2	1	VR 4-1	9	VR 5-4	5	VR 6-7	1	VR 7-1	1	VR 8-2	0_2	0_2_44	0_2_44_4
45029	EXNG229	Australia	Oceania	2011	12045	536	PIA	PIA	PIA:2:1:1:10:3	185	VR 1-2	11	VR 2-1	191	VR 3-1	23	VR 4-2	628	VR 5-1	148	VR 6-10	47	VR 7-3	46	VR 8-1	0_2	0_2_45	0_2_45_2
45030	EXNG230	Australia	Oceania	2011	12042	1431	PIA	PIA	PIA:1:1:1:10:3	176	VR 1-1	10	VR 2-1	195	VR 3-1	26	VR 4-2	628	VR 5-1	164	VR 6-10	76	VR 7-3	47	VR 8-2	0_16	0_16_6	0_16_6_0
45031	EXNG232	Australia	Oceania	2011	1901	544	PIB	Cluster3	PIB:4:5:5:7:1	1	VR 1-4	1	VR 2-2	4	VR 3-5	1	VR 4-1	2	VR 5-5	1	VR 6-7	1	VR 7-1	2	VR 8-2	0_0	0_0_12	0_0_12_2
45032	EXNG301	Australia	Oceania	2013	12041	1433	PIB	Cluster3	PIB:5:3:5:3:2	159	VR 1-5	2	VR 2-2	14	VR 3-3	1	VR 4-1	6	VR 5-5	3	VR 6-3	3	VR 7-2	1	VR 8-2	5_2	5_2_3	5_2_3_1
45033	EXNG305	Australia	Oceania	2013	12046	1434	PIB	Cluster2	PIB:4:2:5:3:2	6	VR 1-4	1	VR 2-2	1	VR 3-2	1	VR 4-1	33	VR 5-5	3	VR 6-3	3	VR 7-2	7	VR 8-2	0_2	0_2_45	0_2_45_0
45034	EXNG321	Australia	Oceania	2015	12039	1241	PIB	Cluster2	PIB:4:5:5:3:2	3	VR 1-4	1	VR 2-2	3	VR 3-5	1	VR 4-1	3	VR 5-5	8	VR 6-3	3	VR 7-2	1	VR 8-2	0_2	0_2_9	0_2_9_14
45035	EXNG242	Australia	Oceania	2012	7359	1435	PIB	Cluster3	PIB:5:2:5:7:1	11	VR 1-5	1	VR 2-2	20	VR 3-2	1	VR 4-1	2	VR 5-5	6	VR 6-7	1	VR 7-1	1	VR 8-2	1_8	1_8_6	1_8_6_0
45036	EXNG252	Australia	Oceania	2012	12045	536	PIA	PIA	PIA:2:1:1:10:3	185	VR 1-2	11	VR 2-1	191	VR 3-1	23	VR 4-2	628	VR 5-1	148	VR 6-10	47	VR 7-3	46	VR 8-1	0_2	0_2_45	0_2_45_2
45037	EXNG237	Australia	Oceania	2012	7360	552	PIB	Cluster1	PIB:5:4:4:3:2	2	VR 1-5	2	VR 2-2	2	VR 3-4	1	VR 4-1	1	VR 5-4	2	VR 6-3	2	VR 7-2	1	VR 8-2	0_2	0_2_0	0_2_0_1
45038	EXNG238	Australia	Oceania	2012	1588	1436	PIB	Cluster1	PIB:4:6:5:3:2	3	VR 1-4	1	VR 2-2	9	VR 3-6	1	VR 4-1	89	VR 5-5	3	VR 6-3	4	VR 7-2	1	VR 8-2	0_0	0_0_33	0_0_33_24
45039	EXNG257	Australia	Oceania	2012	7822	1241	PIB	Cluster2	PIB:4:5:5:3:2	3	VR 1-4	1	VR 2-2	3	VR 3-5	1	VR 4-1	3	VR 5-5	8	VR 6-3	3	VR 7-2	1	VR 8-2	0_2	0_2_9	0_2_9_14
45040	EXNG270	Australia	Oceania	2013	7822	1437	PIB	Cluster2	PIB:4:5:4:7:2	1	VR 1-4	4	VR 2-2	3	VR 3-5	1	VR 4-1	8	VR 5-4	5	VR 6-7	3	VR 7-2	1	VR 8-2	0_2	0_2_9	0_2_9_14
45041	EXNG281	Australia	Oceania	2013	1901	1438	PIB	Cluster1	PIB:5:4:4:3:2	47	VR 1-5	2	VR 2-2	2	VR 3-4	1	VR 4-1	23	VR 5-4	2	VR 6-3	2	VR 7-2	1	VR 8-2	0_2	0_2_0	0_2_0_1
45042	EXNG283	Australia	Oceania	2013	1890	1439	PIA	PIA	PIA:2:1:1:10:3	171	VR 1-2	10	VR 2-1	193	VR 3-1	23	VR 4-2	631	VR 5-1	148	VR 6-10	78	VR 7-3	46	VR 8-1	0_0	0_0_33	0_0_33_32
45043	EXNG287	Australia	Oceania	2013	11249	1435	PIB	Cluster3	PIB:5:2:5:7:1	11	VR 1-5	1	VR 2-2	20	VR 3-2	1	VR 4-1	2	VR 5-5	6	VR 6-7	1	VR 7-1	1	VR 8-2	0_18	0_18_1	0_18_1_2
45044	EXNG304	Australia	Oceania	2013	1901	1440	PIB	Cluster1	PIB:5:4:3:1:2	5	VR 1-5	2	VR 2-2	2	VR 3-4	1	VR 4-1	21	VR 5-3	13	VR 6-1	2	VR 7-2	1	VR 8-2	0_2	0_2_0	0_2_0_1
45045	EXNG288	Australia	Oceania	2013	12042	1431	PIA	PIA	PIA:1:1:1:10:3	176	VR 1-1	10	VR 2-1	195	VR 3-1	26	VR 4-2	628	VR 5-1	164	VR 6-10	76	VR 7-3	47	VR 8-2	0_16	0_16_6	0_16_6_0
45046	EXNG217	Australia	Oceania	2011	12045	536	PIA	PIA	PIA:2:1:1:10:3	185	VR 1-2	11	VR 2-1	191	VR 3-1	23	VR 4-2	628	VR 5-1	148	VR 6-10	47	VR 7-3	46	VR 8-1	0_2	0_2_45	0_2_45_2
45047	EXNG218	Australia	Oceania	2011	7363	704	PIA	PIA	PIA:2:1:1:10:3	173	VR 1-2	10	VR 2-1	193	VR 3-1	25	VR 4-2	629	VR 5-1	164	VR 6-10	47	VR 7-3	46	VR 8-1	0_2	0_2_44	0_2_44_3
45048	EXNG224	Australia	Oceania	2011	12040	669	PIA	PIA	PIA:2:1:1:10:3	173	VR 1-2	10	VR 2-1	193	VR 3-1	25	VR 4-2	629	VR 5-1	150	VR 6-10	47	VR 7-3	46	VR 8-1	0_2	0_2_44	0_2_44_1
45049	EXNG234	Australia	Oceania	2011	12045	536	PIA	PIA	PIA:2:1:1:10:3	185	VR 1-2	11	VR 2-1	191	VR 3-1	23	VR 4-2	628	VR 5-1	148	VR 6-10	47	VR 7-3	46	VR 8-1	0_2	0_2_45	0_2_45_2
45050	EXNG235	Australia	Oceania	2012	1924	1441	PIA	PIA	PIA:2:1:1:10:3	174	VR 1-2	11	VR 2-1	198	VR 3-1	23	VR 4-2	628	VR 5-1	148	VR 6-10	47	VR 7-3	46	VR 8-1	0_18	0_18_4	0_18_4_0
45051	EXNG236	Australia	Oceania	2012	12045	536	PIA	PIA	PIA:2:1:1:10:3	185	VR 1-2	11	VR 2-1	191	VR 3-1	23	VR 4-2	628	VR 5-1	148	VR 6-10	47	VR 7-3	46	VR 8-1	0_2	0_2_45	0_2_45_2
45052	EXNG248	Australia	Oceania	2012	7359	1435	PIB	Cluster3	PIB:5:2:5:7:1	11	VR 1-5	1	VR 2-2	20	VR 3-2	1	VR 4-1	2	VR 5-5	6	VR 6-7	1	VR 7-1	1	VR 8-2	1_8	1_8_6	1_8_6_0
45053	EXNG250	Australia	Oceania	2012	1584	874	PIB	Cluster3	PIB:5:2:5:7:1	15	VR 1-5	1	VR 2-2	7	VR 3-2	1	VR 4-1	12	VR 5-5	11	VR 6-7	1	VR 7-1	3	VR 8-2	1_1	1_1_2	1_1_2_0
45054	EXNG253	Australia	Oceania	2012	12040	704	PIA	PIA	PIA:2:1:1:10:3	173	VR 1-2	10	VR 2-1	193	VR 3-1	25	VR 4-2	629	VR 5-1	164	VR 6-10	47	VR 7-3	46	VR 8-1	0_2	0_2_44	0_2_44_1
45055	EXNG254	Australia	Oceania	2012	7363	1442	PIA	PIA	PIA:2:3:1:10:3	173	VR 1-2	13	VR 2-3	193	VR 3-1	34	VR 4-2	629	VR 5-1	164	VR 6-10	47	VR 7-3	46	VR 8-1	0_2	0_2_44	0_2_44_0
45056	EXNG259	Australia	Oceania	2012	12040	704	PIA	PIA	PIA:2:1:1:10:3	173	VR 1-2	10	VR 2-1	193	VR 3-1	25	VR 4-2	629	VR 5-1	164	VR 6-10	47	VR 7-3	46	VR 8-1	0_2	0_2_44	0_2_44_1
45057	EXNG261	Australia	Oceania	2012	12042	1431	PIA	PIA	PIA:1:1:1:10:3	176	VR 1-1	10	VR 2-1	195	VR 3-1	26	VR 4-2	628	VR 5-1	164	VR 6-10	76	VR 7-3	47	VR 8-2	0_16	0_16_6	0_16_6_0
45058	EXNG264	Australia	Oceania	2012	12042	1431	PIA	PIA	PIA:1:1:1:10:3	176	VR 1-1	10	VR 2-1	195	VR 3-1	26	VR 4-2	628	VR 5-1	164	VR 6-10	76	VR 7-3	47	VR 8-2	0_16	0_16_6	0_16_6_0
45059	EXNG266	Australia	Oceania	2012	7363	1430	PIB	Cluster2	PIB:4:2:4:7:1	6	VR 1-4	1	VR 2-2	23	VR 3-2	1	VR 4-1	9	VR 5-4	5	VR 6-7	1	VR 7-1	1	VR 8-2	0_2	0_2_44	0_2_44_3
45060	EXNG271	Australia	Oceania	2013	12042	1431	PIA	PIA	PIA:1:1:1:10:3	176	VR 1-1	10	VR 2-1	195	VR 3-1	26	VR 4-2	628	VR 5-1	164	VR 6-10	76	VR 7-3	47	VR 8-2	0_16	0_16_6	0_16_6_0
45061	EXNG272	Australia	Oceania	2013	7363	1442	PIA	PIA	PIA:2:3:1:10:3	173	VR 1-2	13	VR 2-3	193	VR 3-1	34	VR 4-2	629	VR 5-1	164	VR 6-10	47	VR 7-3	46	VR 8-1	0_2	0_2_44	0_2_44_0
45062	EXNG277	Australia	Oceania	2013	12044	1443	PIB	Cluster1	PIB:4:2:5:3:2	1	VR 1-4	1	VR 2-2	1	VR 3-2	1	VR 4-1	77	VR 5-5	8	VR 6-3	3	VR 7-2	1	VR 8-2	0_2	0_2_46	0_2_46_0
45063	EXNG278	Australia	Oceania	2013	12046	704	PIA	PIA	PIA:2:1:1:10:3	173	VR 1-2	10	VR 2-1	193	VR 3-1	25	VR 4-2	629	VR 5-1	164	VR 6-10	47	VR 7-3	46	VR 8-1	0_2	0_2_45	0_2_45_1
45064	EXNG282	Australia	Oceania	2013	12045	704	PIA	PIA	PIA:2:1:1:10:3	173	VR 1-2	10	VR 2-1	193	VR 3-1	25	VR 4-2	629	VR 5-1	164	VR 6-10	47	VR 7-3	46	VR 8-1	0_2	0_2_45	0_2_45_2
45065	EXNG285	Australia	Oceania	2013	12045	536	PIA	PIA	PIA:2:1:1:10:3	185	VR 1-2	11	VR 2-1	191	VR 3-1	23	VR 4-2	628	VR 5-1	148	VR 6-10	47	VR 7-3	46	VR 8-1	0_2	0_2_45	0_2_45_2
45066	EXNG289	Australia	Oceania	2013	7363	1430	PIB	Cluster2	PIB:4:2:4:7:1	6	VR 1-4	1	VR 2-2	23	VR 3-2	1	VR 4-1	9	VR 5-4	5	VR 6-7	1	VR 7-1	1	VR 8-2	0_2	0_2_44	0_2_44_5
45067	EXNG290	Australia	Oceania	2011	12046	1434	PIB	Cluster2	PIB:4:2:5:3:2	6	VR 1-4	1	VR 2-2	1	VR 3-2	1	VR 4-1	33	VR 5-5	3	VR 6-3	3	VR 7-2	7	VR 8-2	0_2	0_2_45	0_2_45_0
45068	EXNG294	Australia	Oceania	2013	12042	1431	PIA	PIA	PIA:1:1:1:10:3	176	VR 1-1	10	VR 2-1	195	VR 3-1	26	VR 4-2	628	VR 5-1	164	VR 6-10	76	VR 7-3	47	VR 8-2	0_16	0_16_6	0_16_6_0
45069	EXNG295	Australia	Oceania	2013	10317	1444	PIB	Cluster3	PIB:5:2:5:7:1	13	VR 1-5	1	VR 2-2	7	VR 3-2	1	VR 4-1	12	VR 5-5	1	VR 6-7	1	VR 7-1	3	VR 8-2	1_1	1_1_2	1_1_2_9
45070	EXNG296	Australia	Oceania	2013	12042	1431	PIA	PIA	PIA:1:1:1:10:3	176	VR 1-1	10	VR 2-1	195	VR 3-1	26	VR 4-2	628	VR 5-1	164	VR 6-10	76	VR 7-3	47	VR 8-2	0_16	0_16_6	0_16_6_0
45071	EXNG302	Australia	Oceania	2013	8156	1445	PIB	Cluster2	PIB:4:2:5:3:2	14	VR 1-4	3	VR 2-2	15	VR 3-2	1	VR 4-1	58	VR 5-5	8	VR 6-3	3	VR 7-2	1	VR 8-2	0_2	0_2_15	0_2_15_0
45072	EXNG307	Australia	Oceania	2013	10317	1446	PIB	Cluster3	PIB:5:2:5:7:1	106	VR 1-5	1	VR 2-2	7	VR 3-2	1	VR 4-1	12	VR 5-5	1	VR 6-7	1	VR 7-1	3	VR 8-2	1_1	1_1_2	1_1_2_9
45073	EXNG309	Australia	Oceania	2013	1579	1447	PIB	Cluster3	PIB:4:5:5:7:1	1	VR 1-4	1	VR 2-2	4	VR 3-5	1	VR 4-1	5	VR 5-5	1	VR 6-7	8	VR 7-1	2	VR 8-2	0_0	0_0_43	0_0_43_1
45074	EXNG314	Australia	Oceania	2013	12042	1431	PIA	PIA	PIA:1:1:1:10:3	176	VR 1-1	10	VR 2-1	195	VR 3-1	26	VR 4-2	628	VR 5-1	164	VR 6-10	76	VR 7-3	47	VR 8-2	0_16	0_16_6	0_16_6_1
45075	EXNG316	Australia	Oceania	2013	7359	1435	PIB	Cluster3	PIB:5:2:5:7:1	11	VR 1-5	1	VR 2-2	20	VR 3-2	1	VR 4-1	2	VR 5-5	6	VR 6-7	1	VR 7-1	1	VR 8-2	1_8	1_8_6	1_8_6_0
45330	EXNG322	Australia	Oceania	2013	8149	1448	PIB	Cluster3	PIB:5:3:4:4:2	23	VR 1-5	2	VR 2-2	14	VR 3-3	1	VR 4-1	461	VR 5-4	4	VR 6-4	4	VR 7-2	1	VR 8-2	5_2	5_2_2	5_2_2_0
46029	EXNG324	Australia	Oceania	2017	1596	2397	PIB	Cluster3	PIB:5:2:5:7:1	4	VR 1-5	1	VR 2-2	5	VR 3-2	1	VR 4-1	312	VR 5-5	6	VR 6-7	1	VR 7-1	3	VR 8-2	1_12	1_12_0	1_12_0_0
46035	EXNG325	Australia	Oceania	2011	1596	2444	PIB	Cluster3	PIB:5:2:5:7:1	4	VR 1-5	1	VR 2-2	5	VR 3-2	1	VR 4-1	25	VR 5-5	1	VR 6-7	24	VR 7-1	3	VR 8-2	1_12	1_12_0	1_12_0_0
46036	EXNG326	Australia	Oceania	2012	1596	2444	PIB	Cluster3	PIB:5:2:5:7:1	4	VR 1-5	1	VR 2-2	5	VR 3-2	1	VR 4-1	25	VR 5-5	1	VR 6-7	24	VR 7-1	3	VR 8-2	1_12	1_12_0	1_12_0_0
46037	EXNG327	Australia	Oceania	2013	1596	2445	PIB	Cluster3	PIB:5:2:5:7:1	4	VR 1-5	1	VR 2-2	5	VR 3-2	1	VR 4-1	454	VR 5-5	1	VR 6-7	24	VR 7-1	3	VR 8-2	1_12	1_12_0	1_12_0_0
46039	EXNG328	Australia	Oceania	2014	8135	652	PIB	Cluster1	PIB:4:2:5:3:2	6	VR 1-4	1	VR 2-2	1	VR 3-2	1	VR 4-1	20	VR 5-5	3	VR 6-3	4	VR 7-2	1	VR 8-2	1_8	1_8_3	1_8_3_6
46044	EXNG329	Australia	Oceania	2016	1596	2397	PIB	Cluster3	PIB:5:2:5:7:1	4	VR 1-5	1	VR 2-2	5	VR 3-2	1	VR 4-1	312	VR 5-5	6	VR 6-7	1	VR 7-1	3	VR 8-2	1_12	1_12_0	1_12_0_0
46046	EXNG330	Australia	Oceania	2017	1596	2446	PIB	Cluster3	PIB:5:2:5:7:1	4	VR 1-5	1	VR 2-2	5	VR 3-2	1	VR 4-1	374	VR 5-5	6	VR 6-7	1	VR 7-1	3	VR 8-2	1_12	1_12_0	1_12_0_0
46272	32867	Canada	North America	2010	1901	1820	PIB	Cluster3	PIB:4:5:5:7:1	1	VR 1-4	1	VR 2-2	4	VR 3-5	1	VR 4-1	111	VR 5-5	1	VR 6-7	1	VR 7-1	2	VR 8-2	0_0	0_0_12	0_0_12_2
46273	34530	Canada	North America	2012	1901	633	PIB	Cluster1	PIB:5:4:4:3:2	76	VR 1-5	2	VR 2-2	2	VR 3-4	1	VR 4-1	1	VR 5-4	2	VR 6-3	2	VR 7-2	1	VR 8-2	0_2	0_2_0	0_2_0_1
46274	34769	Canada	North America	2011	12536	1821	PIB	Cluster1	PIB:4:2:5:3:2	3	VR 1-4	1	VR 2-2	1	VR 3-2	1	VR 4-1	392	VR 5-5	9	VR 6-3	3	VR 7-2	1	VR 8-2	1_1	1_1_22	1_1_22_0
46275	FA19	USA	North America	1962	1892	188	PIA	PIA	PIA:2:1:1:10:3	171	VR 1-2	10	VR 2-1	192	VR 3-1	24	VR 4-2	629	VR 5-1	149	VR 6-10	47	VR 7-3	46	VR 8-1	1_8	1_8_2	1_8_2_0
46276	FA6140	USA	North America	1983	1927	204	PIB	Cluster1	PIB:4:5:5:3:2	3	VR 1-4	1	VR 2-2	3	VR 3-5	1	VR 4-1	7	VR 5-5	3	VR 6-3	4	VR 7-2	1	VR 8-2	0_12	0_12_0	0_12_0_0
46277	35/02	Sweden	Europe	2002	7363	223	PIB	Cluster2	PIB:4:5:5:7:1	1	VR 1-4	1	VR 2-2	3	VR 3-5	1	VR 4-1	35	VR 5-5	5	VR 6-7	8	VR 7-1	1	VR 8-2	0_2	0_2_17	0_2_17_0
46278	SRR515980	USA	North America	1960	6959	202	PIB	Cluster1	PIB:4:4:5:4:2	3	VR 1-4	1	VR 2-2	33	VR 3-4	1	VR 4-1	3	VR 5-5	4	VR 6-4	3	VR 7-2	1	VR 8-2	0_0	0_0_0	0_0_0_0
46279	e03.04	Russia	Asia	2004	14295	2127	PIB	Cluster1	PIB:4:2:5:3:2	1	VR 1-4	1	VR 2-2	1	VR 3-2	1	VR 4-1	14	VR 5-5	2	VR 6-3	4	VR 7-2	1	VR 8-2	1_8	1_8_3	1_8_3_9
46280	i19.05	Russia [Asia]		2005	1594	879	PIB	Cluster1	PIB:4:2:5:3:2	3	VR 1-4	1	VR 2-2	1	VR 3-2	1	VR 4-1	57	VR 5-5	2	VR 6-3	3	VR 7-2	1	VR 8-2	1_8	1_8_5	1_8_5_0
46282	n01.08	Russia [Europe]		2008	12443	2128	PIB	Cluster1	PIB:4:2:5:3:2	1	VR 1-4	1	VR 2-2	1	VR 3-2	1	VR 4-1	31	VR 5-5	2	VR 6-3	4	VR 7-2	1	VR 8-2	31_0	31_0_0	31_0_0_0
46285	G2891	Italy	Europe	2013	1901	679	PIB	Cluster1	PIB:5:4:4:3:2	5	VR 1-5	2	VR 2-2	2	VR 3-4	1	VR 4-1	1	VR 5-4	2	VR 6-3	2	VR 7-2	6	VR 8-2	0_2	0_2_0	0_2_0_1
46286	NG_869	Malaysia	Asia	2014	1587	1655	PIA	PIA	PIA:2:1:1:10:3	189	VR 1-2	11	VR 2-1	191	VR 3-1	23	VR 4-2	628	VR 5-1	148	VR 6-10	47	VR 7-3	46	VR 8-1	0_7	0_7_0	0_7_0_4
46287	H15_353	UK	Europe	2015	1901	1535	PIB	Cluster3	PIB:5:5:4:4:2	2	VR 1-5	1	VR 2-2	11	VR 3-5	1	VR 4-1	54	VR 5-4	134	VR 6-4	3	VR 7-2	1	VR 8-2	0_2	0_2_0	0_2_0_1
46848	521175	Norway	Europe	2015	7822	649	PIA	PIA	PIA:2:1:1:10:3	171	VR 1-2	10	VR 2-1	193	VR 3-1	23	VR 4-2	628	VR 5-1	151	VR 6-10	47	VR 7-3	46	VR 8-1	0_2	0_2_9	0_2_9_28
46849	521112	Norway	Europe	2015	1901	2130	PIB	Cluster3	PIB:4:5:5:7:1	1	VR 1-4	1	VR 2-2	4	VR 3-5	1	VR 4-1	38	VR 5-5	1	VR 6-7	8	VR 7-1	2	VR 8-2	0_0	0_0_12	0_0_12_2
46853	523392	Norway	Europe	2015	12459	2131	PIB	Cluster1	PIB:4:2:5:3:2	3	VR 1-4	1	VR 2-2	1	VR 3-2	1	VR 4-1	6	VR 5-5	3	VR 6-3	4	VR 7-2	4	VR 8-2	0_19	0_19_0	0_19_0_0
46854	523399	Norway	Europe	2015	7359	2123	PIB	Cluster3	PIB:5:2:5:7:1	4	VR 1-5	1	VR 2-2	20	VR 3-2	1	VR 4-1	2	VR 5-5	6	VR 6-7	1	VR 7-1	1	VR 8-2	1_8	1_8_6	1_8_6_0
46855	523401	Norway	Europe	2015	8145	699	PIA	PIA	PIA:2:1:1:10:3	172	VR 1-2	11	VR 2-1	191	VR 3-1	23	VR 4-2	628	VR 5-1	148	VR 6-10	47	VR 7-3	46	VR 8-1	1_1	1_1_2	1_1_2_18
46856	523471	Norway	Europe	2015	7359	2123	PIB	Cluster3	PIB:5:2:5:7:1	4	VR 1-5	1	VR 2-2	20	VR 3-2	1	VR 4-1	2	VR 5-5	6	VR 6-7	1	VR 7-1	1	VR 8-2	1_8	1_8_6	1_8_6_0
46857	523473	Norway	Europe	2015	1893	1542	PIB	Cluster3	PIB:5:2:5:7:1	12	VR 1-5	1	VR 2-2	7	VR 3-2	1	VR 4-1	10	VR 5-5	5	VR 6-7	1	VR 7-1	3	VR 8-2	0_2	0_2_29	0_2_29_2
46858	523475	Norway	Europe	2015	12460	2132	PIA	PIA	PIA:2:1:1:10:3	172	VR 1-2	11	VR 2-1	191	VR 3-1	23	VR 4-2	628	VR 5-1	148	VR 6-10	47	VR 7-3	46	VR 8-1	0_0	0_0_18	0_0_18_8
46859	523848	Norway	Europe	2015	1587	2133	PIB	Cluster3	PIB:5:2:4:7:1	12	VR 1-5	1	VR 2-2	7	VR 3-2	1	VR 4-1	8	VR 5-4	22	VR 6-7	1	VR 7-1	3	VR 8-2	0_7	0_7_0	0_7_0_4
46860	523851	Norway	Europe	2015	1599	2134	PIB	Cluster3	PIB:5:3:4:4:2	4	VR 1-5	2	VR 2-2	8	VR 3-3	1	VR 4-1	19	VR 5-4	4	VR 6-4	5	VR 7-2	1	VR 8-2	1_1	1_1_17	1_1_17_6
46865	526504	Norway	Europe	2016	7822	1599	PIB	Cluster1	PIB:5:3:4:3:2	2	VR 1-5	1	VR 2-2	8	VR 3-3	1	VR 4-1	8	VR 5-4	2	VR 6-3	2	VR 7-2	1	VR 8-2	0_2	0_2_9	0_2_9_14
46868	529019	Norway	Europe	2016	12461	2139	PIB	Cluster3	PIB:5:2:5:7:1	4	VR 1-5	1	VR 2-2	5	VR 3-2	1	VR 4-1	12	VR 5-5	1	VR 6-7	1	VR 7-1	1	VR 8-2	0_0	0_0_26	0_0_26_11
46869	529558	Norway	Europe	2016	1901	552	PIB	Cluster1	PIB:5:4:4:3:2	2	VR 1-5	2	VR 2-2	2	VR 3-4	1	VR 4-1	1	VR 5-4	2	VR 6-3	2	VR 7-2	1	VR 8-2	0_2	0_2_0	0_2_0_1
46870	529308	Norway	Europe	2016	1893	2140	PIB	Cluster1	PIB:4:2:5:3:2	6	VR 1-4	1	VR 2-2	1	VR 3-2	1	VR 4-1	457	VR 5-5	2	VR 6-3	4	VR 7-2	1	VR 8-2	0_2	0_2_29	0_2_29_9
46871	529311	Norway	Europe	2016	13143	2109	PIB	Cluster1	PIB:5:5:4:7:2	2	VR 1-5	3	VR 2-2	11	VR 3-5	1	VR 4-1	8	VR 5-4	5	VR 6-7	3	VR 7-2	1	VR 8-2	0_2	0_2_53	0_2_53_2
46872	529316	Norway	Europe	2016	7363	2141	PIB	Cluster3	PIB:5:7:5:2:1	7	VR 1-5	1	VR 2-2	78	VR 3-7	1	VR 4-1	42	VR 5-5	10	VR 6-2	1	VR 7-1	1	VR 8-2	0_2	0_2_17	0_2_17_0
46874	529017	Norway	Europe	2016	7823	547	PIB	Cluster1	PIB:4:6:5:3:2	3	VR 1-4	1	VR 2-2	9	VR 3-6	1	VR 4-1	7	VR 5-5	3	VR 6-3	4	VR 7-2	1	VR 8-2	0_2	0_2_9	0_2_9_3
46875	532439	Norway	Europe	2016	13923	2142	PIB	Cluster2	PIB:4:2:5:3:4	14	VR 1-4	2	VR 2-2	69	VR 3-2	1	VR 4-1	27	VR 5-5	32	VR 6-3	6	VR 7-4	1	VR 8-2	1_8	1_8_3	1_8_3_8
46876	532644	Norway	Europe	2016	12000	2111	PIB	Cluster3	PIB:4:5:5:7:1	1	VR 1-4	1	VR 2-2	17	VR 3-5	1	VR 4-1	5	VR 5-5	18	VR 6-7	1	VR 7-1	2	VR 8-2	0_0	0_0_52	0_0_52_1
46877	533451	Norway	Europe	2016	1588	704	PIA	PIA	PIA:2:1:1:10:3	173	VR 1-2	10	VR 2-1	193	VR 3-1	25	VR 4-2	629	VR 5-1	164	VR 6-10	47	VR 7-3	46	VR 8-1	0_0	0_0_33	0_0_33_24
46878	530591	Norway	Europe	2016	1588	928	PIA	PIA	PIA:2:1:1:10:3	207	VR 1-2	11	VR 2-1	191	VR 3-1	23	VR 4-2	628	VR 5-1	148	VR 6-10	47	VR 7-3	46	VR 8-1	0_0	0_0_33	0_0_33_53
46880	531664	Norway	Europe	2016	1587	1432	PIA	PIA	PIA:2:1:1:10:3	171	VR 1-2	11	VR 2-1	191	VR 3-1	23	VR 4-2	628	VR 5-1	148	VR 6-10	47	VR 7-3	46	VR 8-1	0_7	0_7_0	0_7_0_4
46882	534296	Norway	Europe	2016	1901	2144	PIB	Cluster3	PIB:4:5:5:2:1	1	VR 1-4	1	VR 2-2	4	VR 3-5	1	VR 4-1	2	VR 5-5	19	VR 6-2	8	VR 7-1	2	VR 8-2	0_0	0_0_12	0_0_12_2
46886	530615	Norway	Europe	2016	11999	1650	PIB	Cluster3	PIB:5:3:4:4:2	18	VR 1-5	3	VR 2-2	10	VR 3-3	1	VR 4-1	4	VR 5-4	4	VR 6-4	5	VR 7-2	1	VR 8-2	0_2	0_2_1	0_2_1_0
46887	530060	Norway	Europe	2016	9900	2146	PIB	Cluster3	PIB:5:3:4:7:2	48	VR 1-5	1	VR 2-2	47	VR 3-3	1	VR 4-1	8	VR 5-4	5	VR 6-7	29	VR 7-2	14	VR 8-2	0_2	0_2_9	0_2_9_17
46888	516428	Norway	Europe	2015	8122	650	PIB	Cluster3	PIB:5:3:4:4:2	4	VR 1-5	2	VR 2-2	10	VR 3-3	1	VR 4-1	4	VR 5-4	4	VR 6-4	5	VR 7-2	1	VR 8-2	19_0	19_0_1	19_0_1_0
46889	516932	Norway	Europe	2015	14333	650	PIB	Cluster3	PIB:5:3:4:4:2	4	VR 1-5	2	VR 2-2	10	VR 3-3	1	VR 4-1	4	VR 5-4	4	VR 6-4	5	VR 7-2	1	VR 8-2	19_0	19_0_1	19_0_1_0
46890	ECDC_1807138	Iceland	Europe	2013	7363	1140	PIB	Cluster3	PIB:4:5:5:7:1	1	VR 1-4	1	VR 2-2	17	VR 3-5	1	VR 4-1	5	VR 5-5	1	VR 6-7	1	VR 7-1	2	VR 8-2	0_0	0_0_52	0_0_52_1
46891	ECDC_1820983	Iceland	Europe	2013	1579	564	PIB	Cluster3	PIB:4:5:5:7:1	1	VR 1-4	1	VR 2-2	4	VR 3-5	1	VR 4-1	38	VR 5-5	1	VR 6-7	1	VR 7-1	2	VR 8-2	0_0	0_0_43	0_0_43_1
46892	518244	Norway	Europe	2015	8122	650	PIB	Cluster3	PIB:5:3:4:4:2	4	VR 1-5	2	VR 2-2	10	VR 3-3	1	VR 4-1	4	VR 5-4	4	VR 6-4	5	VR 7-2	1	VR 8-2	19_0	19_0_1	19_0_1_0
46893	518242	Norway	Europe	2015	7822	649	PIA	PIA	PIA:2:1:1:10:3	171	VR 1-2	10	VR 2-1	193	VR 3-1	23	VR 4-2	628	VR 5-1	151	VR 6-10	47	VR 7-3	46	VR 8-1	0_2	0_2_9	0_2_9_28
46894	518657	Norway	Europe	2015	7363	2147	PIB	Cluster3	PIB:4:5:5:7:1	1	VR 1-4	1	VR 2-2	17	VR 3-5	1	VR 4-1	332	VR 5-5	1	VR 6-7	1	VR 7-1	2	VR 8-2	0_0	0_0_52	0_0_52_1
46895	518916	Norway	Europe	2015	1901	679	PIB	Cluster1	PIB:5:4:4:3:2	5	VR 1-5	2	VR 2-2	2	VR 3-4	1	VR 4-1	1	VR 5-4	2	VR 6-3	2	VR 7-2	6	VR 8-2	0_2	0_2_0	0_2_0_1
46896	518630	Norway	Europe	2015	9362	2148	PIB	Cluster2	PIB:5:2:5:3:2	2	VR 1-5	1	VR 2-2	6	VR 3-2	2	VR 4-1	449	VR 5-5	3	VR 6-3	2	VR 7-2	1	VR 8-2	0_2	0_2_1	0_2_1_0
46897	518644	Norway	Europe	2015	8776	1698	PIB	Cluster2	PIB:4:3:5:3:2	1	VR 1-4	1	VR 2-2	8	VR 3-3	1	VR 4-1	3	VR 5-5	8	VR 6-3	3	VR 7-2	1	VR 8-2	0_18	0_18_1	0_18_1_0
46898	519462	Norway	Europe	2015	12462	2149	PIB	Cluster3	PIB:5:3:4:4:2	2	VR 1-5	2	VR 2-2	10	VR 3-3	1	VR 4-1	97	VR 5-4	4	VR 6-4	3	VR 7-2	5	VR 8-2	1_1	1_1_5	1_1_5_0
46899	519451	Norway	Europe	2015	8122	650	PIB	Cluster3	PIB:5:3:4:4:2	4	VR 1-5	2	VR 2-2	10	VR 3-3	1	VR 4-1	4	VR 5-4	4	VR 6-4	5	VR 7-2	1	VR 8-2	19_0	19_0_1	19_0_1_0
46900	519014	Norway	Europe	2015	1587	2150	PIB	Cluster2	PIB:4:6:5:7:5	1	VR 1-4	1	VR 2-2	9	VR 3-6	1	VR 4-1	487	VR 5-5	1	VR 6-7	7	VR 7-5	1	VR 8-2	0_7	0_7_0	0_7_0_4
46901	518613	Norway	Europe	2015	9362	513	PIB	Cluster2	PIB:5:2:5:3:2	2	VR 1-5	1	VR 2-2	6	VR 3-2	2	VR 4-1	11	VR 5-5	3	VR 6-3	2	VR 7-2	1	VR 8-2	0_2	0_2_1	0_2_1_0
46902	518063	Norway	Europe	2015	11985	1454	PIA	PIA	PIA:2:1:1:10:3	172	VR 1-2	11	VR 2-1	191	VR 3-1	23	VR 4-2	628	VR 5-1	148	VR 6-10	47	VR 7-3	46	VR 8-1	0_2	0_2_9	0_2_9_14
46906	520479	Norway	Europe	2015	1579	554	PIB	Cluster3	PIB:4:5:5:7:1	1	VR 1-4	1	VR 2-2	4	VR 3-5	1	VR 4-1	5	VR 5-5	1	VR 6-7	1	VR 7-1	2	VR 8-2	0_0	0_0_43	0_0_43_1
46907	529782	Norway	Europe	2016	7359	2123	PIB	Cluster3	PIB:5:2:5:7:1	4	VR 1-5	1	VR 2-2	20	VR 3-2	1	VR 4-1	2	VR 5-5	6	VR 6-7	1	VR 7-1	1	VR 8-2	1_8	1_8_6	1_8_6_0
46908	529779	Norway	Europe	2016	9362	513	PIB	Cluster2	PIB:5:2:5:3:2	2	VR 1-5	1	VR 2-2	6	VR 3-2	2	VR 4-1	11	VR 5-5	3	VR 6-3	2	VR 7-2	1	VR 8-2	0_2	0_2_1	0_2_1_0
46909	529771	Norway	Europe	2016	8143	2152	PIB	Cluster1	PIB:5:4:4:3:2	5	VR 1-5	2	VR 2-2	2	VR 3-4	1	VR 4-1	142	VR 5-4	2	VR 6-3	2	VR 7-2	1	VR 8-2	0_0	0_0_26	0_0_26_3
46910	529785	Norway	Europe	2016	8774	2153	PIB	Cluster2	PIB:4:6:5:7:1	3	VR 1-4	1	VR 2-2	9	VR 3-6	1	VR 4-1	7	VR 5-5	1	VR 6-7	8	VR 7-1	4	VR 8-2	0_0	0_0_34	0_0_34_0
46911	529570	Norway	Europe	2016	7359	2123	PIB	Cluster3	PIB:5:2:5:7:1	4	VR 1-5	1	VR 2-2	20	VR 3-2	1	VR 4-1	2	VR 5-5	6	VR 6-7	1	VR 7-1	1	VR 8-2	1_8	1_8_6	1_8_6_0
46913	530056	Norway	Europe	2016	8122	811	PIB	Cluster3	PIB:5:3:4:4:2	2	VR 1-5	2	VR 2-2	10	VR 3-3	1	VR 4-1	4	VR 5-4	4	VR 6-4	5	VR 7-2	1	VR 8-2	19_0	19_0_1	19_0_1_0
46914	531362	Norway	Europe	2016	7359	2123	PIB	Cluster3	PIB:5:2:5:7:1	4	VR 1-5	1	VR 2-2	20	VR 3-2	1	VR 4-1	2	VR 5-5	6	VR 6-7	1	VR 7-1	1	VR 8-2	1_8	1_8_6	1_8_6_0
46917	534211	Norway	Europe	2016	7359	2123	PIB	Cluster3	PIB:5:2:5:7:1	4	VR 1-5	1	VR 2-2	20	VR 3-2	1	VR 4-1	2	VR 5-5	6	VR 6-7	1	VR 7-1	1	VR 8-2	1_8	1_8_6	1_8_6_0
46918	534283	Norway	Europe	2016	7359	2154	PIB	Cluster3	PIB:5:2:5:7:1	7	VR 1-5	1	VR 2-2	20	VR 3-2	1	VR 4-1	2	VR 5-5	6	VR 6-7	1	VR 7-1	1	VR 8-2	1_8	1_8_6	1_8_6_0
46919	535164	Norway	Europe	2016	1925	2155	PIA	PIA	PIA:2:1:1:10:3	173	VR 1-2	10	VR 2-1	212	VR 3-1	25	VR 4-2	629	VR 5-1	150	VR 6-10	47	VR 7-3	46	VR 8-1	0_0	0_0_18	0_0_18_19
46922	539457	Norway	Europe	2016	1588	928	PIA	PIA	PIA:2:1:1:10:3	207	VR 1-2	11	VR 2-1	191	VR 3-1	23	VR 4-2	628	VR 5-1	148	VR 6-10	47	VR 7-3	46	VR 8-1	0_0	0_0_33	0_0_33_53
46923	530801	Norway	Europe	2016	13924	513	PIB	Cluster2	PIB:5:2:5:3:2	2	VR 1-5	1	VR 2-2	6	VR 3-2	2	VR 4-1	11	VR 5-5	3	VR 6-3	2	VR 7-2	1	VR 8-2	0_2	0_2_1	0_2_1_0
46924	534289	Norway	Europe	2016	14334	2157	PIB	Cluster3	PIB:5:3:4:4:2	2	VR 1-5	2	VR 2-2	14	VR 3-3	1	VR 4-1	542	VR 5-4	4	VR 6-4	5	VR 7-2	1	VR 8-2	0_0	0_0_12	0_0_12_2
46925	534448	Norway	Europe	2016	13923	2142	PIB	Cluster2	PIB:4:2:5:3:4	14	VR 1-4	2	VR 2-2	69	VR 3-2	1	VR 4-1	27	VR 5-5	32	VR 6-3	6	VR 7-4	1	VR 8-2	1_8	1_8_3	1_8_3_8
46926	535699	Norway	Europe	2016	8136	2158	PIA	PIA	PIA:1:3:1:10:3	198	VR 1-1	13	VR 2-3	195	VR 3-1	26	VR 4-2	628	VR 5-1	158	VR 6-10	85	VR 7-3	47	VR 8-2	0_0	0_0_18	0_0_18_22
46927	536688	Norway	Europe	2016	1901	2159	PIB	Cluster1	PIB:5:4:4:3:2	10	VR 1-5	2	VR 2-2	2	VR 3-4	1	VR 4-1	45	VR 5-4	2	VR 6-3	2	VR 7-2	1	VR 8-2	0_2	0_2_0	0_2_0_1
46928	537844	Norway	Europe	2016	7363	2141	PIB	Cluster3	PIB:5:7:5:2:1	7	VR 1-5	1	VR 2-2	78	VR 3-7	1	VR 4-1	42	VR 5-5	10	VR 6-2	1	VR 7-1	1	VR 8-2	0_2	0_2_17	0_2_17_0
46929	539437	Norway	Europe	2016	1588	928	PIA	PIA	PIA:2:1:1:10:3	207	VR 1-2	11	VR 2-1	191	VR 3-1	23	VR 4-2	628	VR 5-1	148	VR 6-10	47	VR 7-3	46	VR 8-1	0_0	0_0_33	0_0_33_53
46930	531223	Norway	Europe	2016	9363	2145	PIB	Cluster2	PIB:5:2:5:3:2	2	VR 1-5	1	VR 2-2	6	VR 3-2	1	VR 4-1	87	VR 5-5	3	VR 6-3	2	VR 7-2	1	VR 8-2	0_2	0_2_1	0_2_1_0
46931	534273	Norway	Europe	2016	1901	2144	PIB	Cluster3	PIB:4:5:5:2:1	1	VR 1-4	1	VR 2-2	4	VR 3-5	1	VR 4-1	2	VR 5-5	19	VR 6-2	8	VR 7-1	2	VR 8-2	0_0	0_0_12	0_0_12_2
46932	534321	Norway	Europe	2016	1579	858	PIB	Cluster3	PIB:4:5:5:7:1	1	VR 1-4	1	VR 2-2	4	VR 3-5	1	VR 4-1	69	VR 5-5	1	VR 6-7	8	VR 7-1	2	VR 8-2	0_0	0_0_43	0_0_43_1
46933	ECDC_1820984	Iceland	Europe	2013	11979	1664	PIB	Cluster1	PIB:4:2:5:3:2	46	VR 1-4	1	VR 2-2	28	VR 3-2	1	VR 4-1	432	VR 5-5	2	VR 6-3	4	VR 7-2	1	VR 8-2	0_0	0_0_20	0_0_20_0
46934	536598	Norway	Europe	2016	7359	2154	PIB	Cluster3	PIB:5:2:5:7:1	7	VR 1-5	1	VR 2-2	20	VR 3-2	1	VR 4-1	2	VR 5-5	6	VR 6-7	1	VR 7-1	1	VR 8-2	1_8	1_8_6	1_8_6_0
46935	538145	Norway	Europe	2016	1901	2144	PIB	Cluster3	PIB:4:5:5:2:1	1	VR 1-4	1	VR 2-2	4	VR 3-5	1	VR 4-1	2	VR 5-5	19	VR 6-2	8	VR 7-1	2	VR 8-2	0_0	0_0_12	0_0_12_2
46936	538826	Norway	Europe	2016	12463	2641	PIA	PIA	PIA:2:1:1:10:3	173	VR 1-2	10	VR 2-1	227	VR 3-1	25	VR 4-2	629	VR 5-1	150	VR 6-10	47	VR 7-3	46	VR 8-1	0_0	0_0_29	0_0_29_3
46937	531027	Norway	Europe	2016	1901	2160	PIB	Cluster1	PIB:5:4:2:3:4	2	VR 1-5	2	VR 2-2	2	VR 3-4	1	VR 4-1	280	VR 5-2	32	VR 6-3	6	VR 7-4	1	VR 8-2	0_2	0_2_0	0_2_0_1
46938	534293	Norway	Europe	2016	1901	2144	PIB	Cluster3	PIB:4:5:5:2:1	1	VR 1-4	1	VR 2-2	4	VR 3-5	1	VR 4-1	2	VR 5-5	19	VR 6-2	8	VR 7-1	2	VR 8-2	0_0	0_0_12	0_0_12_2
46939	534452	Norway	Europe	2016	14332	2161	PIB	Cluster2	PIB:4:6:5:7:5	3	VR 1-4	1	VR 2-2	9	VR 3-6	1	VR 4-1	336	VR 5-5	1	VR 6-7	7	VR 7-5	1	VR 8-2	0_18	0_18_8	0_18_8_1
46940	536169	Norway	Europe	2016	10316	784	PIA	PIA	PIA:2:1:1:10:3	174	VR 1-2	11	VR 2-1	191	VR 3-1	23	VR 4-2	628	VR 5-1	148	VR 6-10	47	VR 7-3	46	VR 8-1	1_1	1_1_31	1_1_31_0
46941	535479	Norway	Europe	2016	1901	2144	PIB	Cluster3	PIB:4:5:5:2:1	1	VR 1-4	1	VR 2-2	4	VR 3-5	1	VR 4-1	2	VR 5-5	19	VR 6-2	8	VR 7-1	2	VR 8-2	0_0	0_0_12	0_0_12_2
46942	536447	Norway	Europe	2016	1892	826	PIA	PIA	PIA:2:1:1:10:3	171	VR 1-2	10	VR 2-1	194	VR 3-1	24	VR 4-2	628	VR 5-1	149	VR 6-10	47	VR 7-3	46	VR 8-1	1_8	1_8_3	1_8_3_0
46943	537175	Norway	Europe	2016	1901	2162	PIB	Cluster2	PIB:5:3:5:7:2	31	VR 1-5	3	VR 2-2	8	VR 3-3	1	VR 4-1	6	VR 5-5	5	VR 6-7	2	VR 7-2	1	VR 8-2	0_2	0_2_0	0_2_0_1
46944	538583	Norway	Europe	2016	1588	928	PIA	PIA	PIA:2:1:1:10:3	207	VR 1-2	11	VR 2-1	191	VR 3-1	23	VR 4-2	628	VR 5-1	148	VR 6-10	47	VR 7-3	46	VR 8-1	0_0	0_0_33	0_0_33_53
46945	539885	Norway	Europe	2016	1901	2159	PIB	Cluster1	PIB:5:4:4:3:2	10	VR 1-5	2	VR 2-2	2	VR 3-4	1	VR 4-1	45	VR 5-4	2	VR 6-3	2	VR 7-2	1	VR 8-2	0_2	0_2_0	0_2_0_1
46946	517052	Norway	Europe	2016	8122	650	PIB	Cluster3	PIB:5:3:4:4:2	4	VR 1-5	2	VR 2-2	10	VR 3-3	1	VR 4-1	4	VR 5-4	4	VR 6-4	5	VR 7-2	1	VR 8-2	19_0	19_0_1	19_0_1_0
46947	517960	Norway	Europe	2016	9362	513	PIB	Cluster2	PIB:5:2:5:3:2	2	VR 1-5	1	VR 2-2	6	VR 3-2	2	VR 4-1	11	VR 5-5	3	VR 6-3	2	VR 7-2	1	VR 8-2	0_2	0_2_1	0_2_1_0
46949	534206	Norway	Europe	2016	10316	784	PIA	PIA	PIA:2:1:1:10:3	174	VR 1-2	11	VR 2-1	191	VR 3-1	23	VR 4-2	628	VR 5-1	148	VR 6-10	47	VR 7-3	46	VR 8-1	1_1	1_1_31	1_1_31_0
46950	539526	Norway	Europe	2016	1901	2164	PIB	Cluster2	PIB:4:5:5:7:2	3	VR 1-4	1	VR 2-2	3	VR 3-5	1	VR 4-1	170	VR 5-5	1	VR 6-7	2	VR 7-2	1	VR 8-2	0_2	0_2_0	0_2_0_1
46951	537058	Norway	Europe	2016	8145	2165	PIA	PIA	PIA:2:1:1:10:3	172	VR 1-2	11	VR 2-1	191	VR 3-1	23	VR 4-2	635	VR 5-1	148	VR 6-10	47	VR 7-3	46	VR 8-1	1_1	1_1_2	1_1_2_22
46952	537170	Norway	Europe	2016	7363	2166	PIB	Cluster3	PIB:5:7:5:2:1	7	VR 1-5	1	VR 2-2	78	VR 3-7	1	VR 4-1	42	VR 5-5	10	VR 6-2	1	VR 7-1	1	VR 8-2	0_2	0_2_17	0_2_17_0
46953	536292	Norway	Europe	2016	10634	2167	PIB	Cluster3	PIB:5:2:2:7:1	15	VR 1-5	1	VR 2-2	5	VR 3-2	1	VR 4-1	350	VR 5-2	1	VR 6-7	1	VR 7-1	3	VR 8-2	2_0	2_0_1	2_0_1_0
46954	534323	Norway	Europe	2016	1587	1593	PIB	Cluster1	PIB:5:2:4:3:2	2	VR 1-5	1	VR 2-2	12	VR 3-2	1	VR 4-1	8	VR 5-4	2	VR 6-3	2	VR 7-2	1	VR 8-2	0_7	0_7_0	0_7_0_4
46955	534219	Norway	Europe	2016	11750	2168	PIB	Cluster1	PIB:4:2:5:3:2	109	VR 1-4	1	VR 2-2	114	VR 3-2	1	VR 4-1	14	VR 5-5	2	VR 6-3	4	VR 7-2	1	VR 8-2	1_1	1_1_33	1_1_33_0
46956	539414	Norway	Europe	2016	8156	2008	PIB	Cluster3	PIB:5:2:5:7:1	19	VR 1-5	1	VR 2-2	7	VR 3-2	1	VR 4-1	10	VR 5-5	1	VR 6-7	1	VR 7-1	3	VR 8-2	0_2	0_2_15	0_2_15_0
46957	538405	Norway	Europe	2016	14335	2169	PIB	Cluster2	PIB:4:6:4:7:5	3	VR 1-4	1	VR 2-2	9	VR 3-6	1	VR 4-1	590	VR 5-4	1	VR 6-7	7	VR 7-5	1	VR 8-2	0_18	0_18_8	0_18_8_1
46958	537159	Norway	Europe	2016	1600	2170	PIB	Cluster3	PIB:4:5:5:7:1	1	VR 1-4	1	VR 2-2	4	VR 3-5	1	VR 4-1	2	VR 5-5	1	VR 6-7	1	VR 7-1	2	VR 8-2	0_0	0_0_46	0_0_46_1
46959	536289	Norway	Europe	2016	7823	2171	PIA	PIA	PIA:2:1:1:10:3	172	VR 1-2	11	VR 2-1	191	VR 3-1	23	VR 4-2	628	VR 5-1	148	VR 6-10	47	VR 7-3	50	VR 8-1	0_2	0_2_9	0_2_9_11
46960	534235	Norway	Europe	2016	11750	2168	PIB	Cluster1	PIB:4:2:5:3:2	109	VR 1-4	1	VR 2-2	114	VR 3-2	1	VR 4-1	14	VR 5-5	2	VR 6-3	4	VR 7-2	1	VR 8-2	1_1	1_1_33	1_1_33_0
46961	534278	Norway	Europe	2016	1901	2144	PIB	Cluster3	PIB:4:5:5:2:1	1	VR 1-4	1	VR 2-2	4	VR 3-5	1	VR 4-1	2	VR 5-5	19	VR 6-2	8	VR 7-1	2	VR 8-2	0_0	0_0_12	0_0_12_2
46962	539460	Norway	Europe	2016	1579	2172	PIB	Cluster1	PIB:4:3:5:3:2	3	VR 1-4	1	VR 2-2	8	VR 3-3	1	VR 4-1	20	VR 5-5	3	VR 6-3	4	VR 7-2	1	VR 8-2	0_2	0_2_5	0_2_5_0
46964	536928	Norway	Europe	2016	7823	753	PIB	Cluster2	PIB:4:2:5:7:5	1	VR 1-4	1	VR 2-2	12	VR 3-2	1	VR 4-1	17	VR 5-5	1	VR 6-7	7	VR 7-5	1	VR 8-2	0_2	0_2_9	0_2_9_3
47026	GNCWGS_03GN_87	China	Asia	2013	12039	1241	PIB	Cluster2	PIB:4:5:5:3:2	3	VR 1-4	1	VR 2-2	3	VR 3-5	1	VR 4-1	3	VR 5-5	8	VR 6-3	3	VR 7-2	1	VR 8-2	0_2	0_2_9	0_2_9_14
47027	GNCWGS_03SQ_89	China	Asia	2013	7827	1303	PIB	Cluster2	PIB:4:5:5:7:1	43	VR 1-4	1	VR 2-2	3	VR 3-5	1	VR 4-1	116	VR 5-5	1	VR 6-7	1	VR 7-1	1	VR 8-2	0_2	0_2_53	0_2_53_2
47028	GNCWGS_04AV_95	China	Asia	2014	7827	1305	PIB	Cluster3	PIB:5:2:4:4:2	2	VR 1-5	1	VR 2-2	29	VR 3-2	1	VR 4-1	15	VR 5-4	7	VR 6-4	3	VR 7-2	1	VR 8-2	0_2	0_2_53	0_2_53_2
47029	GNCWGS_04CD	China	Asia	2013	N/A	1306	PIB	Cluster2	PIB:4:6:5:7:1	1	VR 1-4	1	VR 2-2	9	VR 3-6	1	VR 4-1	27	VR 5-5	1	VR 6-7	1	VR 7-1	1	VR 8-2	0_0	0_0_58	0_0_58_1
47030	GNCWGS_05OP	China	Asia	2013	11969	1241	PIB	Cluster2	PIB:4:5:5:3:2	3	VR 1-4	1	VR 2-2	3	VR 3-5	1	VR 4-1	3	VR 5-5	8	VR 6-3	3	VR 7-2	1	VR 8-2	0_2	0_2_0	0_2_0_38
47031	GNCWGS_061Z	China	Asia	2013	1583	1307	PIB	Cluster2	PIB:4:5:5:7:1	3	VR 1-4	1	VR 2-2	3	VR 3-5	1	VR 4-1	136	VR 5-5	1	VR 6-7	1	VR 7-1	1	VR 8-2	0_2	0_2_49	0_2_49_1
47032	GNCWGS_0712_63	China	Asia	2013	1588	784	PIA	PIA	PIA:2:1:1:10:3	174	VR 1-2	11	VR 2-1	191	VR 3-1	23	VR 4-2	628	VR 5-1	148	VR 6-10	47	VR 7-3	46	VR 8-1	0_0	0_0_33	0_0_33_30
47033	GNCWGS_0747_64	China	Asia	2013	7360	544	PIB	Cluster3	PIB:4:5:5:7:1	1	VR 1-4	1	VR 2-2	4	VR 3-5	1	VR 4-1	2	VR 5-5	1	VR 6-7	1	VR 7-1	2	VR 8-2	0_0	0_0_14	0_0_14_0
47034	GNCWGS_075N_65	China	Asia	2013	7360	544	PIB	Cluster3	PIB:4:5:5:7:1	1	VR 1-4	1	VR 2-2	4	VR 3-5	1	VR 4-1	2	VR 5-5	1	VR 6-7	1	VR 7-1	2	VR 8-2	0_0	0_0_14	0_0_14_0
47035	GNCWGS_07AD_68	China	Asia	2013	7365	1308	PIA	PIA	PIA:2:1:1:10:3	179	VR 1-2	11	VR 2-1	201	VR 3-1	23	VR 4-2	628	VR 5-1	148	VR 6-10	47	VR 7-3	46	VR 8-1	0_2	0_2_51	0_2_51_0
47036	GNCWGS_07AG_69	China	Asia	2013	7365	1309	PIA	PIA	PIA:2:1:1:10:3	172	VR 1-2	11	VR 2-1	201	VR 3-1	23	VR 4-2	628	VR 5-1	148	VR 6-10	47	VR 7-3	46	VR 8-1	0_2	0_2_51	0_2_51_0
47037	GNCWGS_07D1_70	China	Asia	2013	1902	1310	PIB	Cluster1	PIB:4:5:5:3:2	3	VR 1-4	1	VR 2-2	3	VR 3-5	1	VR 4-1	6	VR 5-5	3	VR 6-3	3	VR 7-2	1	VR 8-2	0_2	0_2_23	0_2_23_0
47038	GNCWGS_07ED_71	China	Asia	2013	1902	1310	PIB	Cluster1	PIB:4:5:5:3:2	3	VR 1-4	1	VR 2-2	3	VR 3-5	1	VR 4-1	6	VR 5-5	3	VR 6-3	3	VR 7-2	1	VR 8-2	0_2	0_2_23	0_2_23_0
47039	GNCWGS_037L_77	China	Asia	2013	1902	1311	PIB	Cluster3	PIB:4:5:5:7:1	3	VR 1-4	1	VR 2-2	4	VR 3-5	1	VR 4-1	2	VR 5-5	1	VR 6-7	1	VR 7-1	2	VR 8-2	0_0	0_0_13	0_0_13_0
47040	GNCWGS_03A0_78	China	Asia	2013	1588	1312	PIB	Cluster1	PIB:5:5:4:7:4	2	VR 1-5	3	VR 2-2	11	VR 3-5	12	VR 4-1	8	VR 5-4	5	VR 6-7	6	VR 7-4	5	VR 8-2	0_0	0_0_33	0_0_33_30
47041	GNCWGS_03AR_104	China	Asia	2013	1588	1312	PIB	Cluster1	PIB:5:5:4:7:4	2	VR 1-5	3	VR 2-2	11	VR 3-5	12	VR 4-1	8	VR 5-4	5	VR 6-7	6	VR 7-4	5	VR 8-2	0_0	0_0_33	0_0_33_30
47042	GNCWGS_03WO_81	China	Asia	2014	N/A	539	PIB	Cluster1	PIB:5:5:4:7:4	2	VR 1-5	3	VR 2-2	11	VR 3-5	1	VR 4-1	8	VR 5-4	5	VR 6-7	6	VR 7-4	1	VR 8-2	0_0	0_0_52	0_0_52_0
47043	GNCWGS_042V_85	China	Asia	2014	10314	1313	PIB	Cluster2	PIB:4:5:5:7:1	39	VR 1-4	1	VR 2-2	3	VR 3-5	1	VR 4-1	419	VR 5-5	1	VR 6-7	1	VR 7-1	1	VR 8-2	0_2	0_2_0	0_2_0_16
47044	GNCWGS_07M2_73	China	Asia	2013	7371	1314	PIB	Cluster2	PIB:4:5:5:7:1	1	VR 1-4	1	VR 2-2	3	VR 3-5	1	VR 4-1	2	VR 5-5	1	VR 6-7	1	VR 7-1	1	VR 8-2	0_2	0_2_16	0_2_16_1
47045	GNCWGS_07MS_72	China	Asia	2013	7371	1314	PIB	Cluster2	PIB:4:5:5:7:1	1	VR 1-4	1	VR 2-2	3	VR 3-5	1	VR 4-1	2	VR 5-5	1	VR 6-7	1	VR 7-1	1	VR 8-2	0_2	0_2_16	0_2_16_1
47046	GNCWGS_07O6_75	China	Asia	2013	7827	1315	PIB	Cluster1	PIB:5:5:4:7:4	4	VR 1-5	3	VR 2-2	11	VR 3-5	1	VR 4-1	8	VR 5-4	5	VR 6-7	6	VR 7-4	1	VR 8-2	0_2	0_2_53	0_2_53_2
47047	GNCWGS_M1J6_97	China	Asia	2014	7827	1317	PIB	Cluster2	PIB:4:5:5:3:2	3	VR 1-4	1	VR 2-2	3	VR 3-5	1	VR 4-1	3	VR 5-5	8	VR 6-3	3	VR 7-2	1	VR 8-2	0_2	0_2_53	0_2_53_3
47048	GNCWGS_M1KK_99	China	Asia	2014	7822	784	PIA	PIA	PIA:2:1:1:10:3	174	VR 1-2	11	VR 2-1	191	VR 3-1	23	VR 4-2	628	VR 5-1	148	VR 6-10	47	VR 7-3	46	VR 8-1	0_2	0_2_0	0_2_0_21
47049	GNCWGS_M1RK_102	China	Asia	2014	10314	1316	PIB	Cluster2	PIB:4:5:5:7:1	170	VR 1-4	1	VR 2-2	3	VR 3-5	1	VR 4-1	16	VR 5-5	1	VR 6-7	1	VR 7-1	1	VR 8-2	0_2	0_2_0	0_2_0_16
47347	SRR3343472	UK [England]	Europe	2013	1580	1536	PIB	Cluster3	PIB:5:3:4:4:2	113	VR 1-5	2	VR 2-2	10	VR 3-3	1	VR 4-1	4	VR 5-4	4	VR 6-4	5	VR 7-2	1	VR 8-2	0_2	0_2_1	0_2_1_0
47348	SRR3343473	UK [England]	Europe	2013	8122	811	PIB	Cluster3	PIB:5:3:4:4:2	2	VR 1-5	2	VR 2-2	10	VR 3-3	1	VR 4-1	4	VR 5-4	4	VR 6-4	5	VR 7-2	1	VR 8-2	19_0	19_0_1	19_0_1_0
47350	SRR3343475	UK [England]	Europe	2013	1596	1537	PIB	Cluster3	PIB:5:2:5:7:1	4	VR 1-5	1	VR 2-2	7	VR 3-2	1	VR 4-1	25	VR 5-5	1	VR 6-7	30	VR 7-1	3	VR 8-2	1_12	1_12_0	1_12_0_0
47351	SRR3343476	UK [England]	Europe	2013	9363	1538	PIB	Cluster2	PIB:5:2:5:3:2	4	VR 1-5	1	VR 2-2	6	VR 3-2	2	VR 4-1	11	VR 5-5	3	VR 6-3	2	VR 7-2	1	VR 8-2	0_2	0_2_1	0_2_1_0
47352	SRR3343477	UK [England]	Europe	2013	1901	1539	PIB	Cluster3	PIB:5:2:4:3:2	21	VR 1-5	1	VR 2-2	7	VR 3-2	1	VR 4-1	1	VR 5-4	2	VR 6-3	2	VR 7-2	1	VR 8-2	0_2	0_2_0	0_2_0_1
47353	SRR3343479	UK [Wales]	Europe	2006	1902	647	PIB	Cluster2	PIB:4:5:5:7:2	1	VR 1-4	1	VR 2-2	3	VR 3-5	1	VR 4-1	32	VR 5-5	1	VR 6-7	2	VR 7-2	1	VR 8-2	0_0	0_0_8	0_0_8_1
47354	SRR3343480	UK [England]	Europe	2013	1588	1540	PIA	PIA	PIA:2:3:1:10:3	213	VR 1-2	13	VR 2-3	215	VR 3-1	25	VR 4-2	629	VR 5-1	164	VR 6-10	47	VR 7-3	46	VR 8-1	0_0	0_0_33	0_0_33_37
47355	SRR3343481	UK [England]	Europe	2013	9363	1541	PIB	Cluster2	PIB:5:2:5:3:2	24	VR 1-5	1	VR 2-2	6	VR 3-2	2	VR 4-1	11	VR 5-5	3	VR 6-3	2	VR 7-2	1	VR 8-2	0_2	0_2_1	0_2_1_0
47356	SRR3343482	UK [England]	Europe	2013	11516	1219	PIA	PIA	PIA:2:1:1:10:3	183	VR 1-2	11	VR 2-1	191	VR 3-1	29	VR 4-2	628	VR 5-1	148	VR 6-10	47	VR 7-3	46	VR 8-1	0_18	0_18_13	0_18_13_0
47357	SRR3343483	UK [England]	Europe	2013	1584	591	PIB	Cluster3	PIB:5:2:5:7:1	4	VR 1-5	1	VR 2-2	7	VR 3-2	1	VR 4-1	12	VR 5-5	1	VR 6-7	1	VR 7-1	3	VR 8-2	1_1	1_1_2	1_1_2_0
47358	SRR3343484	UK [England]	Europe	2013	1893	1542	PIB	Cluster3	PIB:5:2:5:7:1	12	VR 1-5	1	VR 2-2	7	VR 3-2	1	VR 4-1	10	VR 5-5	5	VR 6-7	1	VR 7-1	3	VR 8-2	0_2	0_2_29	0_2_29_2
47359	SRR3343485	UK [England]	Europe	2013	1596	772	PIB	Cluster3	PIB:5:2:5:7:1	21	VR 1-5	1	VR 2-2	5	VR 3-2	1	VR 4-1	288	VR 5-5	1	VR 6-7	1	VR 7-1	3	VR 8-2	1_12	1_12_0	1_12_0_1
47361	SRR3343487	UK	Europe	unknown	1899	200	PIB	Cluster1	PIB:4:2:5:3:2	3	VR 1-4	1	VR 2-2	1	VR 3-2	1	VR 4-1	14	VR 5-5	2	VR 6-3	4	VR 7-2	1	VR 8-2	6_0	6_0_1	6_0_1_0
47362	SRR3343488	UK [England]	Europe	2013	9363	513	PIB	Cluster2	PIB:5:2:5:3:2	2	VR 1-5	1	VR 2-2	6	VR 3-2	2	VR 4-1	11	VR 5-5	3	VR 6-3	2	VR 7-2	1	VR 8-2	0_2	0_2_1	0_2_1_0
47363	SRR3343489	UK [England]	Europe	2013	8122	811	PIB	Cluster3	PIB:5:3:4:4:2	2	VR 1-5	2	VR 2-2	10	VR 3-3	1	VR 4-1	4	VR 5-4	4	VR 6-4	5	VR 7-2	1	VR 8-2	19_0	19_0_1	19_0_1_0
47364	SRR3343490	UK [England]	Europe	2013	11420	1543	PIB	Cluster1	PIB:5:4:4:3:2	2	VR 1-5	1	VR 2-2	2	VR 3-4	1	VR 4-1	1	VR 5-4	2	VR 6-3	2	VR 7-2	1	VR 8-2	0_2	0_2_1	0_2_1_0
47365	SRR3343491	UK [England]	Europe	2013	11516	1219	PIA	PIA	PIA:2:1:1:10:3	183	VR 1-2	11	VR 2-1	191	VR 3-1	29	VR 4-2	628	VR 5-1	148	VR 6-10	47	VR 7-3	46	VR 8-1	0_18	0_18_13	0_18_13_0
47366	SRR3343492	UK [England]	Europe	2013	1901	1544	PIB	Cluster1	PIB:5:4:3:3:2	5	VR 1-5	2	VR 2-2	2	VR 3-4	1	VR 4-1	128	VR 5-3	2	VR 6-3	2	VR 7-2	1	VR 8-2	0_2	0_2_0	0_2_0_1
47367	SRR3343493	UK [England]	Europe	2013	9363	1545	PIB	Cluster2	PIB:5:2:5:3:2	20	VR 1-5	1	VR 2-2	6	VR 3-2	2	VR 4-1	11	VR 5-5	3	VR 6-3	2	VR 7-2	1	VR 8-2	0_2	0_2_1	0_2_1_0
47368	SRR3343494	UK [England]	Europe	2013	1579	554	PIB	Cluster3	PIB:4:5:5:7:1	1	VR 1-4	1	VR 2-2	4	VR 3-5	1	VR 4-1	5	VR 5-5	1	VR 6-7	1	VR 7-1	2	VR 8-2	0_0	0_0_43	0_0_43_1
47369	SRR3343495	UK [England]	Europe	2013	7822	1546	PIB	Cluster2	PIB:4:3:4:7:2	3	VR 1-4	1	VR 2-2	8	VR 3-3	1	VR 4-1	8	VR 5-4	5	VR 6-7	3	VR 7-2	1	VR 8-2	0_2	0_2_9	0_2_9_14
47370	SRR3343496	UK [England]	Europe	2013	7822	1546	PIB	Cluster2	PIB:4:3:4:7:2	3	VR 1-4	1	VR 2-2	8	VR 3-3	1	VR 4-1	8	VR 5-4	5	VR 6-7	3	VR 7-2	1	VR 8-2	0_2	0_2_9	0_2_9_14
47371	SRR3343497	UK [England]	Europe	2013	8122	811	PIB	Cluster3	PIB:5:3:4:4:2	2	VR 1-5	2	VR 2-2	10	VR 3-3	1	VR 4-1	4	VR 5-4	4	VR 6-4	5	VR 7-2	1	VR 8-2	19_0	19_0_1	19_0_1_0
47372	SRR3343498	UK [England]	Europe	2013	9363	1538	PIB	Cluster2	PIB:5:2:5:3:2	4	VR 1-5	1	VR 2-2	6	VR 3-2	2	VR 4-1	11	VR 5-5	3	VR 6-3	2	VR 7-2	1	VR 8-2	0_2	0_2_1	0_2_1_0
47373	SRR3343499	UK [England]	Europe	2013	1580	1547	PIB	Cluster3	PIB:5:3:4:4:2	5	VR 1-5	2	VR 2-2	10	VR 3-3	1	VR 4-1	4	VR 5-4	4	VR 6-4	5	VR 7-2	1	VR 8-2	0_2	0_2_1	0_2_1_0
47374	SRR3343500	UK [England]	Europe	2013	11428	1538	PIB	Cluster2	PIB:5:2:5:3:2	4	VR 1-5	1	VR 2-2	6	VR 3-2	2	VR 4-1	11	VR 5-5	3	VR 6-3	2	VR 7-2	1	VR 8-2	0_2	0_2_1	0_2_1_0
47375	SRR3343501	UK [England]	Europe	2013	11172	643	PIB	Cluster3	PIB:5:2:6:7:1	4	VR 1-5	1	VR 2-2	7	VR 3-2	1	VR 4-1	50	VR 5-6	1	VR 6-7	1	VR 7-1	3	VR 8-2	1_1	1_1_2	1_1_2_0
47376	SRR3343502	UK [Wales]	Europe	2006	1918	1548	PIB	Cluster3	PIB:5:2:5:7:4	9	VR 1-5	1	VR 2-2	19	VR 3-2	1	VR 4-1	162	VR 5-5	6	VR 6-7	9	VR 7-4	1	VR 8-2	26_0	26_0_0	26_0_0_0
47377	SRR3343503	UK [England]	Europe	2013	7822	1546	PIB	Cluster2	PIB:4:3:4:7:2	3	VR 1-4	1	VR 2-2	8	VR 3-3	1	VR 4-1	8	VR 5-4	5	VR 6-7	3	VR 7-2	1	VR 8-2	0_2	0_2_9	0_2_9_14
47378	SRR3343504	UK [England]	Europe	2013	11516	1219	PIA	PIA	PIA:2:1:1:10:3	183	VR 1-2	11	VR 2-1	191	VR 3-1	29	VR 4-2	628	VR 5-1	148	VR 6-10	47	VR 7-3	46	VR 8-1	0_18	0_18_13	0_18_13_0
47379	SRR3343505	UK [Wales]	Europe	2006	1902	647	PIB	Cluster2	PIB:4:5:5:7:2	1	VR 1-4	1	VR 2-2	3	VR 3-5	1	VR 4-1	32	VR 5-5	1	VR 6-7	2	VR 7-2	1	VR 8-2	0_0	0_0_8	0_0_8_1
47380	SRR3343506	UK [England]	Europe	2013	7822	1546	PIB	Cluster2	PIB:4:3:4:7:2	3	VR 1-4	1	VR 2-2	8	VR 3-3	1	VR 4-1	8	VR 5-4	5	VR 6-7	3	VR 7-2	1	VR 8-2	0_2	0_2_9	0_2_9_14
47381	SRR3343507	UK [England]	Europe	2013	1893	1542	PIB	Cluster3	PIB:5:2:5:7:1	12	VR 1-5	1	VR 2-2	7	VR 3-2	1	VR 4-1	10	VR 5-5	5	VR 6-7	1	VR 7-1	3	VR 8-2	0_2	0_2_29	0_2_29_2
47382	SRR3343508	UK [England]	Europe	2013	8122	811	PIB	Cluster3	PIB:5:3:4:4:2	2	VR 1-5	2	VR 2-2	10	VR 3-3	1	VR 4-1	4	VR 5-4	4	VR 6-4	5	VR 7-2	1	VR 8-2	19_0	19_0_1	19_0_1_0
47383	SRR3343509	UK [England]	Europe	2013	9363	650	PIB	Cluster3	PIB:5:3:4:4:2	4	VR 1-5	2	VR 2-2	10	VR 3-3	1	VR 4-1	4	VR 5-4	4	VR 6-4	5	VR 7-2	1	VR 8-2	0_2	0_2_1	0_2_1_3
47384	SRR3343510	UK [England]	Europe	2013	9363	1538	PIB	Cluster2	PIB:5:2:5:3:2	4	VR 1-5	1	VR 2-2	6	VR 3-2	2	VR 4-1	11	VR 5-5	3	VR 6-3	2	VR 7-2	1	VR 8-2	0_2	0_2_1	0_2_1_0
47385	SRR3343511	UK [England]	Europe	2013	8122	811	PIB	Cluster3	PIB:5:3:4:4:2	2	VR 1-5	2	VR 2-2	10	VR 3-3	1	VR 4-1	4	VR 5-4	4	VR 6-4	5	VR 7-2	1	VR 8-2	19_0	19_0_1	19_0_1_0
47386	SRR3343512	UK [England]	Europe	2013	8122	811	PIB	Cluster3	PIB:5:3:4:4:2	2	VR 1-5	2	VR 2-2	10	VR 3-3	1	VR 4-1	4	VR 5-4	4	VR 6-4	5	VR 7-2	1	VR 8-2	19_0	19_0_1	19_0_1_0
47387	SRR3343513	UK [England]	Europe	2013	1901	517	PIB	Cluster1	PIB:5:4:4:3:2	5	VR 1-5	2	VR 2-2	2	VR 3-4	1	VR 4-1	1	VR 5-4	2	VR 6-3	2	VR 7-2	1	VR 8-2	0_2	0_2_0	0_2_0_1
47388	SRR3343514	UK [Wales]	Europe	2006	8163	1549	PIB	Cluster1	PIB:4:2:4:4:2	3	VR 1-4	1	VR 2-2	13	VR 3-2	1	VR 4-1	4	VR 5-4	4	VR 6-4	11	VR 7-2	1	VR 8-2	5_2	5_2_0	5_2_0_1
47389	SRR3343515	UK [England]	Europe	2013	9363	1538	PIB	Cluster2	PIB:5:2:5:3:2	4	VR 1-5	1	VR 2-2	6	VR 3-2	2	VR 4-1	11	VR 5-5	3	VR 6-3	2	VR 7-2	1	VR 8-2	0_2	0_2_1	0_2_1_0
47390	SRR3343516	UK [England]	Europe	2013	9363	1541	PIB	Cluster2	PIB:5:2:5:3:2	24	VR 1-5	1	VR 2-2	6	VR 3-2	2	VR 4-1	11	VR 5-5	3	VR 6-3	2	VR 7-2	1	VR 8-2	0_2	0_2_1	0_2_1_0
47391	SRR3343517	UK [England]	Europe	2013	1893	1542	PIB	Cluster3	PIB:5:2:5:7:1	12	VR 1-5	1	VR 2-2	7	VR 3-2	1	VR 4-1	10	VR 5-5	5	VR 6-7	1	VR 7-1	3	VR 8-2	0_2	0_2_29	0_2_29_2
47392	SRR3343518	UK [England]	Europe	2013	8163	1549	PIB	Cluster1	PIB:4:2:4:4:2	3	VR 1-4	1	VR 2-2	13	VR 3-2	1	VR 4-1	4	VR 5-4	4	VR 6-4	11	VR 7-2	1	VR 8-2	5_2	5_2_0	5_2_0_1
47393	SRR3343519	UK [England]	Europe	2013	11249	1550	PIB	Cluster2	PIB:4:2:5:7:1	1	VR 1-4	1	VR 2-2	12	VR 3-2	1	VR 4-1	169	VR 5-5	1	VR 6-7	1	VR 7-1	1	VR 8-2	0_18	0_18_1	0_18_1_2
47394	SRR3343520	UK [England]	Europe	2013	11990	1103	PIB	Cluster1	PIB:4:2:2:3:2	3	VR 1-4	1	VR 2-2	1	VR 3-2	1	VR 4-1	49	VR 5-2	2	VR 6-3	4	VR 7-2	1	VR 8-2	1_8	1_8_5	1_8_5_0
47395	SRR3343521	UK [England]	Europe	2013	1893	1542	PIB	Cluster3	PIB:5:2:5:7:1	12	VR 1-5	1	VR 2-2	7	VR 3-2	1	VR 4-1	10	VR 5-5	5	VR 6-7	1	VR 7-1	3	VR 8-2	0_2	0_2_29	0_2_29_2
47397	SRR3343523	UK [England]	Europe	2013	7363	1140	PIB	Cluster3	PIB:4:5:5:7:1	1	VR 1-4	1	VR 2-2	17	VR 3-5	1	VR 4-1	5	VR 5-5	1	VR 6-7	1	VR 7-1	2	VR 8-2	0_0	0_0_52	0_0_52_1
47398	SRR3343524	UK [England]	Europe	2012	1579	554	PIB	Cluster3	PIB:4:5:5:7:1	1	VR 1-4	1	VR 2-2	4	VR 3-5	1	VR 4-1	5	VR 5-5	1	VR 6-7	1	VR 7-1	2	VR 8-2	0_0	0_0_43	0_0_43_1
47399	SRR3343525	UK [England]	Europe	2013	8122	811	PIB	Cluster3	PIB:5:3:4:4:2	2	VR 1-5	2	VR 2-2	10	VR 3-3	1	VR 4-1	4	VR 5-4	4	VR 6-4	5	VR 7-2	1	VR 8-2	19_0	19_0_1	19_0_1_0
47400	SRR3343526	UK [Wales]	Europe	2006	1588	534	PIB	Cluster2	PIB:4:6:5:7:5	1	VR 1-4	1	VR 2-2	9	VR 3-6	1	VR 4-1	17	VR 5-5	1	VR 6-7	7	VR 7-5	1	VR 8-2	0_0	0_0_33	0_0_33_12
47401	SRR3343527	UK [England]	Europe	2013	1584	591	PIB	Cluster3	PIB:5:2:5:7:1	4	VR 1-5	1	VR 2-2	7	VR 3-2	1	VR 4-1	12	VR 5-5	1	VR 6-7	1	VR 7-1	3	VR 8-2	1_1	1_1_2	1_1_2_0
47402	SRR3343528	UK [Wales]	Europe	2006	1901	544	PIB	Cluster3	PIB:4:5:5:7:1	1	VR 1-4	1	VR 2-2	4	VR 3-5	1	VR 4-1	2	VR 5-5	1	VR 6-7	1	VR 7-1	2	VR 8-2	0_0	0_0_12	0_0_12_2
47403	SRR3343529	UK [England]	Europe	2013	7363	1140	PIB	Cluster3	PIB:4:5:5:7:1	1	VR 1-4	1	VR 2-2	17	VR 3-5	1	VR 4-1	5	VR 5-5	1	VR 6-7	1	VR 7-1	2	VR 8-2	0_0	0_0_52	0_0_52_1
47404	SRR3343530	UK [England]	Europe	2013	1579	1447	PIB	Cluster3	PIB:4:5:5:7:1	1	VR 1-4	1	VR 2-2	4	VR 3-5	1	VR 4-1	5	VR 5-5	1	VR 6-7	8	VR 7-1	2	VR 8-2	0_0	0_0_43	0_0_43_1
47405	SRR3343531	UK [England]	Europe	2013	8122	811	PIB	Cluster3	PIB:5:3:4:4:2	2	VR 1-5	2	VR 2-2	10	VR 3-3	1	VR 4-1	4	VR 5-4	4	VR 6-4	5	VR 7-2	1	VR 8-2	19_0	19_0_1	19_0_1_0
47407	SRR3343533	UK [England]	Europe	2013	1584	591	PIB	Cluster3	PIB:5:2:5:7:1	4	VR 1-5	1	VR 2-2	7	VR 3-2	1	VR 4-1	12	VR 5-5	1	VR 6-7	1	VR 7-1	3	VR 8-2	1_1	1_1_2	1_1_2_0
47408	SRR3343534	UK [England]	Europe	2013	7359	1551	PIB	Cluster3	PIB:5:2:5:7:1	17	VR 1-5	1	VR 2-2	20	VR 3-2	1	VR 4-1	75	VR 5-5	6	VR 6-7	1	VR 7-1	1	VR 8-2	1_8	1_8_6	1_8_6_0
47409	SRR3343535	UK [England]	Europe	2013	1579	554	PIB	Cluster3	PIB:4:5:5:7:1	1	VR 1-4	1	VR 2-2	4	VR 3-5	1	VR 4-1	5	VR 5-5	1	VR 6-7	1	VR 7-1	2	VR 8-2	0_0	0_0_43	0_0_43_1
47410	SRR3343536	UK [England]	Europe	2013	8122	811	PIB	Cluster3	PIB:5:3:4:4:2	2	VR 1-5	2	VR 2-2	10	VR 3-3	1	VR 4-1	4	VR 5-4	4	VR 6-4	5	VR 7-2	1	VR 8-2	19_0	19_0_1	19_0_1_0
47411	SRR3343537	UK [England]	Europe	2013	11463	1221	PIB	Cluster2	PIB:5:2:5:3:2	81	VR 1-5	1	VR 2-2	6	VR 3-2	2	VR 4-1	11	VR 5-5	3	VR 6-3	2	VR 7-2	1	VR 8-2	0_2	0_2_1	0_2_1_0
47412	SRR3343538	UK [England]	Europe	2013	1901	1552	PIB	Cluster1	PIB:5:4:4:3:2	5	VR 1-5	2	VR 2-2	2	VR 3-4	1	VR 4-1	1	VR 5-4	12	VR 6-3	2	VR 7-2	1	VR 8-2	0_2	0_2_0	0_2_0_1
47413	SRR3343539	UK [England]	Europe	2013	12467	1553	PIB	Cluster1	PIB:4:2:4:3:2	3	VR 1-4	1	VR 2-2	1	VR 3-2	1	VR 4-1	94	VR 5-4	9	VR 6-3	3	VR 7-2	5	VR 8-2	1_11	1_11_0	1_11_0_0
47414	SRR3343540	UK [Wales]	Europe	2005	8114	1554	PIB	Cluster2	PIB:5:2:5:3:2	10	VR 1-5	1	VR 2-2	6	VR 3-2	1	VR 4-1	55	VR 5-5	3	VR 6-3	2	VR 7-2	1	VR 8-2	1_1	1_1_22	1_1_22_9
47415	SRR3343541	UK [England]	Europe	2013	9363	1541	PIB	Cluster2	PIB:5:2:5:3:2	24	VR 1-5	1	VR 2-2	6	VR 3-2	2	VR 4-1	11	VR 5-5	3	VR 6-3	2	VR 7-2	1	VR 8-2	0_2	0_2_1	0_2_1_0
47416	SRR3343542	UK [England]	Europe	2013	8122	811	PIB	Cluster3	PIB:5:3:4:4:2	2	VR 1-5	2	VR 2-2	10	VR 3-3	1	VR 4-1	4	VR 5-4	4	VR 6-4	5	VR 7-2	1	VR 8-2	19_0	19_0_1	19_0_1_0
47417	SRR3343543	UK [England]	Europe	2012	8143	1555	PIA	PIA	PIA:2:1:1:10:3	218	VR 1-2	11	VR 2-1	191	VR 3-1	23	VR 4-2	628	VR 5-1	148	VR 6-10	47	VR 7-3	49	VR 8-1	0_0	0_0_26	0_0_26_3
47418	SRR3343544	UK [England]	Europe	2013	8122	811	PIB	Cluster3	PIB:5:3:4:4:2	2	VR 1-5	2	VR 2-2	10	VR 3-3	1	VR 4-1	4	VR 5-4	4	VR 6-4	5	VR 7-2	1	VR 8-2	19_0	19_0_1	19_0_1_0
47419	SRR3343545	UK [England]	Europe	2013	8122	811	PIB	Cluster3	PIB:5:3:4:4:2	2	VR 1-5	2	VR 2-2	10	VR 3-3	1	VR 4-1	4	VR 5-4	4	VR 6-4	5	VR 7-2	1	VR 8-2	19_0	19_0_1	19_0_1_0
47420	SRR3343546	UK [England]	Europe	2013	8122	811	PIB	Cluster3	PIB:5:3:4:4:2	2	VR 1-5	2	VR 2-2	10	VR 3-3	1	VR 4-1	4	VR 5-4	4	VR 6-4	5	VR 7-2	1	VR 8-2	19_0	19_0_1	19_0_1_0
47421	SRR3343547	UK [England]	Europe	2013	8122	811	PIB	Cluster3	PIB:5:3:4:4:2	2	VR 1-5	2	VR 2-2	10	VR 3-3	1	VR 4-1	4	VR 5-4	4	VR 6-4	5	VR 7-2	1	VR 8-2	19_0	19_0_1	19_0_1_0
47422	SRR3343548	UK [England]	Europe	2013	11516	1219	PIA	PIA	PIA:2:1:1:10:3	183	VR 1-2	11	VR 2-1	191	VR 3-1	29	VR 4-2	628	VR 5-1	148	VR 6-10	47	VR 7-3	46	VR 8-1	0_18	0_18_13	0_18_13_0
47423	SRR3343549	UK	Europe	unknown	1899	200	PIB	Cluster1	PIB:4:2:5:3:2	3	VR 1-4	1	VR 2-2	1	VR 3-2	1	VR 4-1	14	VR 5-5	2	VR 6-3	4	VR 7-2	1	VR 8-2	6_0	6_0_1	6_0_1_0
47424	SRR3343550	UK [England]	Europe	2013	7822	1546	PIB	Cluster2	PIB:4:3:4:7:2	3	VR 1-4	1	VR 2-2	8	VR 3-3	1	VR 4-1	8	VR 5-4	5	VR 6-7	3	VR 7-2	1	VR 8-2	0_2	0_2_9	0_2_9_14
47425	SRR3343551	UK [England]	Europe	2013	1599	1556	PIB	Cluster2	PIB:4:3:5:3:2	1	VR 1-4	1	VR 2-2	8	VR 3-3	1	VR 4-1	3	VR 5-5	8	VR 6-3	3	VR 7-2	1	VR 8-2	1_1	1_1_17	1_1_17_6
47426	SRR3343552	UK	Europe	unknown	1899	200	PIB	Cluster1	PIB:4:2:5:3:2	3	VR 1-4	1	VR 2-2	1	VR 3-2	1	VR 4-1	14	VR 5-5	2	VR 6-3	4	VR 7-2	1	VR 8-2	6_0	6_0_1	6_0_1_0
47427	SRR3343553	UK [England]	Europe	2013	9363	1538	PIB	Cluster2	PIB:5:2:5:3:2	4	VR 1-5	1	VR 2-2	6	VR 3-2	2	VR 4-1	11	VR 5-5	3	VR 6-3	2	VR 7-2	1	VR 8-2	0_2	0_2_1	0_2_1_0
47428	SRR3343554	UK [England]	Europe	2013	8122	1557	PIB	Cluster3	PIB:5:3:4:4:2	10	VR 1-5	2	VR 2-2	10	VR 3-3	1	VR 4-1	4	VR 5-4	4	VR 6-4	5	VR 7-2	1	VR 8-2	19_0	19_0_1	19_0_1_0
47429	SRR3343555	UK [England]	Europe	2013	1588	537	PIB	Cluster3	PIB:5:2:5:7:1	4	VR 1-5	1	VR 2-2	5	VR 3-2	1	VR 4-1	10	VR 5-5	1	VR 6-7	1	VR 7-1	3	VR 8-2	0_0	0_0_33	0_0_33_12
47430	SRR3343556	UK [England]	Europe	2013	1584	591	PIB	Cluster3	PIB:5:2:5:7:1	4	VR 1-5	1	VR 2-2	7	VR 3-2	1	VR 4-1	12	VR 5-5	1	VR 6-7	1	VR 7-1	3	VR 8-2	1_1	1_1_2	1_1_2_0
47431	SRR3343557	UK [England]	Europe	2013	1579	554	PIB	Cluster3	PIB:4:5:5:7:1	1	VR 1-4	1	VR 2-2	4	VR 3-5	1	VR 4-1	5	VR 5-5	1	VR 6-7	1	VR 7-1	2	VR 8-2	0_0	0_0_43	0_0_43_1
47432	SRR3343558	UK [England]	Europe	2013	7822	1546	PIB	Cluster2	PIB:4:3:4:7:2	3	VR 1-4	1	VR 2-2	8	VR 3-3	1	VR 4-1	8	VR 5-4	5	VR 6-7	3	VR 7-2	1	VR 8-2	0_2	0_2_9	0_2_9_14
47433	SRR3343559	UK [Wales]	Europe	2005	1906	582	PIA	PIA	PIA:2:1:1:10:3	175	VR 1-2	12	VR 2-1	192	VR 3-1	23	VR 4-2	630	VR 5-1	149	VR 6-10	47	VR 7-3	46	VR 8-1	42_0	42_0_0	42_0_0_0
47434	SRR3343560	UK [England]	Europe	2012	7365	1538	PIB	Cluster2	PIB:5:2:5:3:2	4	VR 1-5	1	VR 2-2	6	VR 3-2	2	VR 4-1	11	VR 5-5	3	VR 6-3	2	VR 7-2	1	VR 8-2	0_2	0_2_1	0_2_1_0
47435	SRR3343561	UK [England]	Europe	2013	1584	591	PIB	Cluster3	PIB:5:2:5:7:1	4	VR 1-5	1	VR 2-2	7	VR 3-2	1	VR 4-1	12	VR 5-5	1	VR 6-7	1	VR 7-1	3	VR 8-2	1_1	1_1_2	1_1_2_0
47436	SRR3343562	UK [England]	Europe	2013	11516	1219	PIA	PIA	PIA:2:1:1:10:3	183	VR 1-2	11	VR 2-1	191	VR 3-1	29	VR 4-2	628	VR 5-1	148	VR 6-10	47	VR 7-3	46	VR 8-1	0_18	0_18_13	0_18_13_0
47437	SRR3343563	UK [England]	Europe	2013	11516	1219	PIA	PIA	PIA:2:1:1:10:3	183	VR 1-2	11	VR 2-1	191	VR 3-1	29	VR 4-2	628	VR 5-1	148	VR 6-10	47	VR 7-3	46	VR 8-1	0_18	0_18_13	0_18_13_0
47438	SRR3343564	UK [England]	Europe	2013	8122	811	PIB	Cluster3	PIB:5:3:4:4:2	2	VR 1-5	2	VR 2-2	10	VR 3-3	1	VR 4-1	4	VR 5-4	4	VR 6-4	5	VR 7-2	1	VR 8-2	19_0	19_0_1	19_0_1_0
47439	SRR3343565	UK [England]	Europe	2013	8122	811	PIB	Cluster3	PIB:5:3:4:4:2	2	VR 1-5	2	VR 2-2	10	VR 3-3	1	VR 4-1	4	VR 5-4	4	VR 6-4	5	VR 7-2	1	VR 8-2	19_0	19_0_1	19_0_1_0
47440	SRR3343566	UK [England]	Europe	2013	7363	1140	PIB	Cluster3	PIB:4:5:5:7:1	1	VR 1-4	1	VR 2-2	17	VR 3-5	1	VR 4-1	5	VR 5-5	1	VR 6-7	1	VR 7-1	2	VR 8-2	0_0	0_0_52	0_0_52_1
47441	SRR3343567	UK [England]	Europe	2012	1580	1558	PIB	Cluster3	PIB:5:3:4:4:2	62	VR 1-5	2	VR 2-2	10	VR 3-3	1	VR 4-1	4	VR 5-4	4	VR 6-4	5	VR 7-2	1	VR 8-2	0_2	0_2_1	0_2_1_0
47442	SRR3343568	UK [England]	Europe	2013	1596	772	PIB	Cluster3	PIB:5:2:5:7:1	21	VR 1-5	1	VR 2-2	5	VR 3-2	1	VR 4-1	288	VR 5-5	1	VR 6-7	1	VR 7-1	3	VR 8-2	1_12	1_12_0	1_12_0_1
47443	SRR3343569	UK [England]	Europe	2013	1584	591	PIB	Cluster3	PIB:5:2:5:7:1	4	VR 1-5	1	VR 2-2	7	VR 3-2	1	VR 4-1	12	VR 5-5	1	VR 6-7	1	VR 7-1	3	VR 8-2	1_1	1_1_2	1_1_2_0
47444	SRR3343570	UK [England]	Europe	2013	9363	516	PIB	Cluster2	PIB:5:2:5:3:2	10	VR 1-5	1	VR 2-2	6	VR 3-2	2	VR 4-1	11	VR 5-5	3	VR 6-3	2	VR 7-2	1	VR 8-2	0_2	0_2_1	0_2_1_0
47446	SRR3343572	UK [England]	Europe	2013	7363	517	PIB	Cluster1	PIB:5:4:4:3:2	5	VR 1-5	2	VR 2-2	2	VR 3-4	1	VR 4-1	1	VR 5-4	2	VR 6-3	2	VR 7-2	1	VR 8-2	0_0	0_0_52	0_0_52_1
47448	SRR3343575	UK [England]	Europe	2013	7822	1546	PIB	Cluster2	PIB:4:3:4:7:2	3	VR 1-4	1	VR 2-2	8	VR 3-3	1	VR 4-1	8	VR 5-4	5	VR 6-7	3	VR 7-2	1	VR 8-2	0_2	0_2_9	0_2_9_14
47449	SRR3343576	UK [England]	Europe	2013	8122	811	PIB	Cluster3	PIB:5:3:4:4:2	2	VR 1-5	2	VR 2-2	10	VR 3-3	1	VR 4-1	4	VR 5-4	4	VR 6-4	5	VR 7-2	1	VR 8-2	19_0	19_0_1	19_0_1_0
47450	SRR3343577	UK [England]	Europe	2013	7822	1546	PIB	Cluster2	PIB:4:3:4:7:2	3	VR 1-4	1	VR 2-2	8	VR 3-3	1	VR 4-1	8	VR 5-4	5	VR 6-7	3	VR 7-2	1	VR 8-2	0_2	0_2_9	0_2_9_14
47451	SRR3343578	UK [England]	Europe	2013	7822	1546	PIB	Cluster2	PIB:4:3:4:7:2	3	VR 1-4	1	VR 2-2	8	VR 3-3	1	VR 4-1	8	VR 5-4	5	VR 6-7	3	VR 7-2	1	VR 8-2	0_2	0_2_9	0_2_9_14
47452	SRR3343579	UK [England]	Europe	2013	9363	1560	PIB	Cluster2	PIB:5:2:8:3:2	2	VR 1-5	1	VR 2-2	6	VR 3-2	2	VR 4-1	519	VR 5-8	3	VR 6-3	2	VR 7-2	1	VR 8-2	0_2	0_2_1	0_2_1_0
47453	SRR3343580	UK [England]	Europe	2013	12491	1561	PIB	Cluster1	PIB:4:2:4:4:2	3	VR 1-4	1	VR 2-2	13	VR 3-2	1	VR 4-1	4	VR 5-4	4	VR 6-4	11	VR 7-2	5	VR 8-2	5_2	5_2_0	5_2_0_1
47454	SRR3343581	UK [England]	Europe	2013	8122	811	PIB	Cluster3	PIB:5:3:4:4:2	2	VR 1-5	2	VR 2-2	10	VR 3-3	1	VR 4-1	4	VR 5-4	4	VR 6-4	5	VR 7-2	1	VR 8-2	19_0	19_0_1	19_0_1_0
47455	SRR3343582	UK [England]	Europe	2013	9362	1562	PIB	Cluster2	PIB:5:2:5:3:2	2	VR 1-5	1	VR 2-2	6	VR 3-2	1	VR 4-1	11	VR 5-5	3	VR 6-3	2	VR 7-2	1	VR 8-2	0_2	0_2_1	0_2_1_0
47457	SRR3343584	UK	Europe	unknown	1899	200	PIB	Cluster1	PIB:4:2:5:3:2	3	VR 1-4	1	VR 2-2	1	VR 3-2	1	VR 4-1	14	VR 5-5	2	VR 6-3	4	VR 7-2	1	VR 8-2	6_0	6_0_1	6_0_1_0
47458	SRR3343585	UK [England]	Europe	2013	9363	1541	PIB	Cluster2	PIB:5:2:5:3:2	24	VR 1-5	1	VR 2-2	6	VR 3-2	2	VR 4-1	11	VR 5-5	3	VR 6-3	2	VR 7-2	1	VR 8-2	0_2	0_2_1	0_2_1_0
47459	SRR3343586	UK [Wales]	Europe	2005	1597	1563	PIB	Cluster3	PIB:4:5:5:7:1	3	VR 1-4	1	VR 2-2	4	VR 3-5	1	VR 4-1	16	VR 5-5	89	VR 6-7	1	VR 7-1	2	VR 8-2	0_0	0_0_18	0_0_18_3
47460	SRR3343587	UK [England]	Europe	2013	8122	811	PIB	Cluster3	PIB:5:3:4:4:2	2	VR 1-5	2	VR 2-2	10	VR 3-3	1	VR 4-1	4	VR 5-4	4	VR 6-4	5	VR 7-2	1	VR 8-2	19_0	19_0_1	19_0_1_0
47461	SRR3343588	UK [England]	Europe	2013	11516	1219	PIA	PIA	PIA:2:1:1:10:3	183	VR 1-2	11	VR 2-1	191	VR 3-1	29	VR 4-2	628	VR 5-1	148	VR 6-10	47	VR 7-3	46	VR 8-1	0_18	0_18_13	0_18_13_0
47462	SRR3343589	UK [England]	Europe	2013	1596	772	PIB	Cluster3	PIB:5:2:5:7:1	21	VR 1-5	1	VR 2-2	5	VR 3-2	1	VR 4-1	288	VR 5-5	1	VR 6-7	1	VR 7-1	3	VR 8-2	1_12	1_12_0	1_12_0_1
47464	SRR3343591	UK [England]	Europe	2013	11428	513	PIB	Cluster2	PIB:5:2:5:3:2	2	VR 1-5	1	VR 2-2	6	VR 3-2	2	VR 4-1	11	VR 5-5	3	VR 6-3	2	VR 7-2	1	VR 8-2	0_2	0_2_1	0_2_1_0
47465	SRR3343592	UK [England]	Europe	2013	1580	1547	PIB	Cluster3	PIB:5:3:4:4:2	5	VR 1-5	2	VR 2-2	10	VR 3-3	1	VR 4-1	4	VR 5-4	4	VR 6-4	5	VR 7-2	1	VR 8-2	0_2	0_2_1	0_2_1_0
47466	SRR3343593	UK [England]	Europe	2013	8143	1564	PIB	Cluster1	PIB:5:2:4:7:4	2	VR 1-5	1	VR 2-2	12	VR 3-2	1	VR 4-1	8	VR 5-4	5	VR 6-7	6	VR 7-4	1	VR 8-2	0_0	0_0_26	0_0_26_3
47467	SRR3343594	UK [Wales]	Europe	2006	1588	534	PIB	Cluster2	PIB:4:6:5:7:5	1	VR 1-4	1	VR 2-2	9	VR 3-6	1	VR 4-1	17	VR 5-5	1	VR 6-7	7	VR 7-5	1	VR 8-2	0_0	0_0_33	0_0_33_12
47468	SRR3343595	UK [England]	Europe	2013	1893	1542	PIB	Cluster3	PIB:5:2:5:7:1	12	VR 1-5	1	VR 2-2	7	VR 3-2	1	VR 4-1	10	VR 5-5	5	VR 6-7	1	VR 7-1	3	VR 8-2	0_2	0_2_29	0_2_29_2
47469	SRR3343596	UK [England]	Europe	2013	1901	1565	PIB	Cluster3	PIB:4:5:5:7:1	1	VR 1-4	1	VR 2-2	4	VR 3-5	1	VR 4-1	2	VR 5-5	1	VR 6-7	8	VR 7-1	2	VR 8-2	0_0	0_0_12	0_0_12_2
47470	SRR3343597	UK [England]	Europe	2013	8163	1549	PIB	Cluster1	PIB:4:2:4:4:2	3	VR 1-4	1	VR 2-2	13	VR 3-2	1	VR 4-1	4	VR 5-4	4	VR 6-4	11	VR 7-2	1	VR 8-2	5_2	5_2_0	5_2_0_1
47471	SRR3343598	UK [England]	Europe	2013	N/A	1538	PIB	Cluster2	PIB:5:2:5:3:2	4	VR 1-5	1	VR 2-2	6	VR 3-2	2	VR 4-1	11	VR 5-5	3	VR 6-3	2	VR 7-2	1	VR 8-2	0_2	0_2_1	0_2_1_0
47472	SRR3343599	UK [England]	Europe	2013	1901	1552	PIB	Cluster1	PIB:5:4:4:3:2	5	VR 1-5	2	VR 2-2	2	VR 3-4	1	VR 4-1	1	VR 5-4	12	VR 6-3	2	VR 7-2	1	VR 8-2	0_2	0_2_0	0_2_0_1
47474	SRR3343601	UK [England]	Europe	2013	7822	1546	PIB	Cluster2	PIB:4:3:4:7:2	3	VR 1-4	1	VR 2-2	8	VR 3-3	1	VR 4-1	8	VR 5-4	5	VR 6-7	3	VR 7-2	1	VR 8-2	0_2	0_2_9	0_2_9_14
47475	SRR3343602	UK [Wales]	Europe	2006	1918	1548	PIB	Cluster3	PIB:5:2:5:7:4	9	VR 1-5	1	VR 2-2	19	VR 3-2	1	VR 4-1	162	VR 5-5	6	VR 6-7	9	VR 7-4	1	VR 8-2	26_0	26_0_0	26_0_0_0
47476	SRR3343603	UK [England]	Europe	2013	7822	1546	PIB	Cluster2	PIB:4:3:4:7:2	3	VR 1-4	1	VR 2-2	8	VR 3-3	1	VR 4-1	8	VR 5-4	5	VR 6-7	3	VR 7-2	1	VR 8-2	0_2	0_2_9	0_2_9_14
47477	SRR3343604	UK [Wales]	Europe	2006	1902	647	PIB	Cluster2	PIB:4:5:5:7:2	1	VR 1-4	1	VR 2-2	3	VR 3-5	1	VR 4-1	32	VR 5-5	1	VR 6-7	2	VR 7-2	1	VR 8-2	0_0	0_0_8	0_0_8_1
47478	SRR3343605	UK [England]	Europe	2013	12492	1566	PIB	Cluster3	PIB:5:2:6:7:1	7	VR 1-5	1	VR 2-2	7	VR 3-2	1	VR 4-1	183	VR 5-6	1	VR 6-7	1	VR 7-1	3	VR 8-2	1_1	1_1_2	1_1_2_0
47479	SRR3343606	UK [England]	Europe	2013	11428	1538	PIB	Cluster2	PIB:5:2:5:3:2	4	VR 1-5	1	VR 2-2	6	VR 3-2	2	VR 4-1	11	VR 5-5	3	VR 6-3	2	VR 7-2	1	VR 8-2	0_2	0_2_1	0_2_1_0
47480	SRR3343607	UK [England]	Europe	2013	9363	2173	PIB	Cluster3	PIB:5:2:6:7:1	4	VR 1-5	1	VR 2-2	7	VR 3-2	1	VR 4-1	50	VR 5-6	1	VR 6-7	1	VR 7-1	3	VR 8-2	0_2	0_2_1	0_2_1_0
47481	SRR3343608	UK [England]	Europe	2013	8122	811	PIB	Cluster3	PIB:5:3:4:4:2	2	VR 1-5	2	VR 2-2	10	VR 3-3	1	VR 4-1	4	VR 5-4	4	VR 6-4	5	VR 7-2	1	VR 8-2	19_0	19_0_1	19_0_1_0
47482	SRR3343609	UK [England]	Europe	2013	9363	1545	PIB	Cluster2	PIB:5:2:5:3:2	20	VR 1-5	1	VR 2-2	6	VR 3-2	2	VR 4-1	11	VR 5-5	3	VR 6-3	2	VR 7-2	1	VR 8-2	0_2	0_2_1	0_2_1_0
47483	SRR3343610	UK [England]	Europe	2013	8122	811	PIB	Cluster3	PIB:5:3:4:4:2	2	VR 1-5	2	VR 2-2	10	VR 3-3	1	VR 4-1	4	VR 5-4	4	VR 6-4	5	VR 7-2	1	VR 8-2	19_0	19_0_1	19_0_1_0
47484	SRR3343612	UK [England]	Europe	2013	7822	1546	PIB	Cluster2	PIB:4:3:4:7:2	3	VR 1-4	1	VR 2-2	8	VR 3-3	1	VR 4-1	8	VR 5-4	5	VR 6-7	3	VR 7-2	1	VR 8-2	0_2	0_2_9	0_2_9_14
47485	SRR3343613	UK [England]	Europe	2013	1893	1542	PIB	Cluster3	PIB:5:2:5:7:1	12	VR 1-5	1	VR 2-2	7	VR 3-2	1	VR 4-1	10	VR 5-5	5	VR 6-7	1	VR 7-1	3	VR 8-2	0_2	0_2_29	0_2_29_2
47486	SRR3343614	UK [England]	Europe	2013	1901	517	PIB	Cluster1	PIB:5:4:4:3:2	5	VR 1-5	2	VR 2-2	2	VR 3-4	1	VR 4-1	1	VR 5-4	2	VR 6-3	2	VR 7-2	1	VR 8-2	0_2	0_2_0	0_2_0_1
47488	SRR3343616	UK [England]	Europe	2013	9363	513	PIB	Cluster2	PIB:5:2:5:3:2	2	VR 1-5	1	VR 2-2	6	VR 3-2	2	VR 4-1	11	VR 5-5	3	VR 6-3	2	VR 7-2	1	VR 8-2	0_2	0_2_1	0_2_1_0
47489	SRR3343617	UK [England]	Europe	2013	1901	1552	PIB	Cluster1	PIB:5:4:4:3:2	5	VR 1-5	2	VR 2-2	2	VR 3-4	1	VR 4-1	1	VR 5-4	12	VR 6-3	2	VR 7-2	1	VR 8-2	0_2	0_2_0	0_2_0_1
47490	SRR3343618	UK [England]	Europe	2013	1588	537	PIB	Cluster3	PIB:5:2:5:7:1	4	VR 1-5	1	VR 2-2	5	VR 3-2	1	VR 4-1	10	VR 5-5	1	VR 6-7	1	VR 7-1	3	VR 8-2	0_0	0_0_33	0_0_33_12
47491	SRR3343619	UK [Wales]	Europe	2005	1594	1136	PIB	Cluster1	PIB:4:2:2:3:2	3	VR 1-4	1	VR 2-2	1	VR 3-2	1	VR 4-1	47	VR 5-2	2	VR 6-3	4	VR 7-2	1	VR 8-2	1_8	1_8_5	1_8_5_0
47492	SRR3343620	UK [England]	Europe	2013	1893	1542	PIB	Cluster3	PIB:5:2:5:7:1	12	VR 1-5	1	VR 2-2	7	VR 3-2	1	VR 4-1	10	VR 5-5	5	VR 6-7	1	VR 7-1	3	VR 8-2	0_2	0_2_29	0_2_29_2
47493	SRR3343621	UK [England]	Europe	2013	1580	1547	PIB	Cluster3	PIB:5:3:4:4:2	5	VR 1-5	2	VR 2-2	10	VR 3-3	1	VR 4-1	4	VR 5-4	4	VR 6-4	5	VR 7-2	1	VR 8-2	0_2	0_2_1	0_2_1_0
47494	SRR3343622	UK [England]	Europe	2013	9363	1538	PIB	Cluster2	PIB:5:2:5:3:2	4	VR 1-5	1	VR 2-2	6	VR 3-2	2	VR 4-1	11	VR 5-5	3	VR 6-3	2	VR 7-2	1	VR 8-2	0_2	0_2_1	0_2_1_0
47495	SRR3343623	UK [England]	Europe	2013	8122	811	PIB	Cluster3	PIB:5:3:4:4:2	2	VR 1-5	2	VR 2-2	10	VR 3-3	1	VR 4-1	4	VR 5-4	4	VR 6-4	5	VR 7-2	1	VR 8-2	19_0	19_0_1	19_0_1_0
47496	SRR3343625	UK [England]	Europe	2013	1596	1537	PIB	Cluster3	PIB:5:2:5:7:1	4	VR 1-5	1	VR 2-2	7	VR 3-2	1	VR 4-1	25	VR 5-5	1	VR 6-7	30	VR 7-1	3	VR 8-2	1_12	1_12_0	1_12_0_0
47497	SRR3343626	UK	Europe	unknown	1899	200	PIB	Cluster1	PIB:4:2:5:3:2	3	VR 1-4	1	VR 2-2	1	VR 3-2	1	VR 4-1	14	VR 5-5	2	VR 6-3	4	VR 7-2	1	VR 8-2	6_0	6_0_1	6_0_1_0
47498	SRR3343627	UK [Wales]	Europe	2006	1594	1559	PIB	Cluster1	PIB:4:2:5:9:2	3	VR 1-4	1	VR 2-2	1	VR 3-2	1	VR 4-1	275	VR 5-5	17	VR 6-9	3	VR 7-2	1	VR 8-2	1_8	1_8_5	1_8_5_0
47499	SRR3343628	UK [England]	Europe	2013	9363	1538	PIB	Cluster2	PIB:5:2:5:3:2	4	VR 1-5	1	VR 2-2	6	VR 3-2	2	VR 4-1	11	VR 5-5	3	VR 6-3	2	VR 7-2	1	VR 8-2	0_2	0_2_1	0_2_1_0
47501	SRR3343630	UK [England]	Europe	2013	7822	1546	PIB	Cluster2	PIB:4:3:4:7:2	3	VR 1-4	1	VR 2-2	8	VR 3-3	1	VR 4-1	8	VR 5-4	5	VR 6-7	3	VR 7-2	1	VR 8-2	0_2	0_2_9	0_2_9_14
47502	SRR3343631	UK [England]	Europe	2013	1584	591	PIB	Cluster3	PIB:5:2:5:7:1	4	VR 1-5	1	VR 2-2	7	VR 3-2	1	VR 4-1	12	VR 5-5	1	VR 6-7	1	VR 7-1	3	VR 8-2	1_1	1_1_2	1_1_2_0
47503	SRR3343632	UK [England]	Europe	2013	7363	1567	PIB	Cluster3	PIB:4:5:5:7:1	1	VR 1-4	1	VR 2-2	17	VR 3-5	1	VR 4-1	30	VR 5-5	1	VR 6-7	1	VR 7-1	2	VR 8-2	0_0	0_0_52	0_0_52_1
47504	SRR3343633	UK [England]	Europe	2013	9363	1541	PIB	Cluster2	PIB:5:2:5:3:2	24	VR 1-5	1	VR 2-2	6	VR 3-2	2	VR 4-1	11	VR 5-5	3	VR 6-3	2	VR 7-2	1	VR 8-2	0_2	0_2_1	0_2_1_0
47505	SRR3343635	UK [England]	Europe	2013	8122	811	PIB	Cluster3	PIB:5:3:4:4:2	2	VR 1-5	2	VR 2-2	10	VR 3-3	1	VR 4-1	4	VR 5-4	4	VR 6-4	5	VR 7-2	1	VR 8-2	19_0	19_0_1	19_0_1_0
47506	SRR3343636	UK [England]	Europe	2013	8122	811	PIB	Cluster3	PIB:5:3:4:4:2	2	VR 1-5	2	VR 2-2	10	VR 3-3	1	VR 4-1	4	VR 5-4	4	VR 6-4	5	VR 7-2	1	VR 8-2	19_0	19_0_1	19_0_1_0
47507	SRR3343638	UK [England]	Europe	2013	11420	1543	PIB	Cluster1	PIB:5:4:4:3:2	2	VR 1-5	1	VR 2-2	2	VR 3-4	1	VR 4-1	1	VR 5-4	2	VR 6-3	2	VR 7-2	1	VR 8-2	0_2	0_2_1	0_2_1_0
47508	SRR3343639	UK [England]	Europe	2013	1600	1568	PIB	Cluster2	PIB:4:2:5:7:1	3	VR 1-4	1	VR 2-2	5	VR 3-2	1	VR 4-1	88	VR 5-5	147	VR 6-7	1	VR 7-1	3	VR 8-2	0_2	0_2_1	0_2_1_0
47509	SRR3343640	UK [England]	Europe	2013	8122	811	PIB	Cluster3	PIB:5:3:4:4:2	2	VR 1-5	2	VR 2-2	10	VR 3-3	1	VR 4-1	4	VR 5-4	4	VR 6-4	5	VR 7-2	1	VR 8-2	19_0	19_0_1	19_0_1_0
47510	SRR3343641	UK [England]	Europe	2013	1901	1544	PIB	Cluster1	PIB:5:4:3:3:2	5	VR 1-5	2	VR 2-2	2	VR 3-4	1	VR 4-1	128	VR 5-3	2	VR 6-3	2	VR 7-2	1	VR 8-2	0_2	0_2_0	0_2_0_1
47511	SRR3343642	UK [England]	Europe	2013	1584	591	PIB	Cluster3	PIB:5:2:5:7:1	4	VR 1-5	1	VR 2-2	7	VR 3-2	1	VR 4-1	12	VR 5-5	1	VR 6-7	1	VR 7-1	3	VR 8-2	1_1	1_1_2	1_1_2_0
47512	SRR3343643	UK [England]	Europe	2013	1594	2174	PIB	Cluster1	PIB:4:2:2:3:2	3	VR 1-4	1	VR 2-2	1	VR 3-2	1	VR 4-1	49	VR 5-2	2	VR 6-3	4	VR 7-2	1	VR 8-2	1_8	1_8_5	1_8_5_0
47513	SRR3343644	UK [Wales]	Europe	2005	8114	1554	PIB	Cluster2	PIB:5:2:5:3:2	10	VR 1-5	1	VR 2-2	6	VR 3-2	1	VR 4-1	55	VR 5-5	3	VR 6-3	2	VR 7-2	1	VR 8-2	1_1	1_1_22	1_1_22_9
47514	SRR3343646	UK [England]	Europe	2013	11516	1219	PIA	PIA	PIA:2:1:1:10:3	183	VR 1-2	11	VR 2-1	191	VR 3-1	29	VR 4-2	628	VR 5-1	148	VR 6-10	47	VR 7-3	46	VR 8-1	0_18	0_18_13	0_18_13_0
47515	SRR3343647	UK [England]	Europe	2013	1579	517	PIB	Cluster1	PIB:5:4:4:3:2	5	VR 1-5	2	VR 2-2	2	VR 3-4	1	VR 4-1	1	VR 5-4	2	VR 6-3	2	VR 7-2	1	VR 8-2	0_2	0_2_0	0_2_0_1
47516	SRR3343648	UK [England]	Europe	2013	11463	513	PIB	Cluster2	PIB:5:2:5:3:2	2	VR 1-5	1	VR 2-2	6	VR 3-2	2	VR 4-1	11	VR 5-5	3	VR 6-3	2	VR 7-2	1	VR 8-2	0_2	0_2_1	0_2_1_0
47517	SRR3343649	UK [England]	Europe	2013	1901	1569	PIB	Cluster1	PIB:5:4:4:3:2	42	VR 1-5	2	VR 2-2	2	VR 3-4	1	VR 4-1	517	VR 5-4	2	VR 6-3	16	VR 7-2	1	VR 8-2	0_2	0_2_0	0_2_0_1
47518	SRR3343650	UK	Europe	unknown	1899	200	PIB	Cluster1	PIB:4:2:5:3:2	3	VR 1-4	1	VR 2-2	1	VR 3-2	1	VR 4-1	14	VR 5-5	2	VR 6-3	4	VR 7-2	1	VR 8-2	6_0	6_0_1	6_0_1_0
47519	SRR3343651	UK [England]	Europe	2013	1901	1552	PIB	Cluster1	PIB:5:4:4:3:2	5	VR 1-5	2	VR 2-2	2	VR 3-4	1	VR 4-1	1	VR 5-4	12	VR 6-3	2	VR 7-2	1	VR 8-2	0_2	0_2_0	0_2_0_1
47520	SRR3343653	UK [Wales]	Europe	2005	1594	1103	PIB	Cluster1	PIB:4:2:2:3:2	3	VR 1-4	1	VR 2-2	1	VR 3-2	1	VR 4-1	49	VR 5-2	2	VR 6-3	4	VR 7-2	1	VR 8-2	1_8	1_8_5	1_8_5_0
47521	SRR3343654	UK [England]	Europe	2013	9363	513	PIB	Cluster2	PIB:5:2:5:3:2	2	VR 1-5	1	VR 2-2	6	VR 3-2	2	VR 4-1	11	VR 5-5	3	VR 6-3	2	VR 7-2	1	VR 8-2	0_2	0_2_1	0_2_1_0
47522	SRR3343655	UK [England]	Europe	2013	7359	1551	PIB	Cluster3	PIB:5:2:5:7:1	17	VR 1-5	1	VR 2-2	20	VR 3-2	1	VR 4-1	75	VR 5-5	6	VR 6-7	1	VR 7-1	1	VR 8-2	1_8	1_8_6	1_8_6_0
47523	SRR3343656	UK [England]	Europe	2013	1580	1547	PIB	Cluster3	PIB:5:3:4:4:2	5	VR 1-5	2	VR 2-2	10	VR 3-3	1	VR 4-1	4	VR 5-4	4	VR 6-4	5	VR 7-2	1	VR 8-2	0_2	0_2_1	0_2_1_0
47524	SRR3343657	UK [England]	Europe	2013	7822	1546	PIB	Cluster2	PIB:4:3:4:7:2	3	VR 1-4	1	VR 2-2	8	VR 3-3	1	VR 4-1	8	VR 5-4	5	VR 6-7	3	VR 7-2	1	VR 8-2	0_2	0_2_9	0_2_9_14
47525	SRR3343659	UK [England]	Europe	2013	8122	811	PIB	Cluster3	PIB:5:3:4:4:2	2	VR 1-5	2	VR 2-2	10	VR 3-3	1	VR 4-1	4	VR 5-4	4	VR 6-4	5	VR 7-2	1	VR 8-2	19_0	19_0_1	19_0_1_0
47526	SRR3343660	UK [Wales]	Europe	2006	1901	544	PIB	Cluster3	PIB:4:5:5:7:1	1	VR 1-4	1	VR 2-2	4	VR 3-5	1	VR 4-1	2	VR 5-5	1	VR 6-7	1	VR 7-1	2	VR 8-2	0_0	0_0_12	0_0_12_2
47527	SRR3343661	UK [England]	Europe	2013	1901	679	PIB	Cluster1	PIB:5:4:4:3:2	5	VR 1-5	2	VR 2-2	2	VR 3-4	1	VR 4-1	1	VR 5-4	2	VR 6-3	2	VR 7-2	6	VR 8-2	0_2	0_2_0	0_2_0_1
47528	SRR3343662	UK [England]	Europe	2013	9363	1541	PIB	Cluster2	PIB:5:2:5:3:2	24	VR 1-5	1	VR 2-2	6	VR 3-2	2	VR 4-1	11	VR 5-5	3	VR 6-3	2	VR 7-2	1	VR 8-2	0_2	0_2_1	0_2_1_0
47529	SRR3343663	UK [England]	Europe	2013	11428	1538	PIB	Cluster2	PIB:5:2:5:3:2	4	VR 1-5	1	VR 2-2	6	VR 3-2	2	VR 4-1	11	VR 5-5	3	VR 6-3	2	VR 7-2	1	VR 8-2	0_2	0_2_1	0_2_1_0
47530	SRR3343664	UK [England]	Europe	2013	8122	811	PIB	Cluster3	PIB:5:3:4:4:2	2	VR 1-5	2	VR 2-2	10	VR 3-3	1	VR 4-1	4	VR 5-4	4	VR 6-4	5	VR 7-2	1	VR 8-2	19_0	19_0_1	19_0_1_0
47531	SRR3343665	UK [England]	Europe	2013	8122	811	PIB	Cluster3	PIB:5:3:4:4:2	2	VR 1-5	2	VR 2-2	10	VR 3-3	1	VR 4-1	4	VR 5-4	4	VR 6-4	5	VR 7-2	1	VR 8-2	19_0	19_0_1	19_0_1_0
47532	SRR3343666	UK [England]	Europe	2012	1584	1566	PIB	Cluster3	PIB:5:2:6:7:1	7	VR 1-5	1	VR 2-2	7	VR 3-2	1	VR 4-1	183	VR 5-6	1	VR 6-7	1	VR 7-1	3	VR 8-2	1_1	1_1_2	1_1_2_0
47533	SRR3343667	UK	Europe	unknown	1899	200	PIB	Cluster1	PIB:4:2:5:3:2	3	VR 1-4	1	VR 2-2	1	VR 3-2	1	VR 4-1	14	VR 5-5	2	VR 6-3	4	VR 7-2	1	VR 8-2	6_0	6_0_1	6_0_1_0
47534	SRR3343669	UK [England]	Europe	2013	11421	1454	PIA	PIA	PIA:2:1:1:10:3	172	VR 1-2	11	VR 2-1	191	VR 3-1	23	VR 4-2	628	VR 5-1	148	VR 6-10	47	VR 7-3	46	VR 8-1	0_0	0_0_33	0_0_33_31
47535	SRR3343670	UK [England]	Europe	2013	11516	1219	PIA	PIA	PIA:2:1:1:10:3	183	VR 1-2	11	VR 2-1	191	VR 3-1	29	VR 4-2	628	VR 5-1	148	VR 6-10	47	VR 7-3	46	VR 8-1	0_18	0_18_13	0_18_13_0
47536	SRR3343671	UK [England]	Europe	2013	11463	1570	PIB	Cluster2	PIB:5:2:5:3:2	131	VR 1-5	1	VR 2-2	6	VR 3-2	2	VR 4-1	11	VR 5-5	3	VR 6-3	2	VR 7-2	1	VR 8-2	0_2	0_2_1	0_2_1_0
47537	SRR3343672	UK [England]	Europe	2013	11231	1571	PIB	Cluster2	PIB:4:5:5:7:1	1	VR 1-4	1	VR 2-2	3	VR 3-5	1	VR 4-1	423	VR 5-5	1	VR 6-7	1	VR 7-1	1	VR 8-2	0_2	0_2_64	0_2_64_1
47538	SRR3343673	UK [England]	Europe	2013	1579	554	PIB	Cluster3	PIB:4:5:5:7:1	1	VR 1-4	1	VR 2-2	4	VR 3-5	1	VR 4-1	5	VR 5-5	1	VR 6-7	1	VR 7-1	2	VR 8-2	0_0	0_0_43	0_0_43_1
47539	SRR3343674	UK [England]	Europe	2013	11516	1219	PIA	PIA	PIA:2:1:1:10:3	183	VR 1-2	11	VR 2-1	191	VR 3-1	29	VR 4-2	628	VR 5-1	148	VR 6-10	47	VR 7-3	46	VR 8-1	0_18	0_18_13	0_18_13_0
47540	SRR3343675	UK [England]	Europe	2013	1901	1552	PIB	Cluster1	PIB:5:4:4:3:2	5	VR 1-5	2	VR 2-2	2	VR 3-4	1	VR 4-1	1	VR 5-4	12	VR 6-3	2	VR 7-2	1	VR 8-2	0_2	0_2_0	0_2_0_1
47541	SRR3343676	UK [England]	Europe	2012	1579	554	PIB	Cluster3	PIB:4:5:5:7:1	1	VR 1-4	1	VR 2-2	4	VR 3-5	1	VR 4-1	5	VR 5-5	1	VR 6-7	1	VR 7-1	2	VR 8-2	0_0	0_0_43	0_0_43_1
47542	SRR3343678	UK [England]	Europe	2013	7822	1546	PIB	Cluster2	PIB:4:3:4:7:2	3	VR 1-4	1	VR 2-2	8	VR 3-3	1	VR 4-1	8	VR 5-4	5	VR 6-7	3	VR 7-2	1	VR 8-2	0_2	0_2_9	0_2_9_14
47543	SRR3343679	UK [England]	Europe	2013	8122	811	PIB	Cluster3	PIB:5:3:4:4:2	2	VR 1-5	2	VR 2-2	10	VR 3-3	1	VR 4-1	4	VR 5-4	4	VR 6-4	5	VR 7-2	1	VR 8-2	19_0	19_0_1	19_0_1_0
47544	SRR3343680	UK [England]	Europe	2013	8122	811	PIB	Cluster3	PIB:5:3:4:4:2	2	VR 1-5	2	VR 2-2	10	VR 3-3	1	VR 4-1	4	VR 5-4	4	VR 6-4	5	VR 7-2	1	VR 8-2	19_0	19_0_1	19_0_1_0
47545	SRR3343681	UK [England]	Europe	2013	1901	1572	PIB	Cluster1	PIB:5:4:4:3:2	5	VR 1-5	2	VR 2-2	2	VR 3-4	1	VR 4-1	539	VR 5-4	2	VR 6-3	2	VR 7-2	6	VR 8-2	0_2	0_2_0	0_2_0_1
47546	SRR3343682	UK [England]	Europe	2013	7363	1140	PIB	Cluster3	PIB:4:5:5:7:1	1	VR 1-4	1	VR 2-2	17	VR 3-5	1	VR 4-1	5	VR 5-5	1	VR 6-7	1	VR 7-1	2	VR 8-2	0_0	0_0_52	0_0_52_1
47547	SRR3349137	UK [England]	Europe	2013	1582	689	PIB	Cluster3	PIB:4:5:5:7:5	3	VR 1-4	1	VR 2-2	4	VR 3-5	1	VR 4-1	16	VR 5-5	1	VR 6-7	7	VR 7-5	2	VR 8-2	0_0	0_0_18	0_0_18_3
47548	SRR3349138	UK [England]	Europe	2013	11516	1219	PIA	PIA	PIA:2:1:1:10:3	183	VR 1-2	11	VR 2-1	191	VR 3-1	29	VR 4-2	628	VR 5-1	148	VR 6-10	47	VR 7-3	46	VR 8-1	0_18	0_18_13	0_18_13_0
47549	SRR3349139	UK [England]	Europe	2013	11463	513	PIB	Cluster2	PIB:5:2:5:3:2	2	VR 1-5	1	VR 2-2	6	VR 3-2	2	VR 4-1	11	VR 5-5	3	VR 6-3	2	VR 7-2	1	VR 8-2	0_2	0_2_1	0_2_1_0
47550	SRR3349140	UK [England]	Europe	2013	9363	1545	PIB	Cluster2	PIB:5:2:5:3:2	20	VR 1-5	1	VR 2-2	6	VR 3-2	2	VR 4-1	11	VR 5-5	3	VR 6-3	2	VR 7-2	1	VR 8-2	0_2	0_2_1	0_2_1_0
47551	SRR3349141	UK [England]	Europe	2013	1893	1542	PIB	Cluster3	PIB:5:2:5:7:1	12	VR 1-5	1	VR 2-2	7	VR 3-2	1	VR 4-1	10	VR 5-5	5	VR 6-7	1	VR 7-1	3	VR 8-2	0_2	0_2_29	0_2_29_2
47552	SRR3349142	UK [England]	Europe	2013	1901	517	PIB	Cluster1	PIB:5:4:4:3:2	5	VR 1-5	2	VR 2-2	2	VR 3-4	1	VR 4-1	1	VR 5-4	2	VR 6-3	2	VR 7-2	1	VR 8-2	0_2	0_2_0	0_2_0_1
47553	SRR3349143	UK [England]	Europe	2013	11420	1543	PIB	Cluster1	PIB:5:4:4:3:2	2	VR 1-5	1	VR 2-2	2	VR 3-4	1	VR 4-1	1	VR 5-4	2	VR 6-3	2	VR 7-2	1	VR 8-2	0_2	0_2_1	0_2_1_0
47554	SRR3349145	UK [England]	Europe	2013	1579	517	PIB	Cluster1	PIB:5:4:4:3:2	5	VR 1-5	2	VR 2-2	2	VR 3-4	1	VR 4-1	1	VR 5-4	2	VR 6-3	2	VR 7-2	1	VR 8-2	0_2	0_2_0	0_2_0_1
47555	SRR3349146	UK [England]	Europe	2013	9363	1538	PIB	Cluster2	PIB:5:2:5:3:2	4	VR 1-5	1	VR 2-2	6	VR 3-2	2	VR 4-1	11	VR 5-5	3	VR 6-3	2	VR 7-2	1	VR 8-2	0_2	0_2_1	0_2_1_0
47556	SRR3349147	UK [England]	Europe	2013	1596	1573	PIB	Cluster3	PIB:5:2:5:7:1	4	VR 1-5	1	VR 2-2	5	VR 3-2	1	VR 4-1	25	VR 5-5	1	VR 6-7	1	VR 7-1	3	VR 8-2	1_12	1_12_0	1_12_0_0
47557	SRR3349148	UK [England]	Europe	2013	1596	1573	PIB	Cluster3	PIB:5:2:5:7:1	4	VR 1-5	1	VR 2-2	5	VR 3-2	1	VR 4-1	25	VR 5-5	1	VR 6-7	1	VR 7-1	3	VR 8-2	1_12	1_12_0	1_12_0_0
47558	SRR3349149	UK [England]	Europe	2013	1901	517	PIB	Cluster1	PIB:5:4:4:3:2	5	VR 1-5	2	VR 2-2	2	VR 3-4	1	VR 4-1	1	VR 5-4	2	VR 6-3	2	VR 7-2	1	VR 8-2	0_2	0_2_0	0_2_0_1
47559	SRR3349150	UK [England]	Europe	2013	11420	1543	PIB	Cluster1	PIB:5:4:4:3:2	2	VR 1-5	1	VR 2-2	2	VR 3-4	1	VR 4-1	1	VR 5-4	2	VR 6-3	2	VR 7-2	1	VR 8-2	0_2	0_2_1	0_2_1_0
47560	SRR3349151	UK [England]	Europe	2013	11516	1219	PIA	PIA	PIA:2:1:1:10:3	183	VR 1-2	11	VR 2-1	191	VR 3-1	29	VR 4-2	628	VR 5-1	148	VR 6-10	47	VR 7-3	46	VR 8-1	0_18	0_18_13	0_18_13_0
47561	SRR3349152	UK [England]	Europe	2013	1594	1574	PIB	Cluster1	PIB:4:2:2:3:2	3	VR 1-4	1	VR 2-2	1	VR 3-2	1	VR 4-1	609	VR 5-2	2	VR 6-3	4	VR 7-2	1	VR 8-2	1_8	1_8_5	1_8_5_0
47562	SRR3349153	UK [England]	Europe	2013	11516	1219	PIA	PIA	PIA:2:1:1:10:3	183	VR 1-2	11	VR 2-1	191	VR 3-1	29	VR 4-2	628	VR 5-1	148	VR 6-10	47	VR 7-3	46	VR 8-1	0_18	0_18_13	0_18_13_0
47563	SRR3349154	UK [England]	Europe	2013	1893	1542	PIB	Cluster3	PIB:5:2:5:7:1	12	VR 1-5	1	VR 2-2	7	VR 3-2	1	VR 4-1	10	VR 5-5	5	VR 6-7	1	VR 7-1	3	VR 8-2	0_2	0_2_29	0_2_29_2
47564	SRR3349165	UK [England]	Europe	2013	1580	1575	PIB	Cluster1	PIB:5:3:6:3:2	2	VR 1-5	3	VR 2-2	8	VR 3-3	1	VR 4-1	217	VR 5-6	36	VR 6-3	52	VR 7-2	1	VR 8-2	0_2	0_2_1	0_2_1_0
47565	SRR3349166	UK [England]	Europe	2013	1579	554	PIB	Cluster3	PIB:4:5:5:7:1	1	VR 1-4	1	VR 2-2	4	VR 3-5	1	VR 4-1	5	VR 5-5	1	VR 6-7	1	VR 7-1	2	VR 8-2	0_0	0_0_43	0_0_43_1
47566	SRR3349167	UK [England]	Europe	2013	7822	1546	PIB	Cluster2	PIB:4:3:4:7:2	3	VR 1-4	1	VR 2-2	8	VR 3-3	1	VR 4-1	8	VR 5-4	5	VR 6-7	3	VR 7-2	1	VR 8-2	0_2	0_2_9	0_2_9_14
[truncated: 20,228 more rows]

## Sheet: SupplementaryTable2
PubMLST_id	isolate	country	continent	year	ST (MLST)	NEIS2020	PorB Class	PorB cluster	PorB designation	PorB_loop1	VR1 Family	PorB_loop2	VR2 Family	PorB_loop3	VR3 Family	PorB_loop4	VR4 Family	PorB_loop5	VR5 Family	PorB_loop6	VR6 Family	PorB_loop7	VR7 Family	PorB_loop8	VR8 Family	NEIS1364 (porA)	superlineage	Lineage	sub-lineage
36240	52262	Kenya	Africa	2012	1903	1106	PIA	PIA	PIA:2:1:1:10:3	172	VR 1-2	11	VR 2-1	191	VR 3-1	24	VR 4-2	628	VR 5-1	149	VR 6-10	47	VR 7-3	46	VR 8-1	607	0_0	0_0_47	0_0_47_5
36244	56873	Kenya	Africa	2012	1893	1110	PIB	Cluster1	PIB:4:2:5:3:2	6	VR 1-4	1	VR 2-2	1	VR 3-2	1	VR 4-1	14	VR 5-5	2	VR 6-3	4	VR 7-2	1	VR 8-2	607	0_16	0_16_0	0_16_0_2
36246	61467	Kenya	Africa	2013	1893	1109	PIB	Cluster2	PIB:4:2:5:3:2	1	VR 1-4	1	VR 2-2	15	VR 3-2	1	VR 4-1	3	VR 5-5	9	VR 6-3	3	VR 7-2	1	VR 8-2	605	0_16	0_16_0	0_16_0_1
36248	43305	Kenya	Africa	2010	1893	1110	PIB	Cluster1	PIB:4:2:5:3:2	6	VR 1-4	1	VR 2-2	1	VR 3-2	1	VR 4-1	14	VR 5-5	2	VR 6-3	4	VR 7-2	1	VR 8-2	607	0_16	0_16_0	0_16_0_2
36250	58767	Kenya	Africa	2012	11365	1113	PIB	Cluster2	PIB:4:2:5:3:2	1	VR 1-4	1	VR 2-2	15	VR 3-2	1	VR 4-1	64	VR 5-5	9	VR 6-3	3	VR 7-2	1	VR 8-2	604	0_0	0_0_33	0_0_33_46
36253	61450	Kenya	Africa	2013	11364	1116	PIB	Cluster2	PIB:4:2:5:3:2	1	VR 1-4	1	VR 2-2	15	VR 3-2	1	VR 4-1	390	VR 5-5	9	VR 6-3	3	VR 7-2	1	VR 8-2	605	0_16	0_16_0	0_16_0_1
36255	45453	Kenya	Africa	2010	1893	1110	PIB	Cluster1	PIB:4:2:5:3:2	6	VR 1-4	1	VR 2-2	1	VR 3-2	1	VR 4-1	14	VR 5-5	2	VR 6-3	4	VR 7-2	1	VR 8-2	607	0_16	0_16_0	0_16_0_2
36257	51960	Kenya	Africa	2012	1591	1117	PIA	PIA	PIA:2:1:1:10:3	189	VR 1-2	11	VR 2-1	191	VR 3-1	23	VR 4-2	628	VR 5-1	157	VR 6-10	47	VR 7-3	46	VR 8-1	609	11_0	11_0_2	11_0_2_2
36259	61580	Kenya	Africa	2013	1893	1119	PIB	Cluster1	PIB:4:2:5:3:2	6	VR 1-4	1	VR 2-2	1	VR 3-2	1	VR 4-1	14	VR 5-5	2	VR 6-3	4	VR 7-2	1	VR 8-2	605	0_16	0_16_0	0_16_0_1
36263	48501	Kenya	Africa	2011	1893	1122	PIB	Cluster1	PIB:4:2:5:3:2	6	VR 1-4	1	VR 2-2	1	VR 3-2	1	VR 4-1	364	VR 5-5	2	VR 6-3	4	VR 7-2	1	VR 8-2	607	0_16	0_16_0	0_16_0_2
36273	55798	Kenya	Africa	2012	11370	1126	PIB	Cluster1	PIB:4:2:5:7:2	6	VR 1-4	1	VR 2-2	13	VR 3-2	1	VR 4-1	32	VR 5-5	1	VR 6-7	2	VR 7-2	1	VR 8-2	605	0_16	0_16_0	0_16_0_6
36274	63518	Kenya	Africa	2013	11366	1127	PIB	Cluster1	PIB:4:2:5:9:2	6	VR 1-4	1	VR 2-2	13	VR 3-2	1	VR 4-1	14	VR 5-5	37	VR 6-9	4	VR 7-2	1	VR 8-2	1680	0_16	0_16_4	0_16_4_0
36275	51468	Kenya	Africa	2011	11369	719	PIA	PIA	PIA:1:3:1:10:3	176	VR 1-1	13	VR 2-3	195	VR 3-1	27	VR 4-2	628	VR 5-1	164	VR 6-10	76	VR 7-3	47	VR 8-2	605	0_16	0_16_0	0_16_0_3
36277	59012	Kenya	Africa	2012	11366	1129	PIB	Cluster1	PIB:4:2:5:9:2	69	VR 1-4	1	VR 2-2	13	VR 3-2	1	VR 4-1	14	VR 5-5	37	VR 6-9	4	VR 7-2	1	VR 8-2	1680	0_16	0_16_4	0_16_4_0
36283	47147	Kenya	Africa	2011	1893	1110	PIB	Cluster1	PIB:4:2:5:3:2	6	VR 1-4	1	VR 2-2	1	VR 3-2	1	VR 4-1	14	VR 5-5	2	VR 6-3	4	VR 7-2	1	VR 8-2	607	0_16	0_16_0	0_16_0_2
36290	47983	Kenya	Africa	2011	1903	1128	PIB	Cluster1	PIB:4:2:5:3:2	6	VR 1-4	1	VR 2-2	13	VR 3-2	1	VR 4-1	7	VR 5-5	3	VR 6-3	4	VR 7-2	1	VR 8-2	607	0_0	0_0_47	0_0_47_5
36292	60709	Kenya	Africa	2013	1599	1130	PIA	PIA	PIA:2:1:1:10:3	220	VR 1-2	10	VR 2-1	194	VR 3-1	24	VR 4-2	628	VR 5-1	149	VR 6-10	47	VR 7-3	50	VR 8-1	607	0_0	0_0_47	0_0_47_10
36293	43000	Kenya	Africa	2010	1903	1111	PIA	PIA	PIA:2:1:1:10:3	171	VR 1-2	10	VR 2-1	194	VR 3-1	24	VR 4-2	628	VR 5-1	156	VR 6-10	47	VR 7-3	46	VR 8-1	607	0_0	0_0_47	0_0_47_9
36294	43038	Kenya	Africa	2010	1903	1111	PIA	PIA	PIA:2:1:1:10:3	171	VR 1-2	10	VR 2-1	194	VR 3-1	24	VR 4-2	628	VR 5-1	156	VR 6-10	47	VR 7-3	46	VR 8-1	607	0_0	0_0_47	0_0_47_9
39082	64500	Kenya	Africa	2014	12240	1126	PIB	Cluster1	PIB:4:2:5:7:2	6	VR 1-4	1	VR 2-2	13	VR 3-2	1	VR 4-1	32	VR 5-5	1	VR 6-7	2	VR 7-2	1	VR 8-2	607	0_0	0_0_47	0_0_47_5
39085	64680	Kenya	Africa	2014	1893	1109	PIB	Cluster2	PIB:4:2:5:3:2	1	VR 1-4	1	VR 2-2	15	VR 3-2	1	VR 4-1	3	VR 5-5	9	VR 6-3	3	VR 7-2	1	VR 8-2	605	0_16	0_16_0	0_16_0_1
39086	64586	Kenya	Africa	2014	11366	957	PIA	PIA	PIA:1:3:1:10:3	176	VR 1-1	13	VR 2-3	195	VR 3-1	27	VR 4-2	628	VR 5-1	164	VR 6-10	76	VR 7-3	47	VR 8-2	1680	0_16	0_16_4	0_16_4_0
39087	64361	Kenya	Africa	2014	12241	826	PIA	PIA	PIA:2:1:1:10:3	171	VR 1-2	10	VR 2-1	194	VR 3-1	24	VR 4-2	628	VR 5-1	149	VR 6-10	47	VR 7-3	46	VR 8-1	607	0_0	0_0_47	0_0_47_5
39090	65080	Kenya	Africa	2014	1903	1281	PIA	PIA	PIA:2:1:1:10:3	171	VR 1-2	10	VR 2-1	193	VR 3-1	23	VR 4-2	628	VR 5-1	150	VR 6-10	47	VR 7-3	46	VR 8-1	607	0_0	0_0_47	0_0_47_5
39094	65600	Kenya	Africa	2014	11750	1282	PIA	PIA	PIA:2:1:1:10:3	177	VR 1-2	10	VR 2-1	196	VR 3-1	23	VR 4-2	628	VR 5-1	148	VR 6-10	47	VR 7-3	46	VR 8-1	605	1_1	1_1_34	1_1_34_0
39096	56474	Kenya	Africa	2012	1903	1126	PIB	Cluster1	PIB:4:2:5:7:2	6	VR 1-4	1	VR 2-2	13	VR 3-2	1	VR 4-1	32	VR 5-5	1	VR 6-7	2	VR 7-2	1	VR 8-2	607	0_0	0_0_47	0_0_47_5
39098	56682	Kenya	Africa	2012	1931	1109	PIB	Cluster2	PIB:4:2:5:3:2	1	VR 1-4	1	VR 2-2	15	VR 3-2	1	VR 4-1	3	VR 5-5	9	VR 6-3	3	VR 7-2	1	VR 8-2	605	1_1	1_1_29	1_1_29_0
39099	56835	Kenya	Africa	2012	1893	1109	PIB	Cluster2	PIB:4:2:5:3:2	1	VR 1-4	1	VR 2-2	15	VR 3-2	1	VR 4-1	3	VR 5-5	9	VR 6-3	3	VR 7-2	1	VR 8-2	605	0_16	0_16_0	0_16_0_1
39100	57568	Kenya	Africa	2012	1903	1126	PIB	Cluster1	PIB:4:2:5:7:2	6	VR 1-4	1	VR 2-2	13	VR 3-2	1	VR 4-1	32	VR 5-5	1	VR 6-7	2	VR 7-2	1	VR 8-2	607	0_0	0_0_47	0_0_47_5
39103	45858	Kenya	Africa	2010	1893	1110	PIB	Cluster1	PIB:4:2:5:3:2	6	VR 1-4	1	VR 2-2	1	VR 3-2	1	VR 4-1	14	VR 5-5	2	VR 6-3	4	VR 7-2	1	VR 8-2	607	0_16	0_16_0	0_16_0_2
39105	44941	Kenya	Africa	2010	1599	1120	PIA	PIA	PIA:1:3:1:10:3	221	VR 1-1	13	VR 2-3	195	VR 3-1	27	VR 4-2	628	VR 5-1	164	VR 6-10	76	VR 7-3	47	VR 8-2	609	0_18	0_18_6	0_18_6_1
39107	45715	Kenya	Africa	2010	1893	1113	PIB	Cluster2	PIB:4:2:5:3:2	1	VR 1-4	1	VR 2-2	15	VR 3-2	1	VR 4-1	64	VR 5-5	9	VR 6-3	3	VR 7-2	1	VR 8-2	605	0_16	0_16_0	0_16_0_1
39108	45910	Kenya	Africa	2010	1893	1110	PIB	Cluster1	PIB:4:2:5:3:2	6	VR 1-4	1	VR 2-2	1	VR 3-2	1	VR 4-1	14	VR 5-5	2	VR 6-3	4	VR 7-2	1	VR 8-2	607	0_16	0_16_0	0_16_0_2
39109	43208 -1	Kenya	Africa	2010	1903	1111	PIA	PIA	PIA:2:1:1:10:3	171	VR 1-2	10	VR 2-1	194	VR 3-1	24	VR 4-2	628	VR 5-1	156	VR 6-10	47	VR 7-3	46	VR 8-1	607	0_0	0_0_47	0_0_47_9
39112	44271	Kenya	Africa	2010	1903	1128	PIB	Cluster1	PIB:4:2:5:3:2	6	VR 1-4	1	VR 2-2	13	VR 3-2	1	VR 4-1	7	VR 5-5	3	VR 6-3	4	VR 7-2	1	VR 8-2	607	0_0	0_0_47	0_0_47_5
39113	42876	Kenya	Africa	2010	1893	1109	PIB	Cluster2	PIB:4:2:5:3:2	1	VR 1-4	1	VR 2-2	15	VR 3-2	1	VR 4-1	3	VR 5-5	9	VR 6-3	3	VR 7-2	1	VR 8-2	605	0_16	0_16_0	0_16_0_1
39117	47244	Kenya	Africa	2011	1893	1110	PIB	Cluster1	PIB:4:2:5:3:2	6	VR 1-4	1	VR 2-2	1	VR 3-2	1	VR 4-1	14	VR 5-5	2	VR 6-3	4	VR 7-2	1	VR 8-2	607	0_16	0_16_0	0_16_0_2
39119	47547	Kenya	Africa	2011	1583	1285	PIB	Cluster2	PIB:4:2:5:4:2	1	VR 1-4	1	VR 2-2	15	VR 3-2	1	VR 4-1	544	VR 5-5	7	VR 6-4	10	VR 7-2	1	VR 8-2	609	0_2	0_2_42	0_2_42_0
39120	47548	Kenya	Africa	2011	1893	1110	PIB	Cluster1	PIB:4:2:5:3:2	6	VR 1-4	1	VR 2-2	1	VR 3-2	1	VR 4-1	14	VR 5-5	2	VR 6-3	4	VR 7-2	1	VR 8-2	607	0_16	0_16_0	0_16_0_2
39121	48183	Kenya	Africa	2011	12243	826	PIA	PIA	PIA:2:1:1:10:3	171	VR 1-2	10	VR 2-1	194	VR 3-1	24	VR 4-2	628	VR 5-1	149	VR 6-10	47	VR 7-3	46	VR 8-1	605	0_16	0_16_1	0_16_1_1
39122	48763	Kenya	Africa	2011	1903	1109	PIB	Cluster2	PIB:4:2:5:3:2	1	VR 1-4	1	VR 2-2	15	VR 3-2	1	VR 4-1	3	VR 5-5	9	VR 6-3	3	VR 7-2	1	VR 8-2	607	0_0	0_0_47	0_0_47_15
39123	48437	Kenya	Africa	2011	1931	1109	PIB	Cluster2	PIB:4:2:5:3:2	1	VR 1-4	1	VR 2-2	15	VR 3-2	1	VR 4-1	3	VR 5-5	9	VR 6-3	3	VR 7-2	1	VR 8-2	605	1_1	1_1_29	1_1_29_0
39127	48502	Kenya	Africa	2011	1599	1120	PIA	PIA	PIA:1:3:1:10:3	221	VR 1-1	13	VR 2-3	195	VR 3-1	27	VR 4-2	628	VR 5-1	164	VR 6-10	76	VR 7-3	47	VR 8-2	609	0_18	0_18_6	0_18_6_1
39129	50040	Kenya	Africa	2011	1599	733	PIB	Cluster1	PIB:4:2:5:3:2	6	VR 1-4	1	VR 2-2	13	VR 3-2	1	VR 4-1	14	VR 5-5	2	VR 6-3	4	VR 7-2	1	VR 8-2	604	1_1	1_1_11	1_1_11_1
39130	49506	Kenya	Africa	2011	1893	1118	PIA	PIA	PIA:2:1:1:10:3	171	VR 1-2	10	VR 2-1	193	VR 3-1	33	VR 4-2	628	VR 5-1	150	VR 6-10	47	VR 7-3	46	VR 8-1	605	0_16	0_16_0	0_16_0_1
39131	49676	Kenya	Africa	2011	1599	733	PIB	Cluster1	PIB:4:2:5:3:2	6	VR 1-4	1	VR 2-2	13	VR 3-2	1	VR 4-1	14	VR 5-5	2	VR 6-3	4	VR 7-2	1	VR 8-2	604	1_1	1_1_11	1_1_11_1
39137	65907	Kenya	Africa	2015	1599	1287	PIB	Cluster3	PIB:5:3:3:4:2	5	VR 1-5	2	VR 2-2	8	VR 3-3	1	VR 4-1	518	VR 5-3	7	VR 6-4	10	VR 7-2	1	VR 8-2	1682	16_0	16_0_0	16_0_0_0
